# Supplementary material for: Evidence for Strong Mutation Bias toward, and Selection against, U Content in SARS-CoV-2: Implications for Vaccine Design
Source: Mol Biol Evol. 2020 Jul 20;38(1):67–83. doi: 10.1093/molbev/msaa188 (PMC7454790; doi:10.1093/molbev/msaa188)
Supplement: msaa188_Supplementary_Data [file msaa188_supplementary_data.zip]

Archive with 8 entries (8 files):
- ST1.pdf
- ST2_virus_data.xlsx
- ST3_gisaid_hcov-19_acknowledgement_table_2020_05_12_20.xls
- ST4_gisaid_H1N1_acknowledge_table.xlsx
- ST5 Ebola_virus_sequences.xlsx
- ST6_dinucleotideChanges.xlsx
- ST7_attenuation_algorithm.pdf
- ST8_new_scores2.zip
