# Supplementary material for: Evidence for Strong Mutation Bias toward, and Selection against, U Content in SARS-CoV-2: Implications for Vaccine Design
Source: Mol Biol Evol. 2020 Jul 20;38(1):67–83. doi: 10.1093/molbev/msaa188 (PMC7454790; doi:10.1093/molbev/msaa188)
Supplement: msaa188_Supplementary_Data [file msaa188_supplementary_data.zip › ST2_virus_data.xlsx]

## Sheet: Sheet1
Species	Genus	Family	Source	Accession	Molecule	Genome.composition	Genome	Replication.compartment	GC	CpG_enrichment	UpA_enrichment
bovine atadenovirus d	Atadenovirus	Adenoviridae	virosaurus	NA	DNA	dsDNA	monopartite	nucleus	0.351618	0.518955	0.751338
deer atadenovirus a	Atadenovirus	Adenoviridae	virosaurus	NA	DNA	dsDNA	monopartite	nucleus	0.332714	0.529484	0.724609
duck atadenovirus a	Atadenovirus	Adenoviridae	virosaurus	NA	DNA	dsDNA	monopartite	nucleus	0.430073	0.808601	0.83374
lizard atadenovirus a	Atadenovirus	Adenoviridae	virosaurus	NA	DNA	dsDNA	monopartite	nucleus	0.441499	0.521662	0.720372
ovine atadenovirus d	Atadenovirus	Adenoviridae	virosaurus	NA	DNA	dsDNA	monopartite	nucleus	0.336016	0.534195	0.767027
psittacine atadenovirus a	Atadenovirus	Adenoviridae	virosaurus	NA	DNA	dsDNA	monopartite	nucleus	0.535434	0.907954	0.898325
snake atadenovirus a	Atadenovirus	Adenoviridae	virosaurus	NA	DNA	dsDNA	monopartite	nucleus	0.50218	0.667628	0.750743
duck aviadenovirus b	Aviadenovirus	Adenoviridae	virosaurus	NA	DNA	dsDNA	monopartite	nucleus	0.466092	0.763575	0.806853
fowl aviadenovirus a	Aviadenovirus	Adenoviridae	virosaurus	NA	DNA	dsDNA	monopartite	nucleus	0.54295	1.03397	0.811891
fowl aviadenovirus b	Aviadenovirus	Adenoviridae	virosaurus	NA	DNA	dsDNA	monopartite	nucleus	0.564496	1.13714	0.802669
fowl aviadenovirus c	Aviadenovirus	Adenoviridae	virosaurus	NA	DNA	dsDNA	monopartite	nucleus	0.547126	1.09128	0.805585
fowl aviadenovirus d	Aviadenovirus	Adenoviridae	virosaurus	NA	DNA	dsDNA	monopartite	nucleus	0.53378	1.19273	0.859763
fowl aviadenovirus e	Aviadenovirus	Adenoviridae	virosaurus	NA	DNA	dsDNA	monopartite	nucleus	0.579066	1.14842	0.779862
goose aviadenovirus a	Aviadenovirus	Adenoviridae	virosaurus	NA	DNA	dsDNA	monopartite	nucleus	0.446883	1.00225	0.873585
pigeon aviadenovirus a	Aviadenovirus	Adenoviridae	virosaurus	NA	DNA	dsDNA	monopartite	nucleus	0.637841	1.11838	0.652748
pigeon aviadenovirus b	Aviadenovirus	Adenoviridae	virosaurus	NA	DNA	dsDNA	monopartite	nucleus	0.48591	1.21458	0.830086
psittacine aviadenovirus b	Aviadenovirus	Adenoviridae	virosaurus	NA	DNA	dsDNA	monopartite	nucleus	0.520205	0.899593	0.797063
turkey aviadenovirus b	Aviadenovirus	Adenoviridae	virosaurus	NA	DNA	dsDNA	monopartite	nucleus	0.669236	1.15089	0.685159
turkey aviadenovirus c	Aviadenovirus	Adenoviridae	virosaurus	NA	DNA	dsDNA	monopartite	nucleus	0.484583	1.1359	0.858454
turkey aviadenovirus d	Aviadenovirus	Adenoviridae	virosaurus	NA	DNA	dsDNA	monopartite	nucleus	0.516161	1.17551	0.862273
bat mastadenovirus a	Mastadenovirus	Adenoviridae	virosaurus	NA	DNA	dsDNA	monopartite	nucleus	0.568065	0.744933	0.697703
bat mastadenovirus b	Mastadenovirus	Adenoviridae	virosaurus	NA	DNA	dsDNA	monopartite	nucleus	0.535711	0.632781	0.752318
bat mastadenovirus c	Mastadenovirus	Adenoviridae	virosaurus	NA	DNA	dsDNA	monopartite	nucleus	0.552267	0.852764	0.698505
bat mastadenovirus d	Mastadenovirus	Adenoviridae	virosaurus	NA	DNA	dsDNA	monopartite	nucleus	0.342145	0.454763	0.804269
bat mastadenovirus e	Mastadenovirus	Adenoviridae	virosaurus	NA	DNA	dsDNA	monopartite	nucleus	0.313353	0.416433	0.823599
bat mastadenovirus f	Mastadenovirus	Adenoviridae	virosaurus	NA	DNA	dsDNA	monopartite	nucleus	0.342646	0.382943	0.760356
bat mastadenovirus g	Mastadenovirus	Adenoviridae	virosaurus	NA	DNA	dsDNA	monopartite	nucleus	0.420187	0.457493	0.743697
bovine mastadenovirus b	Mastadenovirus	Adenoviridae	virosaurus	NA	DNA	dsDNA	monopartite	nucleus	0.540469	0.842608	0.765118
canine mastadenovirus a	Mastadenovirus	Adenoviridae	virosaurus	NA	DNA	dsDNA	monopartite	nucleus	0.486832	0.561144	0.787981
deer mastadenovirus b	Mastadenovirus	Adenoviridae	virosaurus	NA	DNA	dsDNA	monopartite	nucleus	0.495773	0.765044	0.782369
dolphin mastadenovirus b	Mastadenovirus	Adenoviridae	virosaurus	NA	DNA	dsDNA	monopartite	nucleus	0.362119	0.836901	0.780686
equine mastadenovirus a	Mastadenovirus	Adenoviridae	virosaurus	NA	DNA	dsDNA	monopartite	nucleus	0.600177	0.917418	0.706533
equine mastadenovirus b	Mastadenovirus	Adenoviridae	virosaurus	NA	DNA	dsDNA	monopartite	nucleus	0.479994	0.923724	0.726922
human mastadenovirus a	Mastadenovirus	Adenoviridae	virosaurus	NA	DNA	dsDNA	monopartite	nucleus	0.466259	0.832124	0.80966
human mastadenovirus b	Mastadenovirus	Adenoviridae	virosaurus	NA	DNA	dsDNA	monopartite	nucleus	0.515069	0.721767	0.742813
human mastadenovirus c	Mastadenovirus	Adenoviridae	virosaurus	NA	DNA	dsDNA	monopartite	nucleus	0.573357	0.872382	0.756754
human mastadenovirus d	Mastadenovirus	Adenoviridae	virosaurus	NA	DNA	dsDNA	monopartite	nucleus	0.568919	0.855906	0.681953
human mastadenovirus e	Mastadenovirus	Adenoviridae	virosaurus	NA	DNA	dsDNA	monopartite	nucleus	0.587755	0.861592	0.682802
human mastadenovirus f	Mastadenovirus	Adenoviridae	virosaurus	NA	DNA	dsDNA	monopartite	nucleus	0.511182	0.878748	0.760527
human mastadenovirus g	Mastadenovirus	Adenoviridae	virosaurus	NA	DNA	dsDNA	monopartite	nucleus	0.549669	0.888805	0.756175
murine mastadenovirus a	Mastadenovirus	Adenoviridae	virosaurus	NA	DNA	dsDNA	monopartite	nucleus	0.477766	0.796805	0.761834
murine mastadenovirus b	Mastadenovirus	Adenoviridae	virosaurus	NA	DNA	dsDNA	monopartite	nucleus	0.633781	1.10561	0.607466
murine mastadenovirus c	Mastadenovirus	Adenoviridae	virosaurus	NA	DNA	dsDNA	monopartite	nucleus	0.472162	0.587615	0.683067
ovine mastadenovirus a	Mastadenovirus	Adenoviridae	virosaurus	NA	DNA	dsDNA	monopartite	nucleus	0.436096	0.757893	0.819995
platyrrhini mastadenovirus a	Mastadenovirus	Adenoviridae	virosaurus	NA	DNA	dsDNA	monopartite	nucleus	0.595906	0.866884	0.583063
porcine mastadenovirus a	Mastadenovirus	Adenoviridae	virosaurus	NA	DNA	dsDNA	monopartite	nucleus	0.638705	0.833104	0.604967
porcine mastadenovirus b	Mastadenovirus	Adenoviridae	virosaurus	NA	DNA	dsDNA	monopartite	nucleus	0.556847	0.652861	0.622422
porcine mastadenovirus c	Mastadenovirus	Adenoviridae	virosaurus	NA	DNA	dsDNA	monopartite	nucleus	0.505043	0.795132	0.6482
sea lion mastadenovirus a	Mastadenovirus	Adenoviridae	virosaurus	NA	DNA	dsDNA	monopartite	nucleus	0.359803	0.532057	0.73508
simian mastadenovirus a	Mastadenovirus	Adenoviridae	virosaurus	NA	DNA	dsDNA	monopartite	nucleus	0.551535	0.921964	0.707613
simian mastadenovirus b	Mastadenovirus	Adenoviridae	virosaurus	NA	DNA	dsDNA	monopartite	nucleus	0.626155	0.971971	0.717522
simian mastadenovirus c	Mastadenovirus	Adenoviridae	virosaurus	NA	DNA	dsDNA	monopartite	nucleus	0.524138	0.943486	0.795307
simian mastadenovirus d	Mastadenovirus	Adenoviridae	virosaurus	NA	DNA	dsDNA	monopartite	nucleus	0.499013	0.880857	0.756526
simian mastadenovirus e	Mastadenovirus	Adenoviridae	virosaurus	NA	DNA	dsDNA	monopartite	nucleus	0.578629	0.939711	0.764534
simian mastadenovirus f	Mastadenovirus	Adenoviridae	virosaurus	NA	DNA	dsDNA	monopartite	nucleus	0.613633	0.946764	0.709183
simian mastadenovirus g	Mastadenovirus	Adenoviridae	virosaurus	NA	DNA	dsDNA	monopartite	nucleus	0.478077	0.883183	0.793471
simian mastadenovirus h	Mastadenovirus	Adenoviridae	virosaurus	NA	DNA	dsDNA	monopartite	nucleus	0.46704	0.901244	0.770576
simian mastadenovirus i	Mastadenovirus	Adenoviridae	virosaurus	NA	DNA	dsDNA	monopartite	nucleus	0.562303	0.917515	0.723577
skunk mastadenovirus a	Mastadenovirus	Adenoviridae	virosaurus	NA	DNA	dsDNA	monopartite	nucleus	0.490235	0.514309	0.699894
squirrel mastadenovirus a	Mastadenovirus	Adenoviridae	virosaurus	NA	DNA	dsDNA	monopartite	nucleus	0.443591	0.754091	0.754583
tree shrew mastadenovirus a	Mastadenovirus	Adenoviridae	virosaurus	NA	DNA	dsDNA	monopartite	nucleus	0.499597	1.06024	0.735753
frog siadenovirus a	Siadenovirus	Adenoviridae	virosaurus	NA	DNA	dsDNA	monopartite	nucleus	0.378512	0.544649	0.730129
penguin siadenovirus a	Siadenovirus	Adenoviridae	virosaurus	NA	DNA	dsDNA	monopartite	nucleus	0.355973	0.305772	0.779017
raptor siadenovirus a	Siadenovirus	Adenoviridae	virosaurus	NA	DNA	dsDNA	monopartite	nucleus	0.384797	0.557647	0.848788
skua siadenovirus a	Siadenovirus	Adenoviridae	virosaurus	NA	DNA	dsDNA	monopartite	nucleus	0.342255	0.42514	0.78118
turkey siadenovirus a	Siadenovirus	Adenoviridae	virosaurus	NA	DNA	dsDNA	monopartite	nucleus	0.348649	0.511797	0.800629
ranid herpesvirus 1	Batrachovirus	Alloherpesviridae	virosaurus	NA	DNA	dsDNA	monopartite	nucleus	0.545543	0.985048	0.88771
ranid herpesvirus 2	Batrachovirus	Alloherpesviridae	virosaurus	NA	DNA	dsDNA	monopartite	nucleus	0.527741	0.89348	0.777068
ranid herpesvirus 3	Batrachovirus	Alloherpesviridae	virosaurus	NA	DNA	dsDNA	monopartite	nucleus	0.418178	1.10998	0.8104
anguillid herpesvirus 1	Cyprinivirus	Alloherpesviridae	virosaurus	NA	DNA	dsDNA	monopartite	nucleus	0.530309	0.942087	0.565133
cyprinid herpesvirus 1	Cyprinivirus	Alloherpesviridae	virosaurus	NA	DNA	dsDNA	monopartite	nucleus	0.51266	0.574586	0.704255
cyprinid herpesvirus 2	Cyprinivirus	Alloherpesviridae	virosaurus	NA	DNA	dsDNA	monopartite	nucleus	0.516556	0.878462	0.661429
cyprinid herpesvirus 3	Cyprinivirus	Alloherpesviridae	virosaurus	NA	DNA	dsDNA	monopartite	nucleus	0.592324	0.898669	0.609662
ictalurid herpesvirus 1	Ictalurivirus	Alloherpesviridae	virosaurus	NA	DNA	dsDNA	monopartite	nucleus	0.562513	1.11239	0.683811
ictalurid herpesvirus 2	Ictalurivirus	Alloherpesviridae	virosaurus	NA	DNA	dsDNA	monopartite	nucleus	0.537555	0.815976	0.624892
torque teno virus 1	Alphatorquevirus	Anelloviridae	virosaurus	NA	DNA	ssDNA(-)	monopartite	nucleus	0.508035	0.675487	0.955085
torque teno virus 10	Alphatorquevirus	Anelloviridae	virosaurus	NA	DNA	ssDNA(-)	monopartite	nucleus	0.514546	0.743735	0.987196
torque teno virus 12	Alphatorquevirus	Anelloviridae	virosaurus	NA	DNA	ssDNA(-)	monopartite	nucleus	0.507848	0.743963	1.00696
torque teno virus 13	Alphatorquevirus	Anelloviridae	virosaurus	NA	DNA	ssDNA(-)	monopartite	nucleus	0.522645	0.731591	0.923668
torque teno virus 14	Alphatorquevirus	Anelloviridae	virosaurus	NA	DNA	ssDNA(-)	monopartite	nucleus	0.562195	0.967751	0.912619
torque teno virus 15	Alphatorquevirus	Anelloviridae	virosaurus	NA	DNA	ssDNA(-)	monopartite	nucleus	0.510959	0.704395	0.850462
torque teno virus 16	Alphatorquevirus	Anelloviridae	virosaurus	NA	DNA	ssDNA(-)	monopartite	nucleus	0.510739	0.777559	0.90045
torque teno virus 19	Alphatorquevirus	Anelloviridae	virosaurus	NA	DNA	ssDNA(-)	monopartite	nucleus	0.538279	0.759822	0.946129
torque teno virus 2	Alphatorquevirus	Anelloviridae	virosaurus	NA	DNA	ssDNA(-)	monopartite	nucleus	0.527694	0.829989	0.994373
torque teno virus 20	Alphatorquevirus	Anelloviridae	virosaurus	NA	DNA	ssDNA(-)	monopartite	nucleus	0.5	0.714404	0.978047
torque teno virus 23	Alphatorquevirus	Anelloviridae	virosaurus	NA	DNA	ssDNA(-)	monopartite	nucleus	0.533172	0.866077	1.02417
torque teno virus 24	Alphatorquevirus	Anelloviridae	virosaurus	NA	DNA	ssDNA(-)	monopartite	nucleus	0.52557	0.703773	0.929844
torque teno virus 25	Alphatorquevirus	Anelloviridae	virosaurus	NA	DNA	ssDNA(-)	monopartite	nucleus	0.538134	0.831418	0.949637
torque teno virus 26	Alphatorquevirus	Anelloviridae	virosaurus	NA	DNA	ssDNA(-)	monopartite	nucleus	0.56872	0.795827	0.805704
torque teno virus 27	Alphatorquevirus	Anelloviridae	virosaurus	NA	DNA	ssDNA(-)	monopartite	nucleus	0.533923	0.753495	0.949855
torque teno virus 28	Alphatorquevirus	Anelloviridae	virosaurus	NA	DNA	ssDNA(-)	monopartite	nucleus	0.516947	0.756025	0.921718
torque teno virus 29	Alphatorquevirus	Anelloviridae	virosaurus	NA	DNA	ssDNA(-)	monopartite	nucleus	0.526847	0.671614	0.87805
torque teno virus 3	Alphatorquevirus	Anelloviridae	virosaurus	NA	DNA	ssDNA(-)	monopartite	nucleus	0.513874	0.74441	0.990292
torque teno virus 4	Alphatorquevirus	Anelloviridae	virosaurus	NA	DNA	ssDNA(-)	monopartite	nucleus	0.535501	0.854355	0.960487
torque teno virus 5	Alphatorquevirus	Anelloviridae	virosaurus	NA	DNA	ssDNA(-)	monopartite	nucleus	0.516878	0.643034	0.931079
torque teno virus 6	Alphatorquevirus	Anelloviridae	virosaurus	NA	DNA	ssDNA(-)	monopartite	nucleus	0.499595	0.842397	0.892459
torque teno virus 7	Alphatorquevirus	Anelloviridae	virosaurus	NA	DNA	ssDNA(-)	monopartite	nucleus	0.48394	0.729892	1.026
torque teno virus 8	Alphatorquevirus	Anelloviridae	virosaurus	NA	DNA	ssDNA(-)	monopartite	nucleus	0.508707	0.795764	0.92817
torque teno mini virus 1	Betatorquevirus	Anelloviridae	virosaurus	NA	DNA	ssDNA(-)	monopartite	nucleus	0.378322	0.589421	0.967454
torque teno mini virus 10	Betatorquevirus	Anelloviridae	virosaurus	NA	DNA	ssDNA(-)	monopartite	nucleus	0.386678	0.517228	0.917433
torque teno mini virus 11	Betatorquevirus	Anelloviridae	virosaurus	NA	DNA	ssDNA(-)	monopartite	nucleus	0.383142	0.505314	0.94522
torque teno mini virus 12	Betatorquevirus	Anelloviridae	virosaurus	NA	DNA	ssDNA(-)	monopartite	nucleus	0.39114	0.597384	0.919302
torque teno mini virus 2	Betatorquevirus	Anelloviridae	virosaurus	NA	DNA	ssDNA(-)	monopartite	nucleus	0.393698	0.568015	0.939915
torque teno mini virus 3	Betatorquevirus	Anelloviridae	virosaurus	NA	DNA	ssDNA(-)	monopartite	nucleus	0.38018	0.528733	0.901393
torque teno mini virus 4	Betatorquevirus	Anelloviridae	virosaurus	NA	DNA	ssDNA(-)	monopartite	nucleus	0.399282	0.580458	0.998588
torque teno mini virus 5	Betatorquevirus	Anelloviridae	virosaurus	NA	DNA	ssDNA(-)	monopartite	nucleus	0.371045	0.454136	0.924401
torque teno mini virus 6	Betatorquevirus	Anelloviridae	virosaurus	NA	DNA	ssDNA(-)	monopartite	nucleus	0.373835	0.480245	0.916714
torque teno mini virus 7	Betatorquevirus	Anelloviridae	virosaurus	NA	DNA	ssDNA(-)	monopartite	nucleus	0.361695	0.48885	0.896534
torque teno mini virus 8	Betatorquevirus	Anelloviridae	virosaurus	NA	DNA	ssDNA(-)	monopartite	nucleus	0.378007	0.534017	0.953062
torque teno mini virus 9	Betatorquevirus	Anelloviridae	virosaurus	NA	DNA	ssDNA(-)	monopartite	nucleus	0.383293	0.479703	0.929879
torque teno tupaia virus	Deltatorquevirus	Anelloviridae	virosaurus	NA	DNA	ssDNA(-)	monopartite	nucleus	0.484311	0.802067	0.977447
torque teno tamarin virus	Epsilontorquevirus	Anelloviridae	virosaurus	NA	DNA	ssDNA(-)	monopartite	nucleus	0.527737	0.73064	0.950729
torque teno felis virus	Etatorquevirus	Anelloviridae	virosaurus	NA	DNA	ssDNA(-)	monopartite	nucleus	0.532167	0.651949	0.833024
torque teno midi virus 1	Gammatorquevirus	Anelloviridae	virosaurus	NA	DNA	ssDNA(-)	monopartite	nucleus	0.425886	0.645079	0.984763
torque teno midi virus 10	Gammatorquevirus	Anelloviridae	virosaurus	NA	DNA	ssDNA(-)	monopartite	nucleus	0.434961	0.652738	0.972649
torque teno midi virus 11	Gammatorquevirus	Anelloviridae	virosaurus	NA	DNA	ssDNA(-)	monopartite	nucleus	0.43277	0.613606	0.924219
torque teno midi virus 12	Gammatorquevirus	Anelloviridae	virosaurus	NA	DNA	ssDNA(-)	monopartite	nucleus	0.417007	0.631921	0.932562
torque teno midi virus 13	Gammatorquevirus	Anelloviridae	virosaurus	NA	DNA	ssDNA(-)	monopartite	nucleus	0.437152	0.571879	0.94638
torque teno midi virus 14	Gammatorquevirus	Anelloviridae	virosaurus	NA	DNA	ssDNA(-)	monopartite	nucleus	0.426931	0.588842	0.943731
torque teno midi virus 15	Gammatorquevirus	Anelloviridae	virosaurus	NA	DNA	ssDNA(-)	monopartite	nucleus	0.448265	0.701784	0.946028
torque teno midi virus 2	Gammatorquevirus	Anelloviridae	virosaurus	NA	DNA	ssDNA(-)	monopartite	nucleus	0.429142	0.654688	0.943358
torque teno midi virus 5	Gammatorquevirus	Anelloviridae	virosaurus	NA	DNA	ssDNA(-)	monopartite	nucleus	0.426434	0.622563	0.959904
torque teno midi virus 6	Gammatorquevirus	Anelloviridae	virosaurus	NA	DNA	ssDNA(-)	monopartite	nucleus	0.430269	0.635679	1.0036
torque teno midi virus 7	Gammatorquevirus	Anelloviridae	virosaurus	NA	DNA	ssDNA(-)	monopartite	nucleus	0.423522	0.635581	0.915955
torque teno midi virus 8	Gammatorquevirus	Anelloviridae	virosaurus	NA	DNA	ssDNA(-)	monopartite	nucleus	0.429414	0.66062	0.946227
torque teno midi virus 9	Gammatorquevirus	Anelloviridae	virosaurus	NA	DNA	ssDNA(-)	monopartite	nucleus	0.424851	0.605038	0.965241
chicken anemia virus	Gyrovirus	Anelloviridae	virosaurus	NA	DNA	ssDNA(-)	monopartite	nucleus	0.563999	0.890864	0.908621
torque teno sus virus 1a	Iotatorquevirus	Anelloviridae	virosaurus	NA	DNA	ssDNA(-)	monopartite	nucleus	0.508987	0.691973	0.890476
torque teno sus virus 1b	Iotatorquevirus	Anelloviridae	virosaurus	NA	DNA	ssDNA(-)	monopartite	nucleus	0.471395	0.618595	0.950116
torque teno sus virus k2a	Kappatorquevirus	Anelloviridae	virosaurus	NA	DNA	ssDNA(-)	monopartite	nucleus	0.459769	0.586993	0.99137
torque teno sus virus k2b	Kappatorquevirus	Anelloviridae	virosaurus	NA	DNA	ssDNA(-)	monopartite	nucleus	0.468063	0.545576	0.86916
torque teno zalophus virus 1	Lambdatorquevirus	Anelloviridae	virosaurus	NA	DNA	ssDNA(-)	monopartite	nucleus	0.440654	0.414493	0.716365
torque teno equus virus 1	Mutorquevirus	Anelloviridae	virosaurus	NA	DNA	ssDNA(-)	monopartite	nucleus	0.472007	0.613454	0.867237
torque teno canis virus	Thetatorquevirus	Anelloviridae	virosaurus	NA	DNA	ssDNA(-)	monopartite	nucleus	0.54448	0.866027	0.831662
torque teno douroucouli virus	Zetatorquevirus	Anelloviridae	virosaurus	NA	DNA	ssDNA(-)	monopartite	nucleus	0.602743	0.913163	0.966581
haartman hartmanivirus	Hartmanivirus	Arenaviridae	virosaurus	NA	RNA	ssRNA(+/-)	segmented	cytoplasm	0.343448	0.258599	0.592823
allpahuayo mammarenavirus	Mammarenavirus	Arenaviridae	virosaurus	NA	RNA	ssRNA(+/-)	segmented	cytoplasm	0.405637	0.311266	0.614788
argentinian mammarenavirus	Mammarenavirus	Arenaviridae	virosaurus	NA	RNA	ssRNA(+/-)	segmented	cytoplasm	0.415867	0.248809	0.621108
bear canyon mammarenavirus	Mammarenavirus	Arenaviridae	virosaurus	NA	RNA	ssRNA(+/-)	segmented	cytoplasm	0.389714	0.228609	0.607845
brazilian mammarenavirus	Mammarenavirus	Arenaviridae	virosaurus	NA	RNA	ssRNA(+/-)	segmented	cytoplasm	0.3968	0.260669	0.603776
cali mammarenavirus	Mammarenavirus	Arenaviridae	virosaurus	NA	RNA	ssRNA(+/-)	segmented	cytoplasm	0.418491	0.286146	0.587488
chapare mammarenavirus	Mammarenavirus	Arenaviridae	virosaurus	NA	RNA	ssRNA(+/-)	segmented	cytoplasm	0.40042	0.294288	0.584094
cupixi mammarenavirus	Mammarenavirus	Arenaviridae	virosaurus	NA	RNA	ssRNA(+/-)	segmented	cytoplasm	0.423932	0.298971	0.595874
flexal mammarenavirus	Mammarenavirus	Arenaviridae	virosaurus	NA	RNA	ssRNA(+/-)	segmented	cytoplasm	0.418453	0.255596	0.618517
gairo mammarenavirus	Mammarenavirus	Arenaviridae	virosaurus	NA	RNA	ssRNA(+/-)	segmented	cytoplasm	0.408885	0.254742	0.606351
guanarito mammarenavirus	Mammarenavirus	Arenaviridae	virosaurus	NA	RNA	ssRNA(+/-)	segmented	cytoplasm	0.406562	0.283157	0.597996
ippy mammarenavirus	Mammarenavirus	Arenaviridae	virosaurus	NA	RNA	ssRNA(+/-)	segmented	cytoplasm	0.41378	0.28102	0.600515
lassa mammarenavirus	Mammarenavirus	Arenaviridae	virosaurus	NA	RNA	ssRNA(+/-)	segmented	cytoplasm	0.420841	0.266814	0.649794
latino mammarenavirus	Mammarenavirus	Arenaviridae	virosaurus	NA	RNA	ssRNA(+/-)	segmented	cytoplasm	0.397446	0.24623	0.604385
loei river mammarenavirus	Mammarenavirus	Arenaviridae	virosaurus	NA	RNA	ssRNA(+/-)	segmented	cytoplasm	0.409859	0.259448	0.627115
lujo mammarenavirus	Mammarenavirus	Arenaviridae	virosaurus	NA	RNA	ssRNA(+/-)	segmented	cytoplasm	0.423879	0.327034	0.563527
luna mammarenavirus	Mammarenavirus	Arenaviridae	virosaurus	NA	RNA	ssRNA(+/-)	segmented	cytoplasm	0.420666	0.259274	0.631487
lunk mammarenavirus	Mammarenavirus	Arenaviridae	virosaurus	NA	RNA	ssRNA(+/-)	segmented	cytoplasm	0.430469	0.25851	0.574703
lymphocytic choriomeningitis mammarenavirus	Mammarenavirus	Arenaviridae	virosaurus	NA	RNA	ssRNA(+/-)	segmented	cytoplasm	0.422932	0.286359	0.572225
machupo mammarenavirus	Mammarenavirus	Arenaviridae	virosaurus	NA	RNA	ssRNA(+/-)	segmented	cytoplasm	0.417866	0.31106	0.584192
mariental mammarenavirus	Mammarenavirus	Arenaviridae	virosaurus	NA	RNA	ssRNA(+/-)	segmented	cytoplasm	0.412451	0.275237	0.642156
merino walk mammarenavirus	Mammarenavirus	Arenaviridae	virosaurus	NA	RNA	ssRNA(+/-)	segmented	cytoplasm	0.398031	0.274156	0.632569
mobala mammarenavirus	Mammarenavirus	Arenaviridae	virosaurus	NA	RNA	ssRNA(+/-)	segmented	cytoplasm	0.409248	0.276654	0.628728
mopeia mammarenavirus	Mammarenavirus	Arenaviridae	virosaurus	NA	RNA	ssRNA(+/-)	segmented	cytoplasm	0.434754	0.275536	0.573908
okahandja mammarenavirus	Mammarenavirus	Arenaviridae	virosaurus	NA	RNA	ssRNA(+/-)	segmented	cytoplasm	0.390938	0.328489	0.651504
oliveros mammarenavirus	Mammarenavirus	Arenaviridae	virosaurus	NA	RNA	ssRNA(+/-)	segmented	cytoplasm	0.399478	0.206315	0.536198
paraguayan mammarenavirus	Mammarenavirus	Arenaviridae	virosaurus	NA	RNA	ssRNA(+/-)	segmented	cytoplasm	0.395273	0.218361	0.677819
pirital mammarenavirus	Mammarenavirus	Arenaviridae	virosaurus	NA	RNA	ssRNA(+/-)	segmented	cytoplasm	0.404598	0.24767	0.60971
ryukyu mammarenavirus	Mammarenavirus	Arenaviridae	virosaurus	NA	RNA	ssRNA(+/-)	segmented	cytoplasm	0.428191	0.275979	0.587643
solwezi mammarenavirus	Mammarenavirus	Arenaviridae	virosaurus	NA	RNA	ssRNA(+/-)	segmented	cytoplasm	0.42182	0.332022	0.587283
souris mammarenavirus	Mammarenavirus	Arenaviridae	virosaurus	NA	RNA	ssRNA(+/-)	segmented	cytoplasm	0.405786	0.270853	0.594897
tacaribe mammarenavirus	Mammarenavirus	Arenaviridae	virosaurus	NA	RNA	ssRNA(+/-)	segmented	cytoplasm	0.417885	0.317767	0.593532
tamiami mammarenavirus	Mammarenavirus	Arenaviridae	virosaurus	NA	RNA	ssRNA(+/-)	segmented	cytoplasm	0.415121	0.289615	0.621666
wenzhou mammarenavirus	Mammarenavirus	Arenaviridae	virosaurus	NA	RNA	ssRNA(+/-)	segmented	cytoplasm	0.429329	0.299259	0.602682
whitewater arroyo mammarenavirus	Mammarenavirus	Arenaviridae	virosaurus	NA	RNA	ssRNA(+/-)	segmented	cytoplasm	0.397014	0.246866	0.607572
california reptarenavirus	Reptarenavirus	Arenaviridae	virosaurus	NA	RNA	ssRNA(+/-)	segmented	cytoplasm	0.395285	0.305351	0.632817
giessen reptarenavirus	Reptarenavirus	Arenaviridae	virosaurus	NA	RNA	ssRNA(+/-)	segmented	cytoplasm	0.41188	0.266679	0.582076
golden reptarenavirus	Reptarenavirus	Arenaviridae	virosaurus	NA	RNA	ssRNA(+/-)	segmented	cytoplasm	0.411476	0.263134	0.559074
ordinary reptarenavirus	Reptarenavirus	Arenaviridae	virosaurus	NA	RNA	ssRNA(+/-)	segmented	cytoplasm	0.413686	0.255679	0.557233
rotterdam reptarenavirus	Reptarenavirus	Arenaviridae	virosaurus	NA	RNA	ssRNA(+/-)	segmented	cytoplasm	0.410271	0.297635	0.580385
alphaarterivirus equid	Alphaarterivirus	Arteriviridae	virosaurus	NA	RNA	ssRNA(+)	monopartite	cytoplasm	0.515469	0.731748	0.745266
betaarterivirus chinrav 1	Betaarterivirus	Arteriviridae	virosaurus	NA	RNA	ssRNA(+)	monopartite	cytoplasm	0.531317	0.687404	0.596957
betaarterivirus suid 1	Betaarterivirus	Arteriviridae	virosaurus	NA	RNA	ssRNA(+)	monopartite	cytoplasm	0.521145	0.716175	0.605253
betaarterivirus suid 2	Betaarterivirus	Arteriviridae	virosaurus	NA	RNA	ssRNA(+)	monopartite	cytoplasm	0.52413	0.688107	0.602385
deltaarterivirus hemfev	Deltaarterivirus	Arteriviridae	virosaurus	NA	RNA	ssRNA(+)	monopartite	cytoplasm	0.500923	0.684391	0.696999
epsilonarterivirus hemcep	Epsilonarterivirus	Arteriviridae	virosaurus	NA	RNA	ssRNA(+)	monopartite	cytoplasm	0.519456	0.743403	0.648711
epsilonarterivirus safriver	Epsilonarterivirus	Arteriviridae	virosaurus	NA	RNA	ssRNA(+)	monopartite	cytoplasm	0.512997	0.727213	0.662919
gammaarterivirus lacdeh	Gammaarterivirus	Arteriviridae	virosaurus	NA	RNA	ssRNA(+)	monopartite	cytoplasm	0.49032	0.600433	0.608119
iotaarterivirus debrazmo	Iotaarterivirus	Arteriviridae	virosaurus	NA	RNA	ssRNA(+)	monopartite	cytoplasm	0.542209	0.768243	0.642655
kappaarterivirus wobum	Kappaarterivirus	Arteriviridae	virosaurus	NA	RNA	ssRNA(+)	monopartite	cytoplasm	0.493978	0.744327	0.743522
lambdaarterivirus afriporav	Lambdaarterivirus	Arteriviridae	virosaurus	NA	RNA	ssRNA(+)	monopartite	cytoplasm	0.5213	0.693091	0.669135
muarterivirus afrigant	Muarterivirus	Arteriviridae	virosaurus	NA	RNA	ssRNA(+)	monopartite	cytoplasm	0.518887	0.783523	0.623885
thetaarterivirus kafuba	Thetaarterivirus	Arteriviridae	virosaurus	NA	RNA	ssRNA(+)	monopartite	cytoplasm	0.508443	0.687169	0.67191
thetaarterivirus mikelba 1	Thetaarterivirus	Arteriviridae	virosaurus	NA	RNA	ssRNA(+)	monopartite	cytoplasm	0.508021	0.674164	0.686929
african swine fever virus	Asfivirus	Asfarviridae	virosaurus	NA	DNA	dsDNA	monopartite	cytoplasm	0.386331	0.906362	0.891554
avastrovirus 1	Avastrovirus	Astroviridae	virosaurus	NA	RNA	ssRNA(+)	monopartite	cytoplasm	0.435696	0.419593	0.688513
avastrovirus 2	Avastrovirus	Astroviridae	virosaurus	NA	RNA	ssRNA(+)	monopartite	cytoplasm	0.457173	0.525005	0.666509
avastrovirus 3	Avastrovirus	Astroviridae	virosaurus	NA	RNA	ssRNA(+)	monopartite	cytoplasm	0.426845	0.444822	0.595387
mamastrovirus 1	Mamastrovirus	Astroviridae	virosaurus	NA	RNA	ssRNA(+)	monopartite	cytoplasm	0.439395	0.438997	0.737462
mamastrovirus 10	Mamastrovirus	Astroviridae	virosaurus	NA	RNA	ssRNA(+)	monopartite	cytoplasm	0.511046	0.69867	0.657286
mamastrovirus 13	Mamastrovirus	Astroviridae	virosaurus	NA	RNA	ssRNA(+)	monopartite	cytoplasm	0.483081	0.522009	0.770046
mamastrovirus 2	Mamastrovirus	Astroviridae	virosaurus	NA	RNA	ssRNA(+)	monopartite	cytoplasm	0.495624	0.616415	0.695499
mamastrovirus 3	Mamastrovirus	Astroviridae	virosaurus	NA	RNA	ssRNA(+)	monopartite	cytoplasm	0.478804	0.576564	0.690913
mamastrovirus 4	Mamastrovirus	Astroviridae	virosaurus	NA	RNA	ssRNA(+)	monopartite	cytoplasm	0.449541	0.32757	0.64611
mamastrovirus 5	Mamastrovirus	Astroviridae	virosaurus	NA	RNA	ssRNA(+)	monopartite	cytoplasm	0.448092	0.487993	0.616448
mamastrovirus 6	Mamastrovirus	Astroviridae	virosaurus	NA	RNA	ssRNA(+)	monopartite	cytoplasm	0.403554	0.39555	0.774394
mamastrovirus 8	Mamastrovirus	Astroviridae	virosaurus	NA	RNA	ssRNA(+)	monopartite	cytoplasm	0.430193	0.396035	0.699867
mamastrovirus 9	Mamastrovirus	Astroviridae	virosaurus	NA	RNA	ssRNA(+)	monopartite	cytoplasm	0.418622	0.340629	0.71318
infectious pancreatic necrosis virus	Aquabirnavirus	Birnaviridae	virosaurus	NA	RNA	dsRNA	segmented	cytoplasm	0.544805	0.67029	0.621968
yellowtail ascites virus	Aquabirnavirus	Birnaviridae	virosaurus	NA	RNA	dsRNA	segmented	cytoplasm	0.534933	0.65894	0.59625
infectious bursal disease virus	Avibirnavirus	Birnaviridae	virosaurus	NA	RNA	dsRNA	segmented	cytoplasm	0.532723	0.574054	0.683569
blotched snakehead virus	Blosnavirus	Birnaviridae	virosaurus	NA	RNA	dsRNA	segmented	cytoplasm	0.5352	0.598639	0.646184
elapid 1 orthobornavirus	Orthobornavirus	Bornaviridae	virosaurus	NA	RNA	ssRNA(-)	monopartite	nucleus	0.433138	0.502269	0.769366
mammalian 1 orthobornavirus	Orthobornavirus	Bornaviridae	virosaurus	NA	RNA	ssRNA(-)	monopartite	nucleus	0.500842	0.65168	0.835298
mammalian 2 orthobornavirus	Orthobornavirus	Bornaviridae	virosaurus	NA	RNA	ssRNA(-)	monopartite	nucleus	0.428393	0.585097	0.782582
passeriform 1 orthobornavirus	Orthobornavirus	Bornaviridae	virosaurus	NA	RNA	ssRNA(-)	monopartite	nucleus	0.411601	0.535213	0.744074
psittaciform 1 orthobornavirus	Orthobornavirus	Bornaviridae	virosaurus	NA	RNA	ssRNA(-)	monopartite	nucleus	0.425721	0.651899	0.743026
psittaciform 2 orthobornavirus	Orthobornavirus	Bornaviridae	virosaurus	NA	RNA	ssRNA(-)	monopartite	nucleus	0.427988	0.554928	0.777193
waterbird 1 orthobornavirus	Orthobornavirus	Bornaviridae	virosaurus	NA	RNA	ssRNA(-)	monopartite	nucleus	0.405454	0.593109	0.802923
bavaria virus	Bavovirus	Caliciviridae	virosaurus	NA	RNA	ssRNA(+)	monopartite	cytoplasm	0.541347	0.447951	0.696594
european brown hare syndrome virus	Lagovirus	Caliciviridae	virosaurus	NA	RNA	ssRNA(+)	monopartite	cytoplasm	0.493281	0.610752	0.569384
rabbit hemorrhagic disease virus	Lagovirus	Caliciviridae	virosaurus	NA	RNA	ssRNA(+)	monopartite	cytoplasm	0.500556	0.612006	0.586056
minovirus a	Minovirus	Caliciviridae	virosaurus	NA	RNA	ssRNA(+)	monopartite	cytoplasm	0.506703	0.925687	0.614147
nacovirus a	Nacovirus	Caliciviridae	virosaurus	NA	RNA	ssRNA(+)	monopartite	cytoplasm	0.500131	0.525196	0.659472
newbury 1 virus	Nebovirus	Caliciviridae	virosaurus	NA	RNA	ssRNA(+)	monopartite	cytoplasm	0.563762	0.725545	0.583722
norwalk virus	Norovirus	Caliciviridae	virosaurus	NA	RNA	ssRNA(+)	monopartite	cytoplasm	0.506072	0.478342	0.602633
recovirus a	Recovirus	Caliciviridae	virosaurus	NA	RNA	ssRNA(+)	monopartite	cytoplasm	0.466488	0.378852	0.567673
nordland virus	Salovirus	Caliciviridae	virosaurus	NA	RNA	ssRNA(+)	monopartite	cytoplasm	0.552212	0.781634	0.526466
sapporo virus	Sapovirus	Caliciviridae	virosaurus	NA	RNA	ssRNA(+)	monopartite	cytoplasm	0.516862	0.568271	0.568552
feline calicivirus	Vesivirus	Caliciviridae	virosaurus	NA	RNA	ssRNA(+)	monopartite	cytoplasm	0.44923	0.536518	0.62806
vesicular exanthema of swine virus	Vesivirus	Caliciviridae	virosaurus	NA	RNA	ssRNA(+)	monopartite	cytoplasm	0.479615	0.678623	0.518513
barbel circovirus	Circovirus	Circoviridae	virosaurus	NA	DNA	ssDNA	monopartite	nucleus	0.473684	1.22441	0.930976
bat associated circovirus 1	Circovirus	Circoviridae	virosaurus	NA	DNA	ssDNA	monopartite	nucleus	0.461869	0.647027	0.911134
bat associated circovirus 10	Circovirus	Circoviridae	virosaurus	NA	DNA	ssDNA	monopartite	nucleus	0.548756	0.804355	0.742772
bat associated circovirus 11	Circovirus	Circoviridae	virosaurus	NA	DNA	ssDNA	monopartite	nucleus	0.506803	0.587146	0.82079
bat associated circovirus 2	Circovirus	Circoviridae	virosaurus	NA	DNA	ssDNA	monopartite	nucleus	0.473304	0.412528	0.73859
bat associated circovirus 3	Circovirus	Circoviridae	virosaurus	NA	DNA	ssDNA	monopartite	nucleus	0.460795	0.500417	0.79798
bat associated circovirus 4	Circovirus	Circoviridae	virosaurus	NA	DNA	ssDNA	monopartite	nucleus	0.485003	0.673686	0.770494
bat associated circovirus 5	Circovirus	Circoviridae	virosaurus	NA	DNA	ssDNA	monopartite	nucleus	0.524355	0.716605	0.852816
bat associated circovirus 6	Circovirus	Circoviridae	virosaurus	NA	DNA	ssDNA	monopartite	nucleus	0.496277	0.434539	0.755593
bat associated circovirus 7	Circovirus	Circoviridae	virosaurus	NA	DNA	ssDNA	monopartite	nucleus	0.51286	0.51056	0.798564
bat associated circovirus 8	Circovirus	Circoviridae	virosaurus	NA	DNA	ssDNA	monopartite	nucleus	0.545674	0.760662	0.836153
bat associated circovirus 9	Circovirus	Circoviridae	virosaurus	NA	DNA	ssDNA	monopartite	nucleus	0.545263	0.318816	0.723402
beak and feather disease virus	Circovirus	Circoviridae	virosaurus	NA	DNA	ssDNA	monopartite	nucleus	0.531262	0.969438	0.871417
canary circovirus	Circovirus	Circoviridae	virosaurus	NA	DNA	ssDNA	monopartite	nucleus	0.513597	0.689398	0.703737
canine circovirus	Circovirus	Circoviridae	virosaurus	NA	DNA	ssDNA	monopartite	nucleus	0.519319	0.804755	0.785981
chimpanzee associated circovirus 1	Circovirus	Circoviridae	virosaurus	NA	DNA	ssDNA	monopartite	nucleus	0.529716	0.708062	0.813933
duck circovirus	Circovirus	Circoviridae	virosaurus	NA	DNA	ssDNA	monopartite	nucleus	0.503251	1.0015	0.918554
european catfish circovirus	Circovirus	Circoviridae	virosaurus	NA	DNA	ssDNA	monopartite	nucleus	0.490336	0.720939	0.854524
finch circovirus	Circovirus	Circoviridae	virosaurus	NA	DNA	ssDNA	monopartite	nucleus	0.544343	0.772302	0.657902
goose circovirus	Circovirus	Circoviridae	virosaurus	NA	DNA	ssDNA	monopartite	nucleus	0.489733	1.07008	0.906362
gull circovirus	Circovirus	Circoviridae	virosaurus	NA	DNA	ssDNA	monopartite	nucleus	0.510074	0.929838	0.738264
human associated circovirus 1	Circovirus	Circoviridae	virosaurus	NA	DNA	ssDNA	monopartite	nucleus	0.434373	0.847527	0.88327
mink circovirus	Circovirus	Circoviridae	virosaurus	NA	DNA	ssDNA	monopartite	nucleus	0.477467	0.839097	0.878194
pigeon circovirus	Circovirus	Circoviridae	virosaurus	NA	DNA	ssDNA	monopartite	nucleus	0.552809	0.918654	0.722047
porcine circovirus 1	Circovirus	Circoviridae	virosaurus	NA	DNA	ssDNA	monopartite	nucleus	0.486072	0.591902	0.848491
porcine circovirus 2	Circovirus	Circoviridae	virosaurus	NA	DNA	ssDNA	monopartite	nucleus	0.484535	0.636373	0.799058
porcine circovirus 3	Circovirus	Circoviridae	virosaurus	NA	DNA	ssDNA	monopartite	nucleus	0.501496	0.842982	0.848396
raven circovirus	Circovirus	Circoviridae	virosaurus	NA	DNA	ssDNA	monopartite	nucleus	0.517387	1.07537	0.908221
rodent associated circovirus 1	Circovirus	Circoviridae	virosaurus	NA	DNA	ssDNA	monopartite	nucleus	0.528585	0.612849	0.660563
rodent associated circovirus 2	Circovirus	Circoviridae	virosaurus	NA	DNA	ssDNA	monopartite	nucleus	0.509906	0.617474	0.654543
rodent associated circovirus 3	Circovirus	Circoviridae	virosaurus	NA	DNA	ssDNA	monopartite	nucleus	0.50445	0.542044	0.688161
rodent associated circovirus 4	Circovirus	Circoviridae	virosaurus	NA	DNA	ssDNA	monopartite	nucleus	0.532311	0.673851	0.670294
starling circovirus	Circovirus	Circoviridae	virosaurus	NA	DNA	ssDNA	monopartite	nucleus	0.504845	0.616915	0.780416
swan circovirus	Circovirus	Circoviridae	virosaurus	NA	DNA	ssDNA	monopartite	nucleus	0.507288	1.12215	0.929799
zebra finch circovirus	Circovirus	Circoviridae	virosaurus	NA	DNA	ssDNA	monopartite	nucleus	0.561775	0.964228	0.546513
bat associated cyclovirus 1	Cyclovirus	Circoviridae	virosaurus	NA	DNA	ssDNA	monopartite	nucleus	0.437636	1.12542	0.887506
bat associated cyclovirus 10	Cyclovirus	Circoviridae	virosaurus	NA	DNA	ssDNA	monopartite	nucleus	0.482123	1.14688	1.04821
bat associated cyclovirus 11	Cyclovirus	Circoviridae	virosaurus	NA	DNA	ssDNA	monopartite	nucleus	0.473427	1.28951	0.880386
bat associated cyclovirus 12	Cyclovirus	Circoviridae	virosaurus	NA	DNA	ssDNA	monopartite	nucleus	0.452991	1.12246	0.897619
bat associated cyclovirus 13	Cyclovirus	Circoviridae	virosaurus	NA	DNA	ssDNA	monopartite	nucleus	0.481481	1.23043	0.944427
bat associated cyclovirus 14	Cyclovirus	Circoviridae	virosaurus	NA	DNA	ssDNA	monopartite	nucleus	0.4935	1.08476	1.03401
bat associated cyclovirus 15	Cyclovirus	Circoviridae	virosaurus	NA	DNA	ssDNA	monopartite	nucleus	0.493737	1.06193	1.05704
bat associated cyclovirus 16	Cyclovirus	Circoviridae	virosaurus	NA	DNA	ssDNA	monopartite	nucleus	0.464635	1.25466	1.05931
bat associated cyclovirus 2	Cyclovirus	Circoviridae	virosaurus	NA	DNA	ssDNA	monopartite	nucleus	0.433653	1.19369	0.927188
bat associated cyclovirus 3	Cyclovirus	Circoviridae	virosaurus	NA	DNA	ssDNA	monopartite	nucleus	0.435382	1.12077	0.89036
bat associated cyclovirus 4	Cyclovirus	Circoviridae	virosaurus	NA	DNA	ssDNA	monopartite	nucleus	0.455446	1.07136	0.95124
bat associated cyclovirus 7	Cyclovirus	Circoviridae	virosaurus	NA	DNA	ssDNA	monopartite	nucleus	0.402352	1.22978	0.913098
bat associated cyclovirus 8	Cyclovirus	Circoviridae	virosaurus	NA	DNA	ssDNA	monopartite	nucleus	0.450801	1.15214	0.952823
bat associated cyclovirus 9	Cyclovirus	Circoviridae	virosaurus	NA	DNA	ssDNA	monopartite	nucleus	0.448864	1.10632	0.903707
bovine associated cyclovirus 1	Cyclovirus	Circoviridae	virosaurus	NA	DNA	ssDNA	monopartite	nucleus	0.452666	1.21215	1.02562
chicken associated cyclovirus 1	Cyclovirus	Circoviridae	virosaurus	NA	DNA	ssDNA	monopartite	nucleus	0.445455	1.20924	0.964752
chimpanzee associated cyclovirus 1	Cyclovirus	Circoviridae	virosaurus	NA	DNA	ssDNA	monopartite	nucleus	0.434857	1.13092	1.06383
duck associated cyclovirus 1	Cyclovirus	Circoviridae	virosaurus	NA	DNA	ssDNA	monopartite	nucleus	0.493683	1.02928	0.840074
feline associated cyclovirus 1	Cyclovirus	Circoviridae	virosaurus	NA	DNA	ssDNA	monopartite	nucleus	0.364918	1.19587	0.950354
goat associated cyclovirus 1	Cyclovirus	Circoviridae	virosaurus	NA	DNA	ssDNA	monopartite	nucleus	0.436893	1.18542	0.926058
horse associated cyclovirus 1	Cyclovirus	Circoviridae	virosaurus	NA	DNA	ssDNA	monopartite	nucleus	0.41834	1.14304	0.911185
human associated cyclovirus 1	Cyclovirus	Circoviridae	virosaurus	NA	DNA	ssDNA	monopartite	nucleus	0.446276	1.15321	0.853282
human associated cyclovirus 10	Cyclovirus	Circoviridae	virosaurus	NA	DNA	ssDNA	monopartite	nucleus	0.434078	1.21013	1.0071
human associated cyclovirus 3	Cyclovirus	Circoviridae	virosaurus	NA	DNA	ssDNA	monopartite	nucleus	0.435382	1.22952	0.962297
human associated cyclovirus 4	Cyclovirus	Circoviridae	virosaurus	NA	DNA	ssDNA	monopartite	nucleus	0.452062	1.16387	0.989704
human associated cyclovirus 5	Cyclovirus	Circoviridae	virosaurus	NA	DNA	ssDNA	monopartite	nucleus	0.480899	1.13237	0.951698
human associated cyclovirus 6	Cyclovirus	Circoviridae	virosaurus	NA	DNA	ssDNA	monopartite	nucleus	0.476031	1.22014	1.01383
human associated cyclovirus 7	Cyclovirus	Circoviridae	virosaurus	NA	DNA	ssDNA	monopartite	nucleus	0.464067	1.11753	0.835094
human associated cyclovirus 8	Cyclovirus	Circoviridae	virosaurus	NA	DNA	ssDNA	monopartite	nucleus	0.465647	1.10534	0.944731
human associated cyclovirus 9	Cyclovirus	Circoviridae	virosaurus	NA	DNA	ssDNA	monopartite	nucleus	0.46452	1.17815	0.952774
mouse associated cyclovirus 1	Cyclovirus	Circoviridae	virosaurus	NA	DNA	ssDNA	monopartite	nucleus	0.442799	1.1778	0.855395
squirrel associated cyclovirus 1	Cyclovirus	Circoviridae	virosaurus	NA	DNA	ssDNA	monopartite	nucleus	0.455003	1.17902	0.87642
alphacoronavirus 1	Alphacoronavirus	Coronaviridae	virosaurus	NA	RNA	ssRNA(+)	monopartite	cytoplasm	0.382355	0.490469	0.830108
bat coronavirus cdphe15	Alphacoronavirus	Coronaviridae	virosaurus	NA	RNA	ssRNA(+)	monopartite	cytoplasm	0.40663	0.506185	0.876316
bat coronavirus hku10	Alphacoronavirus	Coronaviridae	virosaurus	NA	RNA	ssRNA(+)	monopartite	cytoplasm	0.385169	0.495626	0.800784
human coronavirus 229e	Alphacoronavirus	Coronaviridae	virosaurus	NA	RNA	ssRNA(+)	monopartite	cytoplasm	0.390009	0.516407	0.818243
human coronavirus nl63	Alphacoronavirus	Coronaviridae	virosaurus	NA	RNA	ssRNA(+)	monopartite	cytoplasm	0.344711	0.406134	0.872243
lucheng rn rat coronavirus	Alphacoronavirus	Coronaviridae	virosaurus	NA	RNA	ssRNA(+)	monopartite	cytoplasm	0.402461	0.593729	0.895977
miniopterus bat coronavirus 1	Alphacoronavirus	Coronaviridae	virosaurus	NA	RNA	ssRNA(+)	monopartite	cytoplasm	0.381381	0.471636	0.818463
miniopterus bat coronavirus hku8	Alphacoronavirus	Coronaviridae	virosaurus	NA	RNA	ssRNA(+)	monopartite	cytoplasm	0.418107	0.589728	0.852608
mink coronavirus 1	Alphacoronavirus	Coronaviridae	virosaurus	NA	RNA	ssRNA(+)	monopartite	cytoplasm	0.374741	0.53136	0.885412
myotis ricketti alphacoronavirus sax-2011	Alphacoronavirus	Coronaviridae	virosaurus	NA	RNA	ssRNA(+)	monopartite	cytoplasm	0.409916	0.571631	0.860446
nl63-related bat coronavirus strain btkynl63-9b	Alphacoronavirus	Coronaviridae	virosaurus	NA	RNA	ssRNA(+)	monopartite	cytoplasm	0.415415	0.599502	0.780383
nyctalus velutinus alphacoronavirus sc-2013	Alphacoronavirus	Coronaviridae	virosaurus	NA	RNA	ssRNA(+)	monopartite	cytoplasm	0.418169	0.572915	0.83396
porcine epidemic diarrhea virus	Alphacoronavirus	Coronaviridae	virosaurus	NA	RNA	ssRNA(+)	monopartite	cytoplasm	0.417745	0.553765	0.852224
rhinolophus bat coronavirus hku2	Alphacoronavirus	Coronaviridae	virosaurus	NA	RNA	ssRNA(+)	monopartite	cytoplasm	0.393996	0.534153	0.911195
rhinolophus ferrumequinum alphacoronavirus hub-2013	Alphacoronavirus	Coronaviridae	virosaurus	NA	RNA	ssRNA(+)	monopartite	cytoplasm	0.382679	0.52699	0.808957
scotophilus bat coronavirus 512	Alphacoronavirus	Coronaviridae	virosaurus	NA	RNA	ssRNA(+)	monopartite	cytoplasm	0.40354	0.5176	0.823423
bat hp-betacoronavirus zhejiang2013	Betacoronavirus	Coronaviridae	virosaurus	NA	RNA	ssRNA(+)	monopartite	cytoplasm	0.412785	0.589122	0.824454
betacoronavirus 1	Betacoronavirus	Coronaviridae	virosaurus	NA	RNA	ssRNA(+)	monopartite	cytoplasm	0.37075	0.483335	0.930184
china rattus coronavirus hku24	Betacoronavirus	Coronaviridae	virosaurus	NA	RNA	ssRNA(+)	monopartite	cytoplasm	0.396051	0.540415	0.918087
hedgehog coronavirus 1	Betacoronavirus	Coronaviridae	virosaurus	NA	RNA	ssRNA(+)	monopartite	cytoplasm	0.374681	0.472809	0.936089
human coronavirus hku1	Betacoronavirus	Coronaviridae	virosaurus	NA	RNA	ssRNA(+)	monopartite	cytoplasm	0.320372	0.463754	0.963611
middle east respiratory syndrome-related coronavirus	Betacoronavirus	Coronaviridae	virosaurus	NA	RNA	ssRNA(+)	monopartite	cytoplasm	0.408332	0.544479	0.895277
murine coronavirus	Betacoronavirus	Coronaviridae	virosaurus	NA	RNA	ssRNA(+)	monopartite	cytoplasm	0.41804	0.618216	0.92546
pipistrellus bat coronavirus hku5	Betacoronavirus	Coronaviridae	virosaurus	NA	RNA	ssRNA(+)	monopartite	cytoplasm	0.432172	0.620506	0.833529
rousettus bat coronavirus gccdc1	Betacoronavirus	Coronaviridae	virosaurus	NA	RNA	ssRNA(+)	monopartite	cytoplasm	0.453035	0.625981	0.945953
rousettus bat coronavirus hku9	Betacoronavirus	Coronaviridae	virosaurus	NA	RNA	ssRNA(+)	monopartite	cytoplasm	0.41678	0.644056	1.05255
severe acute respiratory syndrome-related coronavirus	Betacoronavirus	Coronaviridae	virosaurus	NA	RNA	ssRNA(+)	monopartite	cytoplasm	0.404667	0.468375	0.804802
tylonycteris bat coronavirus hku4	Betacoronavirus	Coronaviridae	virosaurus	NA	RNA	ssRNA(+)	monopartite	cytoplasm	0.378282	0.508928	0.95941
bulbul coronavirus hku11	Deltacoronavirus	Coronaviridae	virosaurus	NA	RNA	ssRNA(+)	monopartite	cytoplasm	0.386907	0.437958	0.887051
common moorhen coronavirus hku21	Deltacoronavirus	Coronaviridae	virosaurus	NA	RNA	ssRNA(+)	monopartite	cytoplasm	0.350646	0.426953	1.00347
coronavirus hku15	Deltacoronavirus	Coronaviridae	virosaurus	NA	RNA	ssRNA(+)	monopartite	cytoplasm	0.43062	0.555022	0.871456
munia coronavirus hku13	Deltacoronavirus	Coronaviridae	virosaurus	NA	RNA	ssRNA(+)	monopartite	cytoplasm	0.425053	0.561052	0.930118
night heron coronavirus hku19	Deltacoronavirus	Coronaviridae	virosaurus	NA	RNA	ssRNA(+)	monopartite	cytoplasm	0.381332	0.413086	0.922826
white-eye coronavirus hku16	Deltacoronavirus	Coronaviridae	virosaurus	NA	RNA	ssRNA(+)	monopartite	cytoplasm	0.398295	0.453606	0.919828
wigeon coronavirus hku20	Deltacoronavirus	Coronaviridae	virosaurus	NA	RNA	ssRNA(+)	monopartite	cytoplasm	0.393602	0.523253	1.01562
avian coronavirus	Gammacoronavirus	Coronaviridae	virosaurus	NA	RNA	ssRNA(+)	monopartite	cytoplasm	0.382101	0.488429	0.898359
beluga whale coronavirus sw1	Gammacoronavirus	Coronaviridae	virosaurus	NA	RNA	ssRNA(+)	monopartite	cytoplasm	0.392468	0.504397	0.90674
lloviu cuevavirus	Cuevavirus	Filoviridae	virosaurus	NA	RNA	ssRNA(-)	monopartite	cytoplasm	0.459925	0.519814	0.695303
bundibugyo ebolavirus	Ebolavirus	Filoviridae	virosaurus	NA	RNA	ssRNA(-)	monopartite	cytoplasm	0.420041	0.572882	0.747031
reston ebolavirus	Ebolavirus	Filoviridae	virosaurus	NA	RNA	ssRNA(-)	monopartite	cytoplasm	0.407251	0.563194	0.774387
sudan ebolavirus	Ebolavirus	Filoviridae	virosaurus	NA	RNA	ssRNA(-)	monopartite	cytoplasm	0.413404	0.472093	0.782852
tai forest ebolavirus	Ebolavirus	Filoviridae	virosaurus	NA	RNA	ssRNA(-)	monopartite	cytoplasm	0.422551	0.508379	0.720729
zaire ebolavirus	Ebolavirus	Filoviridae	virosaurus	NA	RNA	ssRNA(-)	monopartite	cytoplasm	0.410876	0.597141	0.730186
marburg marburgvirus	Marburgvirus	Filoviridae	virosaurus	NA	RNA	ssRNA(-)	monopartite	cytoplasm	0.379979	0.502021	0.744785
aroa virus	Flavivirus	Flaviviridae	virosaurus	NA	RNA	ssRNA(+)	monopartite	cytoplasm	0.499217	0.502567	0.505644
banzi virus	Flavivirus	Flaviviridae	virosaurus	NA	RNA	ssRNA(+)	monopartite	cytoplasm	0.50383	0.451974	0.404561
cacipacore virus	Flavivirus	Flaviviridae	virosaurus	NA	RNA	ssRNA(+)	monopartite	cytoplasm	0.495819	0.564057	0.473942
dengue virus	Flavivirus	Flaviviridae	virosaurus	NA	RNA	ssRNA(+)	monopartite	cytoplasm	0.463834	0.420683	0.595458
edge hill virus	Flavivirus	Flaviviridae	virosaurus	NA	RNA	ssRNA(+)	monopartite	cytoplasm	0.476484	0.365736	0.544713
entebbe bat virus	Flavivirus	Flaviviridae	virosaurus	NA	RNA	ssRNA(+)	monopartite	cytoplasm	0.503892	0.581709	0.500181
gadgets gully virus	Flavivirus	Flaviviridae	virosaurus	NA	RNA	ssRNA(+)	monopartite	cytoplasm	0.521022	0.536236	0.489656
ilheus virus	Flavivirus	Flaviviridae	virosaurus	NA	RNA	ssRNA(+)	monopartite	cytoplasm	0.523036	0.562298	0.471804
japanese encephalitis virus	Flavivirus	Flaviviridae	virosaurus	NA	RNA	ssRNA(+)	monopartite	cytoplasm	0.511383	0.589806	0.552152
kadam virus	Flavivirus	Flaviviridae	virosaurus	NA	RNA	ssRNA(+)	monopartite	cytoplasm	0.527166	0.500934	0.510959
kedougou virus	Flavivirus	Flaviviridae	virosaurus	NA	RNA	ssRNA(+)	monopartite	cytoplasm	0.527651	0.495781	0.498318
kokobera virus	Flavivirus	Flaviviridae	virosaurus	NA	RNA	ssRNA(+)	monopartite	cytoplasm	0.499728	0.542857	0.547828
koutango virus	Flavivirus	Flaviviridae	virosaurus	NA	RNA	ssRNA(+)	monopartite	cytoplasm	0.500365	0.476593	0.513692
kyasanur forest disease virus	Flavivirus	Flaviviridae	virosaurus	NA	RNA	ssRNA(+)	monopartite	cytoplasm	0.539954	0.541422	0.484218
langat virus	Flavivirus	Flaviviridae	virosaurus	NA	RNA	ssRNA(+)	monopartite	cytoplasm	0.540521	0.491915	0.430226
meaban virus	Flavivirus	Flaviviridae	virosaurus	NA	RNA	ssRNA(+)	monopartite	cytoplasm	0.541788	0.584483	0.516563
modoc virus	Flavivirus	Flaviviridae	virosaurus	NA	RNA	ssRNA(+)	monopartite	cytoplasm	0.454623	0.305709	0.53453
montana myotis leukoencephalitis virus	Flavivirus	Flaviviridae	virosaurus	NA	RNA	ssRNA(+)	monopartite	cytoplasm	0.441441	0.305405	0.524706
murray valley encephalitis virus	Flavivirus	Flaviviridae	virosaurus	NA	RNA	ssRNA(+)	monopartite	cytoplasm	0.492248	0.571888	0.590998
ntaya virus	Flavivirus	Flaviviridae	virosaurus	NA	RNA	ssRNA(+)	monopartite	cytoplasm	0.482957	0.550226	0.539227
omsk hemorrhagic fever virus	Flavivirus	Flaviviridae	virosaurus	NA	RNA	ssRNA(+)	monopartite	cytoplasm	0.53569	0.540649	0.454552
powassan virus	Flavivirus	Flaviviridae	virosaurus	NA	RNA	ssRNA(+)	monopartite	cytoplasm	0.531509	0.521496	0.451935
rio bravo virus	Flavivirus	Flaviviridae	virosaurus	NA	RNA	ssRNA(+)	monopartite	cytoplasm	0.43409	0.350054	0.524127
royal farm virus	Flavivirus	Flaviviridae	virosaurus	NA	RNA	ssRNA(+)	monopartite	cytoplasm	0.544441	0.544431	0.454106
saint louis encephalitis virus	Flavivirus	Flaviviridae	virosaurus	NA	RNA	ssRNA(+)	monopartite	cytoplasm	0.49312	0.563151	0.500543
saumarez reef virus	Flavivirus	Flaviviridae	virosaurus	NA	RNA	ssRNA(+)	monopartite	cytoplasm	0.53345	0.574768	0.486343
sepik virus	Flavivirus	Flaviviridae	virosaurus	NA	RNA	ssRNA(+)	monopartite	cytoplasm	0.472899	0.438393	0.561629
tembusu virus	Flavivirus	Flaviviridae	virosaurus	NA	RNA	ssRNA(+)	monopartite	cytoplasm	0.488914	0.494764	0.595752
tick-borne encephalitis virus	Flavivirus	Flaviviridae	virosaurus	NA	RNA	ssRNA(+)	monopartite	cytoplasm	0.542937	0.555697	0.42628
tyuleniy virus	Flavivirus	Flaviviridae	virosaurus	NA	RNA	ssRNA(+)	monopartite	cytoplasm	0.529807	0.58165	0.483284
uganda s virus	Flavivirus	Flaviviridae	virosaurus	NA	RNA	ssRNA(+)	monopartite	cytoplasm	0.468768	0.399035	0.523198
usutu virus	Flavivirus	Flaviviridae	virosaurus	NA	RNA	ssRNA(+)	monopartite	cytoplasm	0.5091	0.525376	0.503019
wesselsbron virus	Flavivirus	Flaviviridae	virosaurus	NA	RNA	ssRNA(+)	monopartite	cytoplasm	0.476512	0.452548	0.503648
west nile virus	Flavivirus	Flaviviridae	virosaurus	NA	RNA	ssRNA(+)	monopartite	cytoplasm	0.512189	0.624115	0.539958
yaounde virus	Flavivirus	Flaviviridae	virosaurus	NA	RNA	ssRNA(+)	monopartite	cytoplasm	0.504712	0.620517	0.454318
yellow fever virus	Flavivirus	Flaviviridae	virosaurus	NA	RNA	ssRNA(+)	monopartite	cytoplasm	0.496191	0.386389	0.457837
yokose virus	Flavivirus	Flaviviridae	virosaurus	NA	RNA	ssRNA(+)	monopartite	cytoplasm	0.445811	0.448048	0.582634
zika virus	Flavivirus	Flaviviridae	virosaurus	NA	RNA	ssRNA(+)	monopartite	cytoplasm	0.511455	0.435832	0.530572
hepacivirus a	Hepacivirus	Flaviviridae	virosaurus	NA	RNA	ssRNA(+)	monopartite	cytoplasm	0.500367	0.732534	0.771824
hepacivirus b	Hepacivirus	Flaviviridae	virosaurus	NA	RNA	ssRNA(+)	monopartite	cytoplasm	0.506011	0.591992	0.76938
hepacivirus c	Hepacivirus	Flaviviridae	virosaurus	NA	RNA	ssRNA(+)	monopartite	cytoplasm	0.568352	0.709361	0.790493
hepacivirus d	Hepacivirus	Flaviviridae	virosaurus	NA	RNA	ssRNA(+)	monopartite	cytoplasm	0.525451	0.672533	0.761813
hepacivirus e	Hepacivirus	Flaviviridae	virosaurus	NA	RNA	ssRNA(+)	monopartite	cytoplasm	0.548936	0.642911	0.706467
hepacivirus f	Hepacivirus	Flaviviridae	virosaurus	NA	RNA	ssRNA(+)	monopartite	cytoplasm	0.543972	0.627028	0.722873
hepacivirus g	Hepacivirus	Flaviviridae	virosaurus	NA	RNA	ssRNA(+)	monopartite	cytoplasm	0.553956	0.68982	0.712108
hepacivirus h	Hepacivirus	Flaviviridae	virosaurus	NA	RNA	ssRNA(+)	monopartite	cytoplasm	0.560668	0.645508	0.751565
hepacivirus i	Hepacivirus	Flaviviridae	virosaurus	NA	RNA	ssRNA(+)	monopartite	cytoplasm	0.523393	0.532814	0.758423
hepacivirus j	Hepacivirus	Flaviviridae	virosaurus	NA	RNA	ssRNA(+)	monopartite	cytoplasm	0.563023	0.742754	0.665265
hepacivirus k	Hepacivirus	Flaviviridae	virosaurus	NA	RNA	ssRNA(+)	monopartite	cytoplasm	0.565928	0.744758	0.687244
hepacivirus l	Hepacivirus	Flaviviridae	virosaurus	NA	RNA	ssRNA(+)	monopartite	cytoplasm	0.553611	0.577319	0.673029
hepacivirus m	Hepacivirus	Flaviviridae	virosaurus	NA	RNA	ssRNA(+)	monopartite	cytoplasm	0.526561	0.754375	0.691124
hepacivirus n	Hepacivirus	Flaviviridae	virosaurus	NA	RNA	ssRNA(+)	monopartite	cytoplasm	0.523112	0.710324	0.806403
pegivirus a	Pegivirus	Flaviviridae	virosaurus	NA	RNA	ssRNA(+)	monopartite	cytoplasm	0.577809	0.710024	0.71146
pegivirus b	Pegivirus	Flaviviridae	virosaurus	NA	RNA	ssRNA(+)	monopartite	cytoplasm	0.58919	0.810056	0.627843
pegivirus c	Pegivirus	Flaviviridae	virosaurus	NA	RNA	ssRNA(+)	monopartite	cytoplasm	0.591122	0.704208	0.697805
pegivirus d	Pegivirus	Flaviviridae	virosaurus	NA	RNA	ssRNA(+)	monopartite	cytoplasm	0.570951	0.769328	0.76865
pegivirus e	Pegivirus	Flaviviridae	virosaurus	NA	RNA	ssRNA(+)	monopartite	cytoplasm	0.580397	0.764672	0.717328
pegivirus g	Pegivirus	Flaviviridae	virosaurus	NA	RNA	ssRNA(+)	monopartite	cytoplasm	0.568032	0.825307	0.795735
pegivirus h	Pegivirus	Flaviviridae	virosaurus	NA	RNA	ssRNA(+)	monopartite	cytoplasm	0.539475	0.837778	0.77366
pegivirus i	Pegivirus	Flaviviridae	virosaurus	NA	RNA	ssRNA(+)	monopartite	cytoplasm	0.589445	0.745386	0.766092
pegivirus j	Pegivirus	Flaviviridae	virosaurus	NA	RNA	ssRNA(+)	monopartite	cytoplasm	0.610072	0.841994	0.833251
pegivirus k	Pegivirus	Flaviviridae	virosaurus	NA	RNA	ssRNA(+)	monopartite	cytoplasm	0.576742	0.789512	0.794001
pestivirus a	Pestivirus	Flaviviridae	virosaurus	NA	RNA	ssRNA(+)	monopartite	cytoplasm	0.457265	0.394924	0.912115
pestivirus b	Pestivirus	Flaviviridae	virosaurus	NA	RNA	ssRNA(+)	monopartite	cytoplasm	0.454582	0.375688	0.920164
pestivirus c	Pestivirus	Flaviviridae	virosaurus	NA	RNA	ssRNA(+)	monopartite	cytoplasm	0.472038	0.454477	0.912116
pestivirus d	Pestivirus	Flaviviridae	virosaurus	NA	RNA	ssRNA(+)	monopartite	cytoplasm	0.457804	0.39324	0.921269
pestivirus e	Pestivirus	Flaviviridae	virosaurus	NA	RNA	ssRNA(+)	monopartite	cytoplasm	0.443494	0.430631	0.899785
pestivirus f	Pestivirus	Flaviviridae	virosaurus	NA	RNA	ssRNA(+)	monopartite	cytoplasm	0.445559	0.341133	0.83948
pestivirus g	Pestivirus	Flaviviridae	virosaurus	NA	RNA	ssRNA(+)	monopartite	cytoplasm	0.462863	0.384025	0.951336
pestivirus h	Pestivirus	Flaviviridae	virosaurus	NA	RNA	ssRNA(+)	monopartite	cytoplasm	0.463239	0.3714	0.920754
pestivirus i	Pestivirus	Flaviviridae	virosaurus	NA	RNA	ssRNA(+)	monopartite	cytoplasm	0.458349	0.379777	0.922165
pestivirus j	Pestivirus	Flaviviridae	virosaurus	NA	RNA	ssRNA(+)	monopartite	cytoplasm	0.406332	0.268162	0.858626
pestivirus k	Pestivirus	Flaviviridae	virosaurus	NA	RNA	ssRNA(+)	monopartite	cytoplasm	0.461267	0.51146	0.89822
blackbird associated gemycircularvirus 1	Gemycircularvirus	Genomoviridae	virosaurus	NA	DNA	ssDNA	monopartite	nucleus	0.523726	0.950101	0.759587
bovine associated gemycircularvirus 1	Gemycircularvirus	Genomoviridae	virosaurus	NA	DNA	ssDNA	monopartite	nucleus	0.519409	0.995202	0.613674
bromus associated gemycircularvirus 1	Gemycircularvirus	Genomoviridae	virosaurus	NA	DNA	ssDNA	monopartite	nucleus	0.481233	0.814696	0.746362
chickadee associated gemycircularvirus 1	Gemycircularvirus	Genomoviridae	virosaurus	NA	DNA	ssDNA	monopartite	nucleus	0.520446	0.830912	0.642949
chicken associated gemycircularvirus 1	Gemycircularvirus	Genomoviridae	virosaurus	NA	DNA	ssDNA	monopartite	nucleus	0.52559	0.927767	0.664407
chicken associated gemycircularvirus 2	Gemycircularvirus	Genomoviridae	virosaurus	NA	DNA	ssDNA	monopartite	nucleus	0.528251	1.02775	0.827648
equine associated gemycircularvirus 1	Gemycircularvirus	Genomoviridae	virosaurus	NA	DNA	ssDNA	monopartite	nucleus	0.512054	1.07237	0.729246
fur seal associated gemycircularvirus 1	Gemycircularvirus	Genomoviridae	virosaurus	NA	DNA	ssDNA	monopartite	nucleus	0.520234	0.984453	0.746409
gerygone associated gemycircularvirus 1	Gemycircularvirus	Genomoviridae	virosaurus	NA	DNA	ssDNA	monopartite	nucleus	0.539773	0.995409	0.653614
gerygone associated gemycircularvirus 2	Gemycircularvirus	Genomoviridae	virosaurus	NA	DNA	ssDNA	monopartite	nucleus	0.507087	0.920001	0.657858
gerygone associated gemycircularvirus 3	Gemycircularvirus	Genomoviridae	virosaurus	NA	DNA	ssDNA	monopartite	nucleus	0.532515	1.0313	0.784766
lama associated gemycircularvirus 1	Gemycircularvirus	Genomoviridae	virosaurus	NA	DNA	ssDNA	monopartite	nucleus	0.509176	1.04757	0.828643
mallard associated gemycircularvirus 1	Gemycircularvirus	Genomoviridae	virosaurus	NA	DNA	ssDNA	monopartite	nucleus	0.474236	0.823369	0.753467
miniopterus associated gemycircularvirus 1	Gemycircularvirus	Genomoviridae	virosaurus	NA	DNA	ssDNA	monopartite	nucleus	0.544004	0.995083	0.631837
mongoose associated gemycircularvirus 1	Gemycircularvirus	Genomoviridae	virosaurus	NA	DNA	ssDNA	monopartite	nucleus	0.506442	1.09179	0.81742
porcine associated gemycircularvirus 1	Gemycircularvirus	Genomoviridae	virosaurus	NA	DNA	ssDNA	monopartite	nucleus	0.532496	1.07536	0.73982
porcine associated gemycircularvirus 2	Gemycircularvirus	Genomoviridae	virosaurus	NA	DNA	ssDNA	monopartite	nucleus	0.531034	0.928059	0.742174
pteropus associated gemycircularvirus 1	Gemycircularvirus	Genomoviridae	virosaurus	NA	DNA	ssDNA	monopartite	nucleus	0.494295	0.847997	0.805845
pteropus associated gemycircularvirus 10	Gemycircularvirus	Genomoviridae	virosaurus	NA	DNA	ssDNA	monopartite	nucleus	0.526935	1.01337	0.7731
pteropus associated gemycircularvirus 2	Gemycircularvirus	Genomoviridae	virosaurus	NA	DNA	ssDNA	monopartite	nucleus	0.528889	1.02773	0.64926
pteropus associated gemycircularvirus 3	Gemycircularvirus	Genomoviridae	virosaurus	NA	DNA	ssDNA	monopartite	nucleus	0.532689	0.903051	0.660167
pteropus associated gemycircularvirus 4	Gemycircularvirus	Genomoviridae	virosaurus	NA	DNA	ssDNA	monopartite	nucleus	0.506222	0.999321	0.686523
pteropus associated gemycircularvirus 5	Gemycircularvirus	Genomoviridae	virosaurus	NA	DNA	ssDNA	monopartite	nucleus	0.54059	0.957316	0.685829
pteropus associated gemycircularvirus 6	Gemycircularvirus	Genomoviridae	virosaurus	NA	DNA	ssDNA	monopartite	nucleus	0.557848	0.975168	0.716748
pteropus associated gemycircularvirus 7	Gemycircularvirus	Genomoviridae	virosaurus	NA	DNA	ssDNA	monopartite	nucleus	0.523898	1.05749	0.772107
pteropus associated gemycircularvirus 8	Gemycircularvirus	Genomoviridae	virosaurus	NA	DNA	ssDNA	monopartite	nucleus	0.535011	0.946557	0.712361
pteropus associated gemycircularvirus 9	Gemycircularvirus	Genomoviridae	virosaurus	NA	DNA	ssDNA	monopartite	nucleus	0.53271	0.900442	0.628285
rat associated gemycircularvirus 1	Gemycircularvirus	Genomoviridae	virosaurus	NA	DNA	ssDNA	monopartite	nucleus	0.52011	0.906175	0.821091
sheep associated gemycircularvirus 1	Gemycircularvirus	Genomoviridae	virosaurus	NA	DNA	ssDNA	monopartite	nucleus	0.488322	0.916788	0.726669
canine associated gemygorvirus 1	Gemygorvirus	Genomoviridae	virosaurus	NA	DNA	ssDNA	monopartite	nucleus	0.539084	0.88457	0.592992
mallard associated gemygorvirus 1	Gemygorvirus	Genomoviridae	virosaurus	NA	DNA	ssDNA	monopartite	nucleus	0.532629	0.968772	0.698665
pteropus associated gemygorvirus 1	Gemygorvirus	Genomoviridae	virosaurus	NA	DNA	ssDNA	monopartite	nucleus	0.55262	0.967962	0.608666
starling associated gemygorvirus 1	Gemygorvirus	Genomoviridae	virosaurus	NA	DNA	ssDNA	monopartite	nucleus	0.512337	0.991769	0.867797
badger associated gemykibivirus 1	Gemykibivirus	Genomoviridae	virosaurus	NA	DNA	ssDNA	monopartite	nucleus	0.528409	0.991141	0.751784
black robin associated gemykibivirus 1	Gemykibivirus	Genomoviridae	virosaurus	NA	DNA	ssDNA	monopartite	nucleus	0.519319	1.07384	0.798372
blackbird associated gemykibivirus 1	Gemykibivirus	Genomoviridae	virosaurus	NA	DNA	ssDNA	monopartite	nucleus	0.505164	0.97242	0.750661
bovine associated gemykibivirus 1	Gemykibivirus	Genomoviridae	virosaurus	NA	DNA	ssDNA	monopartite	nucleus	0.499535	0.968456	0.792298
human associated gemykibivirus 1	Gemykibivirus	Genomoviridae	virosaurus	NA	DNA	ssDNA	monopartite	nucleus	0.521388	0.973102	0.757288
human associated gemykibivirus 2	Gemykibivirus	Genomoviridae	virosaurus	NA	DNA	ssDNA	monopartite	nucleus	0.509502	0.970373	0.763581
human associated gemykibivirus 3	Gemykibivirus	Genomoviridae	virosaurus	NA	DNA	ssDNA	monopartite	nucleus	0.49953	0.955337	0.798231
human associated gemykibivirus 4	Gemykibivirus	Genomoviridae	virosaurus	NA	DNA	ssDNA	monopartite	nucleus	0.490917	0.773712	0.792066
human associated gemykibivirus 5	Gemykibivirus	Genomoviridae	virosaurus	NA	DNA	ssDNA	monopartite	nucleus	0.536251	0.959648	0.849601
mongoose associated gemykibivirus 1	Gemykibivirus	Genomoviridae	virosaurus	NA	DNA	ssDNA	monopartite	nucleus	0.506624	1.0634	0.848846
pteropus associated gemykibivirus 1	Gemykibivirus	Genomoviridae	virosaurus	NA	DNA	ssDNA	monopartite	nucleus	0.504762	0.985515	0.762757
rhinolophus associated gemykibivirus 1	Gemykibivirus	Genomoviridae	virosaurus	NA	DNA	ssDNA	monopartite	nucleus	0.510451	0.948339	0.798519
pteropus associated gemykolovirus 1	Gemykolovirus	Genomoviridae	virosaurus	NA	DNA	ssDNA	monopartite	nucleus	0.53018	0.929224	0.848422
pteropus associated gemykolovirus 2	Gemykolovirus	Genomoviridae	virosaurus	NA	DNA	ssDNA	monopartite	nucleus	0.532251	1.02509	0.679578
bovine associated gemykrogvirus 1	Gemykrogvirus	Genomoviridae	virosaurus	NA	DNA	ssDNA	monopartite	nucleus	0.490335	1.17214	0.787032
caribou associated gemykrogvirus 1	Gemykrogvirus	Genomoviridae	virosaurus	NA	DNA	ssDNA	monopartite	nucleus	0.514337	1.07734	0.804357
rabbit associated gemykroznavirus 1	Gemykroznavirus	Genomoviridae	virosaurus	NA	DNA	ssDNA	monopartite	nucleus	0.517369	1.11077	0.928634
ostrich associated gemytondvirus 1	Gemytondvirus	Genomoviridae	virosaurus	NA	DNA	ssDNA	monopartite	nucleus	0.486805	1.17096	0.75205
human associated gemyvongvirus 1	Gemyvongvirus	Genomoviridae	virosaurus	NA	DNA	ssDNA	monopartite	nucleus	0.518046	1.01939	0.671233
longquan loanvirus	Loanvirus	Hantaviridae	virosaurus	NA	RNA	ssRNA(-)	segmented	cytoplasm	0.325767	0.182014	0.858944
laibin mobatvirus	Mobatvirus	Hantaviridae	virosaurus	NA	RNA	ssRNA(-)	segmented	cytoplasm	0.353321	0.290309	0.884403
nova mobatvirus	Mobatvirus	Hantaviridae	virosaurus	NA	RNA	ssRNA(-)	segmented	cytoplasm	0.359325	0.254388	0.848239
quezon mobatvirus	Mobatvirus	Hantaviridae	virosaurus	NA	RNA	ssRNA(-)	segmented	cytoplasm	0.376049	0.256419	0.840295
andes orthohantavirus	Orthohantavirus	Hantaviridae	virosaurus	NA	RNA	ssRNA(-)	segmented	cytoplasm	0.385162	0.281774	0.808513
asama orthohantavirus	Orthohantavirus	Hantaviridae	virosaurus	NA	RNA	ssRNA(-)	segmented	cytoplasm	0.363944	0.214446	0.861768
asikkala orthohantavirus	Orthohantavirus	Hantaviridae	virosaurus	NA	RNA	ssRNA(-)	segmented	cytoplasm	0.385511	0.259878	0.875286
bayou orthohantavirus	Orthohantavirus	Hantaviridae	virosaurus	NA	RNA	ssRNA(-)	segmented	cytoplasm	0.394864	0.28404	0.821222
black creek canal orthohantavirus	Orthohantavirus	Hantaviridae	virosaurus	NA	RNA	ssRNA(-)	segmented	cytoplasm	0.392286	0.289388	0.834589
bowe orthohantavirus	Orthohantavirus	Hantaviridae	virosaurus	NA	RNA	ssRNA(-)	segmented	cytoplasm	0.362152	0.254015	0.849355
bruges orthohantavirus	Orthohantavirus	Hantaviridae	virosaurus	NA	RNA	ssRNA(-)	segmented	cytoplasm	0.389823	0.275666	0.840201
cano delgadito orthohantavirus	Orthohantavirus	Hantaviridae	virosaurus	NA	RNA	ssRNA(-)	segmented	cytoplasm	0.376256	0.299728	0.788166
cao bang orthohantavirus	Orthohantavirus	Hantaviridae	virosaurus	NA	RNA	ssRNA(-)	segmented	cytoplasm	0.366492	0.212621	0.850545
choclo orthohantavirus	Orthohantavirus	Hantaviridae	virosaurus	NA	RNA	ssRNA(-)	segmented	cytoplasm	0.401626	0.268834	0.792453
dabieshan orthohantavirus	Orthohantavirus	Hantaviridae	virosaurus	NA	RNA	ssRNA(-)	segmented	cytoplasm	0.414174	0.197384	0.74673
dobrava-belgrade orthohantavirus	Orthohantavirus	Hantaviridae	virosaurus	NA	RNA	ssRNA(-)	segmented	cytoplasm	0.392314	0.24979	0.753189
el moro canyon orthohantavirus	Orthohantavirus	Hantaviridae	virosaurus	NA	RNA	ssRNA(-)	segmented	cytoplasm	0.393365	0.232835	0.800318
fugong orthohantavirus	Orthohantavirus	Hantaviridae	virosaurus	NA	RNA	ssRNA(-)	segmented	cytoplasm	0.369217	0.293596	0.820907
fusong orthohantavirus	Orthohantavirus	Hantaviridae	virosaurus	NA	RNA	ssRNA(-)	segmented	cytoplasm	0.396914	0.256509	0.843803
hantaan orthohantavirus	Orthohantavirus	Hantaviridae	virosaurus	NA	RNA	ssRNA(-)	segmented	cytoplasm	0.385479	0.252851	0.833996
jeju orthohantavirus	Orthohantavirus	Hantaviridae	virosaurus	NA	RNA	ssRNA(-)	segmented	cytoplasm	0.361988	0.246609	0.853035
kenkeme orthohantavirus	Orthohantavirus	Hantaviridae	virosaurus	NA	RNA	ssRNA(-)	segmented	cytoplasm	0.377376	0.312584	0.805312
khabarovsk orthohantavirus	Orthohantavirus	Hantaviridae	virosaurus	NA	RNA	ssRNA(-)	segmented	cytoplasm	0.381965	0.31625	0.802875
laguna negra orthohantavirus	Orthohantavirus	Hantaviridae	virosaurus	NA	RNA	ssRNA(-)	segmented	cytoplasm	0.397001	0.199582	0.794255
luxi orthohantavirus	Orthohantavirus	Hantaviridae	virosaurus	NA	RNA	ssRNA(-)	segmented	cytoplasm	0.373852	0.307908	0.805416
maporal orthohantavirus	Orthohantavirus	Hantaviridae	virosaurus	NA	RNA	ssRNA(-)	segmented	cytoplasm	0.385016	0.290165	0.794438
montano orthohantavirus	Orthohantavirus	Hantaviridae	virosaurus	NA	RNA	ssRNA(-)	segmented	cytoplasm	0.36283	0.303496	0.841329
necocli orthohantavirus	Orthohantavirus	Hantaviridae	virosaurus	NA	RNA	ssRNA(-)	segmented	cytoplasm	0.395667	0.30842	0.794172
oxbow orthohantavirus	Orthohantavirus	Hantaviridae	virosaurus	NA	RNA	ssRNA(-)	segmented	cytoplasm	0.374371	0.308348	0.801026
prospect hill orthohantavirus	Orthohantavirus	Hantaviridae	virosaurus	NA	RNA	ssRNA(-)	segmented	cytoplasm	0.399799	0.361999	0.805941
puumala orthohantavirus	Orthohantavirus	Hantaviridae	virosaurus	NA	RNA	ssRNA(-)	segmented	cytoplasm	0.36959	0.256444	0.823812
rockport orthohantavirus	Orthohantavirus	Hantaviridae	virosaurus	NA	RNA	ssRNA(-)	segmented	cytoplasm	0.350395	0.299363	0.835439
sangassou orthohantavirus	Orthohantavirus	Hantaviridae	virosaurus	NA	RNA	ssRNA(-)	segmented	cytoplasm	0.387859	0.279298	0.768185
seewis orhtohantavirus	Orthohantavirus	Hantaviridae	virosaurus	NA	RNA	ssRNA(-)	segmented	cytoplasm	0.430835	0.28946	0.798503
seoul orthohantavirus	Orthohantavirus	Hantaviridae	virosaurus	NA	RNA	ssRNA(-)	segmented	cytoplasm	0.389874	0.275693	0.770021
sin nombre orthohantavirus	Orthohantavirus	Hantaviridae	virosaurus	NA	RNA	ssRNA(-)	segmented	cytoplasm	0.384022	0.355942	0.824466
thailand orthohantavirus	Orthohantavirus	Hantaviridae	virosaurus	NA	RNA	ssRNA(-)	segmented	cytoplasm	0.378673	0.285906	0.767662
tula orthohantavirus	Orthohantavirus	Hantaviridae	virosaurus	NA	RNA	ssRNA(-)	segmented	cytoplasm	0.380325	0.264844	0.809786
yakeshi orthohantavirus	Orthohantavirus	Hantaviridae	virosaurus	NA	RNA	ssRNA(-)	segmented	cytoplasm	0.387886	0.236205	0.842871
imjin thottimvirus	Thottimvirus	Hantaviridae	virosaurus	NA	RNA	ssRNA(-)	segmented	cytoplasm	0.364839	0.20815	0.827824
thottopalayam thottimvirus	Thottimvirus	Hantaviridae	virosaurus	NA	RNA	ssRNA(-)	segmented	cytoplasm	0.375554	0.272973	0.818917
duck hepatitis b virus	Avihepadnavirus	Hepadnaviridae	virosaurus	NA	DNA/RNA	dsDNA-RT	monopartite	nucleus	0.426483	0.550128	0.781346
heron hepatitis b virus	Avihepadnavirus	Hepadnaviridae	virosaurus	NA	DNA/RNA	dsDNA-RT	monopartite	nucleus	0.435823	0.54051	0.768142
parrot hepatitis b virus	Avihepadnavirus	Hepadnaviridae	virosaurus	NA	DNA/RNA	dsDNA-RT	monopartite	nucleus	0.432314	0.708725	0.800816
capuchin monkey hepatitis b virus	Orthohepadnavirus	Hepadnaviridae	virosaurus	NA	DNA/RNA	dsDNA-RT	monopartite	nucleus	0.496543	0.546775	0.731696
ground squirrel hepatitis virus	Orthohepadnavirus	Hepadnaviridae	virosaurus	NA	DNA/RNA	dsDNA-RT	monopartite	nucleus	0.446561	0.445426	0.710833
hepatitis b virus	Orthohepadnavirus	Hepadnaviridae	virosaurus	NA	DNA/RNA	dsDNA-RT	monopartite	nucleus	0.489971	0.545144	0.718273
long-fingered bat hepatitis b virus	Orthohepadnavirus	Hepadnaviridae	virosaurus	NA	DNA/RNA	dsDNA-RT	monopartite	nucleus	0.500619	0.545437	0.657679
pomona bat hepatitis b virus	Orthohepadnavirus	Hepadnaviridae	virosaurus	NA	DNA/RNA	dsDNA-RT	monopartite	nucleus	0.478951	0.575797	0.64312
roundleaf bat hepatitis b virus	Orthohepadnavirus	Hepadnaviridae	virosaurus	NA	DNA/RNA	dsDNA-RT	monopartite	nucleus	0.527692	0.576459	0.650511
tent-making bat hepatitis b virus	Orthohepadnavirus	Hepadnaviridae	virosaurus	NA	DNA/RNA	dsDNA-RT	monopartite	nucleus	0.486186	0.367566	0.687394
woodchuck hepatitis virus	Orthohepadnavirus	Hepadnaviridae	virosaurus	NA	DNA/RNA	dsDNA-RT	monopartite	nucleus	0.434004	0.362576	0.754255
woolly monkey hepatitis b virus	Orthohepadnavirus	Hepadnaviridae	virosaurus	NA	DNA/RNA	dsDNA-RT	monopartite	nucleus	0.49072	0.422919	0.643562
orthohepevirus a	Orthohepevirus	Hepeviridae	virosaurus	NA	RNA	ssRNA(+)	monopartite	cytoplasm	0.551681	0.788547	0.916391
orthohepevirus b	Orthohepevirus	Hepeviridae	virosaurus	NA	RNA	ssRNA(+)	monopartite	cytoplasm	0.555272	0.781035	0.895142
orthohepevirus c	Orthohepevirus	Hepeviridae	virosaurus	NA	RNA	ssRNA(+)	monopartite	cytoplasm	0.538509	0.714104	0.88015
orthohepevirus d	Orthohepevirus	Hepeviridae	virosaurus	NA	RNA	ssRNA(+)	monopartite	cytoplasm	0.509855	0.695524	0.753705
piscihepevirus a	Piscihepevirus	Hepeviridae	virosaurus	NA	RNA	ssRNA(+)	monopartite	cytoplasm	0.493981	0.580123	0.633543
aotine betaherpesvirus 1	Cytomegalovirus	Herpesviridae	NCBI	NC_016447	DNA	dsDNA	monopartite	nucleus	0.562941	1.07856	0.801272
cebine betaherpesvirus 1	Cytomegalovirus	Herpesviridae	NCBI	NC_038260	DNA	dsDNA	monopartite	nucleus	0.473496	1.04571	0.682304
cercopithecine betaherpesvirus 5	Cytomegalovirus	Herpesviridae	NCBI	NC_012783	DNA	dsDNA	monopartite	nucleus	0.507823	1.04336	0.805631
human betaherpesvirus 5	Cytomegalovirus	Herpesviridae	NCBI	NC_006273	DNA	dsDNA	monopartite	nucleus	0.574824	1.19279	0.805625
macacine betaherpesvirus 3	Cytomegalovirus	Herpesviridae	NCBI	NC_006150	DNA	dsDNA	monopartite	nucleus	0.491429	0.986079	0.781668
panine betaherpesvirus 2	Cytomegalovirus	Herpesviridae	NCBI	NC_003521	DNA	dsDNA	monopartite	nucleus	0.61701	1.10943	0.772559
saimiriine betaherpesvirus 4	Cytomegalovirus	Herpesviridae	NCBI	NC_016448	DNA	dsDNA	monopartite	nucleus	0.468084	1.10062	0.752771
gallid alphaherpesvirus 1	Iltovirus	Herpesviridae	NCBI	NC_006623	DNA	dsDNA	monopartite	nucleus	0.481582	1.00523	0.794019
psittacid alphaherpesvirus 1	Iltovirus	Herpesviridae	NCBI	NC_005264	DNA	dsDNA	monopartite	nucleus	0.609459	1.21308	0.898603
callitrichine gammaherpesvirus 3	Lymphocryptovirus	Herpesviridae	NCBI	NC_004367	DNA	dsDNA	monopartite	nucleus	0.492538	0.695809	0.817061
human gammaherpesvirus 4	Lymphocryptovirus	Herpesviridae	NCBI	NC_007605	DNA	dsDNA	monopartite	nucleus	0.594967	0.614243	0.760464
macacine gammaherpesvirus 4	Lymphocryptovirus	Herpesviridae	NCBI	NC_006146	DNA	dsDNA	monopartite	nucleus	0.619424	0.682935	0.722338
panine gammaherpesvirus 1	Lymphocryptovirus	Herpesviridae	NCBI	NC_038859	DNA	dsDNA	monopartite	nucleus	0.617054	0.936004	0.611039
papiine gammaherpesvirus 1	Lymphocryptovirus	Herpesviridae	NCBI	NC_043058	DNA	dsDNA	monopartite	nucleus	0.591006	0.512698	0.923872
alcelaphine gammaherpesvirus 1	Macavirus	Herpesviridae	NCBI	NC_002531	DNA	dsDNA	monopartite	nucleus	0.461733	0.415543	0.822283
alcelaphine gammaherpesvirus 2	Macavirus	Herpesviridae	NCBI	NC_024382	DNA	dsDNA	monopartite	nucleus	0.465723	0.462802	0.822402
bovine gammaherpesvirus 6	Macavirus	Herpesviridae	NCBI	NC_024303	DNA	dsDNA	monopartite	nucleus	0.430662	0.625285	0.838054
hippotragine gammaherpesvirus 1	Macavirus	Herpesviridae	NCBI	NC_043060	DNA	dsDNA	monopartite	nucleus	0.471264	0.517549	0.659091
ovine gammaherpesvirus 2	Macavirus	Herpesviridae	NCBI	NC_007646	DNA	dsDNA	monopartite	nucleus	0.529337	0.583676	0.822153
suid gammaherpesvirus 3	Macavirus	Herpesviridae	NCBI	NC_038264	DNA	dsDNA	monopartite	nucleus	0.378484	0.383282	0.799065
suid gammaherpesvirus 4	Macavirus	Herpesviridae	NCBI	NC_038265	DNA	dsDNA	monopartite	nucleus	0.375932	0.373552	0.792809
anatid alphaherpesvirus 1	Mardivirus	Herpesviridae	NCBI	NC_013036	DNA	dsDNA	monopartite	nucleus	0.449051	1.10836	0.985103
columbid alphaherpesvirus 1	Mardivirus	Herpesviridae	NCBI	NC_024450	DNA	dsDNA	monopartite	nucleus	0.614925	1.15849	0.878031
gallid alphaherpesvirus 2	Mardivirus	Herpesviridae	NCBI	NC_002229	DNA	dsDNA	monopartite	nucleus	0.440621	1.0076	0.902384
meleagrid alphaherpesvirus 1	Mardivirus	Herpesviridae	NCBI	NC_002641	DNA	dsDNA	monopartite	nucleus	0.475584	1.1057	0.911109
murid betaherpesvirus 1	Muromegalovirus	Herpesviridae	NCBI	NC_004065	DNA	dsDNA	monopartite	nucleus	0.587334	1.22299	0.732468
murid betaherpesvirus 2	Muromegalovirus	Herpesviridae	NCBI	NC_002512	DNA	dsDNA	monopartite	nucleus	0.61006	1.24823	0.76852
murid betaherpesvirus 8	Muromegalovirus	Herpesviridae	NCBI	NC_019559	DNA	dsDNA	monopartite	nucleus	0.464915	1.216	0.842312
equid gammaherpesvirus 2	Percavirus	Herpesviridae	NCBI	NC_001650	DNA	dsDNA	monopartite	nucleus	0.574992	0.628202	0.803655
equid gammaherpesvirus 5	Percavirus	Herpesviridae	NCBI	NC_026421	DNA	dsDNA	monopartite	nucleus	0.546732	0.680636	0.828141
felid gammaherpesvirus 1	Percavirus	Herpesviridae	NCBI	NC_028099	DNA	dsDNA	monopartite	nucleus	0.366367	0.365149	0.835874
mustelid gammaherpesvirus 1	Percavirus	Herpesviridae	NCBI	NC_038266	DNA	dsDNA	monopartite	nucleus	0.375345	0.239489	0.777872
elephantid betaherpesvirus 1	Proboscivirus	Herpesviridae	NCBI	NC_020474	DNA	dsDNA	monopartite	nucleus	0.423077	1.00793	0.943609
ateline gammaherpesvirus 3	Rhadinovirus	Herpesviridae	NCBI	NC_001987	DNA	dsDNA	monopartite	nucleus	0.36556	0.401606	0.794786
bovine gammaherpesvirus 4	Rhadinovirus	Herpesviridae	NCBI	NC_002665	DNA	dsDNA	monopartite	nucleus	0.413849	0.230997	0.775613
cricetid gammaherpesvirus 2	Rhadinovirus	Herpesviridae	NCBI	NC_015049	DNA	dsDNA	monopartite	nucleus	0.451763	0.333585	0.71922
human gammaherpesvirus 8	Rhadinovirus	Herpesviridae	NCBI	NC_009333	DNA	dsDNA	monopartite	nucleus	0.537592	0.815706	0.821892
macacine gammaherpesvirus 5	Rhadinovirus	Herpesviridae	NCBI	NC_003401	DNA	dsDNA	monopartite	nucleus	0.52475	1.09172	0.858356
murid gammaherpesvirus 4	Rhadinovirus	Herpesviridae	NCBI	NC_001826	DNA	dsDNA	monopartite	nucleus	0.472277	0.427075	0.731376
saimiriine gammaherpesvirus 2	Rhadinovirus	Herpesviridae	NCBI	NC_001350	DNA	dsDNA	monopartite	nucleus	0.344957	0.331382	0.831475
human betaherpesvirus 6a	Roseolovirus	Herpesviridae	NCBI	NC_001664	DNA	dsDNA	monopartite	nucleus	0.424412	1.13299	0.784065
human betaherpesvirus 6b	Roseolovirus	Herpesviridae	NCBI	NC_000898	DNA	dsDNA	monopartite	nucleus	0.427711	1.10233	0.768516
human betaherpesvirus 7	Roseolovirus	Herpesviridae	NCBI	NC_001716	DNA	dsDNA	monopartite	nucleus	0.36219	0.728288	0.782436
macacine betaherpesvirus 9	Roseolovirus	Herpesviridae	NCBI	NC_030200	DNA	dsDNA	monopartite	nucleus	0.323679	0.911362	0.73801
suid betaherpesvirus 2	Roseolovirus	Herpesviridae	NCBI	NC_022233	DNA	dsDNA	monopartite	nucleus	0.455421	0.981244	0.829302
chelonid alphaherpesvirus 5	Scutavirus	Herpesviridae	NCBI	NC_028891	DNA	dsDNA	monopartite	nucleus	0.575326	1.33501	0.632235
ateline alphaherpesvirus 1	Simplexvirus	Herpesviridae	NCBI	NC_034446	DNA	dsDNA	monopartite	nucleus	0.755195	1.0949	0.751454
bovine alphaherpesvirus 2	Simplexvirus	Herpesviridae	NCBI	NC_043048	DNA	dsDNA	monopartite	nucleus	0.620579	1.11309	0.840974
cercopithecine alphaherpesvirus 2	Simplexvirus	Herpesviridae	NCBI	NC_006560	DNA	dsDNA	monopartite	nucleus	0.759666	1.09198	0.670853
human alphaherpesvirus 1	Simplexvirus	Herpesviridae	NCBI	NC_001806	DNA	dsDNA	monopartite	nucleus	0.683009	1.00941	0.784544
human alphaherpesvirus 2	Simplexvirus	Herpesviridae	NCBI	NC_001798	DNA	dsDNA	monopartite	nucleus	0.703785	1.05865	0.744209
leporid alphaherpesvirus 4	Simplexvirus	Herpesviridae	NCBI	NC_029311	DNA	dsDNA	monopartite	nucleus	0.662896	1.18807	0.87864
macacine alphaherpesvirus 1	Simplexvirus	Herpesviridae	NCBI	NC_004812	DNA	dsDNA	monopartite	nucleus	0.744561	1.09249	0.67839
macropodid alphaherpesvirus 1	Simplexvirus	Herpesviridae	NCBI	NC_029132	DNA	dsDNA	monopartite	nucleus	0.529214	0.918186	0.832998
macropodid alphaherpesvirus 2	Simplexvirus	Herpesviridae	NCBI	NC_043052	DNA	dsDNA	monopartite	nucleus	0.504655	0.903179	0.810688
panine alphaherpesvirus 3	Simplexvirus	Herpesviridae	NCBI	NC_023677	DNA	dsDNA	monopartite	nucleus	0.680382	1.03436	0.741692
papiine alphaherpesvirus 2	Simplexvirus	Herpesviridae	NCBI	NC_007653	DNA	dsDNA	monopartite	nucleus	0.760875	1.08474	0.693338
saimiriine alphaherpesvirus 1	Simplexvirus	Herpesviridae	NCBI	NC_014567	DNA	dsDNA	monopartite	nucleus	0.670612	1.17386	0.89829
bovine alphaherpesvirus 1	Varicellovirus	Herpesviridae	NCBI	NC_001847	DNA	dsDNA	monopartite	nucleus	0.724185	1.18959	0.843203
bovine alphaherpesvirus 5	Varicellovirus	Herpesviridae	NCBI	NC_005261	DNA	dsDNA	monopartite	nucleus	0.748501	1.16717	0.810417
bubaline alphaherpesvirus 1	Varicellovirus	Herpesviridae	NCBI	NC_043054	DNA	dsDNA	monopartite	nucleus	0.767672	1.17669	0.812678
canid alphaherpesvirus 1	Varicellovirus	Herpesviridae	NCBI	NC_030117	DNA	dsDNA	monopartite	nucleus	0.31588	0.686121	0.877823
caprine alphaherpesvirus 1	Varicellovirus	Herpesviridae	NCBI	NC_043055	DNA	dsDNA	monopartite	nucleus	0.706834	1.2238	0.953217
cercopithecine alphaherpesvirus 9	Varicellovirus	Herpesviridae	NCBI	NC_002686	DNA	dsDNA	monopartite	nucleus	0.404996	1.11315	0.948825
cervid alphaherpesvirus 1	Varicellovirus	Herpesviridae	NCBI	NC_043056	DNA	dsDNA	monopartite	nucleus	0.731939	1.21564	0.838527
equid alphaherpesvirus 1	Varicellovirus	Herpesviridae	NCBI	NC_001491	DNA	dsDNA	monopartite	nucleus	0.56666	0.995031	0.917849
equid alphaherpesvirus 3	Varicellovirus	Herpesviridae	NCBI	NC_024771	DNA	dsDNA	monopartite	nucleus	0.680616	1.10038	0.784839
equid alphaherpesvirus 4	Varicellovirus	Herpesviridae	NCBI	NC_001844	DNA	dsDNA	monopartite	nucleus	0.50455	0.934177	0.945405
equid alphaherpesvirus 8	Varicellovirus	Herpesviridae	NCBI	NC_017826	DNA	dsDNA	monopartite	nucleus	0.543735	0.975301	0.929945
equid alphaherpesvirus 9	Varicellovirus	Herpesviridae	NCBI	NC_011644	DNA	dsDNA	monopartite	nucleus	0.561033	1.00018	0.928861
felid alphaherpesvirus 1	Varicellovirus	Herpesviridae	NCBI	NC_013590	DNA	dsDNA	monopartite	nucleus	0.458103	0.927923	0.987505
human alphaherpesvirus 3	Varicellovirus	Herpesviridae	NCBI	NC_001348	DNA	dsDNA	monopartite	nucleus	0.460203	1.13576	0.939416
phocid alphaherpesvirus 1	Varicellovirus	Herpesviridae	NCBI	NC_043410	DNA	dsDNA	monopartite	nucleus	0.340294	0.812378	0.844619
suid alphaherpesvirus 1	Varicellovirus	Herpesviridae	NCBI	NC_006151	DNA	dsDNA	monopartite	nucleus	0.735628	1.11875	0.60079
lymphocystis disease virus 1	Lymphocystivirus	Iridoviridae	virosaurus	NA	DNA	dsDNA	monopartite	nucleus	0.290708	1.21456	0.912691
infectious spleen and kidney necrosis virus	Megalocytivirus	Iridoviridae	virosaurus	NA	DNA	dsDNA	monopartite	nucleus	0.536317	0.81916	0.792789
ambystoma tigrinum virus	Ranavirus	Iridoviridae	virosaurus	NA	DNA	dsDNA	monopartite	nucleus	0.539689	0.748675	0.81398
common midwife toad virus	Ranavirus	Iridoviridae	virosaurus	NA	DNA	dsDNA	monopartite	nucleus	0.552834	0.709928	0.746169
epizootic haematopoietic necrosis virus	Ranavirus	Iridoviridae	virosaurus	NA	DNA	dsDNA	monopartite	nucleus	0.541393	0.751245	0.799679
frog virus 3	Ranavirus	Iridoviridae	virosaurus	NA	DNA	dsDNA	monopartite	nucleus	0.550739	0.706562	0.747134
singapore grouper iridovirus	Ranavirus	Iridoviridae	virosaurus	NA	DNA	dsDNA	monopartite	nucleus	0.486214	1.30112	0.791477
rubella virus	Rubivirus	Matonaviridae	virosaurus	NA	RNA	ssRNA(+)	monopartite	cytoplasm	0.693087	1.07259	0.729633
crimean-congo hemorrhagic fever orthonairovirus	Orthonairovirus	Nairoviridae	virosaurus	NA	RNA	ssRNA(-)	segmented	cytoplasm	0.422281	0.328363	0.663309
dera ghazi khan orthonairovirus	Orthonairovirus	Nairoviridae	virosaurus	NA	RNA	ssRNA(-)	segmented	cytoplasm	0.39565	0.294073	0.718468
dugbe orthonairovirus	Orthonairovirus	Nairoviridae	virosaurus	NA	RNA	ssRNA(-)	segmented	cytoplasm	0.401824	0.247345	0.69843
hazara orthonairovirus	Orthonairovirus	Nairoviridae	virosaurus	NA	RNA	ssRNA(-)	segmented	cytoplasm	0.46572	0.376833	0.648509
hughes orthonairovirus	Orthonairovirus	Nairoviridae	virosaurus	NA	RNA	ssRNA(-)	segmented	cytoplasm	0.380687	0.225265	0.689424
kasokero orthonairovirus	Orthonairovirus	Nairoviridae	virosaurus	NA	RNA	ssRNA(-)	segmented	cytoplasm	0.427312	0.325005	0.629407
keterah orthonairovirus	Orthonairovirus	Nairoviridae	virosaurus	NA	RNA	ssRNA(-)	segmented	cytoplasm	0.384161	0.297778	0.75643
nairobi sheep disease orthonairovirus	Orthonairovirus	Nairoviridae	virosaurus	NA	RNA	ssRNA(-)	segmented	cytoplasm	0.441754	0.343814	0.619593
qalyub orthonairovirus	Orthonairovirus	Nairoviridae	virosaurus	NA	RNA	ssRNA(-)	segmented	cytoplasm	0.403925	0.215677	0.761463
sakhalin orthonairovirus	Orthonairovirus	Nairoviridae	virosaurus	NA	RNA	ssRNA(-)	segmented	cytoplasm	0.422812	0.304287	0.642614
thiafora orthonairovirus	Orthonairovirus	Nairoviridae	virosaurus	NA	RNA	ssRNA(-)	segmented	cytoplasm	0.39581	0.304575	0.721683
barfin flounder nervous necrosis virus	Betanodavirus	Nodaviridae	virosaurus	NA	RNA	ssRNA(+)	segmented	cytoplasm	0.534186	0.987039	0.70379
striped jack nervous necrosis virus	Betanodavirus	Nodaviridae	virosaurus	NA	RNA	ssRNA(+)	segmented	cytoplasm	0.535115	1.02114	0.678558
tiger puffer nervous necrosis virus	Betanodavirus	Nodaviridae	virosaurus	NA	RNA	ssRNA(+)	segmented	cytoplasm	0.525584	0.968922	0.717722
nyamanini nyavirus	Nyavirus	Nyamiviridae	virosaurus	NA	RNA	ssRNA(-)	monopartite	nucleus	0.522913	0.474235	0.575982
influenza a virus	Alphainfluenzavirus	Orthomyxoviridae	virosaurus	NA	RNA	ssRNA(-)	segmented	nucleus	0.436922	0.446671	0.595653
influenza b virus	Betainfluenzavirus	Orthomyxoviridae	virosaurus	NA	RNA	ssRNA(-)	segmented	nucleus	0.401605	0.330865	0.700037
influenza d virus	Deltainfluenzavirus	Orthomyxoviridae	virosaurus	NA	RNA	ssRNA(-)	segmented	nucleus	0.414687	0.380631	0.585168
influenza c virus	Gammainfluenzavirus	Orthomyxoviridae	virosaurus	NA	RNA	ssRNA(-)	segmented	nucleus	0.373005	0.2603	0.615117
salmon isavirus	Isavirus	Orthomyxoviridae	virosaurus	NA	RNA	ssRNA(-)	segmented	nucleus	0.430228	0.504373	0.586498
quaranfil quaranjavirus	Quaranjavirus	Orthomyxoviridae	virosaurus	NA	RNA	ssRNA(-)	segmented	nucleus	0.489871	0.435437	0.558608
dhori thogotovirus	Thogotovirus	Orthomyxoviridae	virosaurus	NA	RNA	ssRNA(-)	segmented	nucleus	0.458271	0.428929	0.646476
thogoto thogotovirus	Thogotovirus	Orthomyxoviridae	virosaurus	NA	RNA	ssRNA(-)	segmented	nucleus	0.48021	0.394888	0.661072
alefpapillomavirus 1	Alefpapillomavirus	Papillomaviridae	virosaurus	NA	DNA	dsDNA	monopartite	nucleus	0.394572	0.202594	0.763882
alphapapillomavirus 1	Alphapapillomavirus	Papillomaviridae	virosaurus	NA	DNA	dsDNA	monopartite	nucleus	0.403043	0.496837	0.983073
alphapapillomavirus 10	Alphapapillomavirus	Papillomaviridae	virosaurus	NA	DNA	dsDNA	monopartite	nucleus	0.400751	0.465567	1.00246
alphapapillomavirus 11	Alphapapillomavirus	Papillomaviridae	virosaurus	NA	DNA	dsDNA	monopartite	nucleus	0.377743	0.429062	1.01583
alphapapillomavirus 12	Alphapapillomavirus	Papillomaviridae	virosaurus	NA	DNA	dsDNA	monopartite	nucleus	0.48343	0.524395	0.827527
alphapapillomavirus 13	Alphapapillomavirus	Papillomaviridae	virosaurus	NA	DNA	dsDNA	monopartite	nucleus	0.417967	0.439588	1.0876
alphapapillomavirus 14	Alphapapillomavirus	Papillomaviridae	virosaurus	NA	DNA	dsDNA	monopartite	nucleus	0.474506	0.516096	0.974288
alphapapillomavirus 2	Alphapapillomavirus	Papillomaviridae	virosaurus	NA	DNA	dsDNA	monopartite	nucleus	0.460277	0.560515	0.915262
alphapapillomavirus 3	Alphapapillomavirus	Papillomaviridae	virosaurus	NA	DNA	dsDNA	monopartite	nucleus	0.456866	0.490591	1.01965
alphapapillomavirus 4	Alphapapillomavirus	Papillomaviridae	virosaurus	NA	DNA	dsDNA	monopartite	nucleus	0.492611	0.566522	0.909767
alphapapillomavirus 5	Alphapapillomavirus	Papillomaviridae	virosaurus	NA	DNA	dsDNA	monopartite	nucleus	0.393237	0.472625	1.00994
alphapapillomavirus 6	Alphapapillomavirus	Papillomaviridae	virosaurus	NA	DNA	dsDNA	monopartite	nucleus	0.393863	0.465913	1.01559
alphapapillomavirus 7	Alphapapillomavirus	Papillomaviridae	virosaurus	NA	DNA	dsDNA	monopartite	nucleus	0.395113	0.500867	1.03232
alphapapillomavirus 8	Alphapapillomavirus	Papillomaviridae	virosaurus	NA	DNA	dsDNA	monopartite	nucleus	0.409656	0.500751	0.987709
alphapapillomavirus 9	Alphapapillomavirus	Papillomaviridae	virosaurus	NA	DNA	dsDNA	monopartite	nucleus	0.372521	0.43909	1.00482
betapapillomavirus 1	Betapapillomavirus	Papillomaviridae	virosaurus	NA	DNA	dsDNA	monopartite	nucleus	0.417195	0.525347	0.85453
betapapillomavirus 2	Betapapillomavirus	Papillomaviridae	virosaurus	NA	DNA	dsDNA	monopartite	nucleus	0.401103	0.510527	0.878701
betapapillomavirus 3	Betapapillomavirus	Papillomaviridae	virosaurus	NA	DNA	dsDNA	monopartite	nucleus	0.414388	0.48406	0.878704
betapapillomavirus 4	Betapapillomavirus	Papillomaviridae	virosaurus	NA	DNA	dsDNA	monopartite	nucleus	0.394364	0.447947	0.874135
betapapillomavirus 5	Betapapillomavirus	Papillomaviridae	virosaurus	NA	DNA	dsDNA	monopartite	nucleus	0.402752	0.473199	0.85269
betapapillomavirus 6	Betapapillomavirus	Papillomaviridae	virosaurus	NA	DNA	dsDNA	monopartite	nucleus	0.487421	0.592544	0.850337
chipapillomavirus 1	Chipapillomavirus	Papillomaviridae	virosaurus	NA	DNA	dsDNA	monopartite	nucleus	0.512304	0.620926	0.828285
chipapillomavirus 2	Chipapillomavirus	Papillomaviridae	virosaurus	NA	DNA	dsDNA	monopartite	nucleus	0.519548	0.638856	0.817748
chipapillomavirus 3	Chipapillomavirus	Papillomaviridae	virosaurus	NA	DNA	dsDNA	monopartite	nucleus	0.521807	0.636995	0.761791
deltapapillomavirus 1	Deltapapillomavirus	Papillomaviridae	virosaurus	NA	DNA	dsDNA	monopartite	nucleus	0.46586	0.537318	0.727403
deltapapillomavirus 2	Deltapapillomavirus	Papillomaviridae	virosaurus	NA	DNA	dsDNA	monopartite	nucleus	0.475161	0.511597	0.754347
deltapapillomavirus 3	Deltapapillomavirus	Papillomaviridae	virosaurus	NA	DNA	dsDNA	monopartite	nucleus	0.459768	0.4871	0.874102
deltapapillomavirus 4	Deltapapillomavirus	Papillomaviridae	virosaurus	NA	DNA	dsDNA	monopartite	nucleus	0.447781	0.439791	0.794947
deltapapillomavirus 5	Deltapapillomavirus	Papillomaviridae	virosaurus	NA	DNA	dsDNA	monopartite	nucleus	0.476683	0.452731	0.703923
deltapapillomavirus 6	Deltapapillomavirus	Papillomaviridae	virosaurus	NA	DNA	dsDNA	monopartite	nucleus	0.465024	0.573786	0.797646
deltapapillomavirus 7	Deltapapillomavirus	Papillomaviridae	virosaurus	NA	DNA	dsDNA	monopartite	nucleus	0.498309	0.515746	0.67684
dyochipapillomavirus 1	Dyochipapillomavirus	Papillomaviridae	virosaurus	NA	DNA	dsDNA	monopartite	nucleus	0.501272	0.615458	0.866063
dyodeltapapillomavirus 1	Dyodeltapapillomavirus	Papillomaviridae	virosaurus	NA	DNA	dsDNA	monopartite	nucleus	0.538292	0.559557	0.802315
dyoepsilonpapillomavirus 1	Dyoepsilonpapillomavirus	Papillomaviridae	virosaurus	NA	DNA	dsDNA	monopartite	nucleus	0.529341	0.920109	1.06461
dyoetapapillomavirus 1	Dyoetapapillomavirus	Papillomaviridae	virosaurus	NA	DNA	dsDNA	monopartite	nucleus	0.417878	0.402417	0.84517
dyoiotapapillomavirus 1	Dyoiotapapillomavirus	Papillomaviridae	virosaurus	NA	DNA	dsDNA	monopartite	nucleus	0.534435	0.638176	0.719393
dyoiotapapillomavirus 2	Dyoiotapapillomavirus	Papillomaviridae	virosaurus	NA	DNA	dsDNA	monopartite	nucleus	0.525256	0.642868	0.746633
dyokappapapillomavirus 1	Dyokappapapillomavirus	Papillomaviridae	virosaurus	NA	DNA	dsDNA	monopartite	nucleus	0.468137	0.533925	0.744114
dyokappapapillomavirus 2	Dyokappapapillomavirus	Papillomaviridae	virosaurus	NA	DNA	dsDNA	monopartite	nucleus	0.486218	0.514545	0.762918
dyokappapapillomavirus 3	Dyokappapapillomavirus	Papillomaviridae	virosaurus	NA	DNA	dsDNA	monopartite	nucleus	0.444932	0.462199	0.815097
dyokappapapillomavirus 4	Dyokappapapillomavirus	Papillomaviridae	virosaurus	NA	DNA	dsDNA	monopartite	nucleus	0.413897	0.37842	0.791788
dyokappapapillomavirus 5	Dyokappapapillomavirus	Papillomaviridae	virosaurus	NA	DNA	dsDNA	monopartite	nucleus	0.436458	0.359584	0.769329
dyolambdapapillomavirus 1	Dyolambdapapillomavirus	Papillomaviridae	virosaurus	NA	DNA	dsDNA	monopartite	nucleus	0.442032	0.354826	0.873716
dyomupapillomavirus 1	Dyomupapillomavirus	Papillomaviridae	virosaurus	NA	DNA	dsDNA	monopartite	nucleus	0.409052	0.714248	0.837777
dyonupapillomavirus 1	Dyonupapillomavirus	Papillomaviridae	virosaurus	NA	DNA	dsDNA	monopartite	nucleus	0.518995	0.697428	0.871148
dyoomegapapillomavirus 1	Dyoomegapapillomavirus	Papillomaviridae	virosaurus	NA	DNA	dsDNA	monopartite	nucleus	0.487589	0.363821	0.789313
dyoomikronpapillomavirus 1	Dyoomikronpapillomavirus	Papillomaviridae	virosaurus	NA	DNA	dsDNA	monopartite	nucleus	0.503913	0.515975	0.939654
dyophipapillomavirus 1	Dyophipapillomavirus	Papillomaviridae	virosaurus	NA	DNA	dsDNA	monopartite	nucleus	0.390485	0.46551	0.829718
dyopipapillomavirus 1	Dyopipapillomavirus	Papillomaviridae	virosaurus	NA	DNA	dsDNA	monopartite	nucleus	0.401802	0.358676	0.882552
dyopsipapillomavirus 1	Dyopsipapillomavirus	Papillomaviridae	virosaurus	NA	DNA	dsDNA	monopartite	nucleus	0.453227	0.314947	0.717011
dyorhopapillomavirus 1	Dyorhopapillomavirus	Papillomaviridae	virosaurus	NA	DNA	dsDNA	monopartite	nucleus	0.51896	0.639679	0.801348
dyosigmapapillomavirus 1	Dyosigmapapillomavirus	Papillomaviridae	virosaurus	NA	DNA	dsDNA	monopartite	nucleus	0.453127	0.577974	0.794028
dyotaupapillomavirus 1	Dyotaupapillomavirus	Papillomaviridae	virosaurus	NA	DNA	dsDNA	monopartite	nucleus	0.477809	0.386022	0.794978
dyothetapapillomavirus 1	Dyothetapapillomavirus	Papillomaviridae	virosaurus	NA	DNA	dsDNA	monopartite	nucleus	0.530447	0.769424	0.882059
dyoupsilonpapillomavirus 1	Dyoupsilonpapillomavirus	Papillomaviridae	virosaurus	NA	DNA	dsDNA	monopartite	nucleus	0.424408	0.500671	0.816244
dyoxipapillomavirus 1	Dyoxipapillomavirus	Papillomaviridae	virosaurus	NA	DNA	dsDNA	monopartite	nucleus	0.457961	0.452416	0.718954
dyoxipapillomavirus 2	Dyoxipapillomavirus	Papillomaviridae	virosaurus	NA	DNA	dsDNA	monopartite	nucleus	0.422617	0.421725	0.779249
dyozetapapillomavirus 1	Dyozetapapillomavirus	Papillomaviridae	virosaurus	NA	DNA	dsDNA	monopartite	nucleus	0.471625	0.732403	0.781521
epsilonpapillomavirus 1	Epsilonpapillomavirus	Papillomaviridae	virosaurus	NA	DNA	dsDNA	monopartite	nucleus	0.452246	0.446928	0.794337
epsilonpapillomavirus 2	Epsilonpapillomavirus	Papillomaviridae	virosaurus	NA	DNA	dsDNA	monopartite	nucleus	0.450136	0.459937	0.715971
gammapapillomavirus 1	Gammapapillomavirus	Papillomaviridae	virosaurus	NA	DNA	dsDNA	monopartite	nucleus	0.381387	0.468969	0.8301
gammapapillomavirus 10	Gammapapillomavirus	Papillomaviridae	virosaurus	NA	DNA	dsDNA	monopartite	nucleus	0.370725	0.361952	0.842468
gammapapillomavirus 11	Gammapapillomavirus	Papillomaviridae	virosaurus	NA	DNA	dsDNA	monopartite	nucleus	0.38149	0.518851	0.855865
gammapapillomavirus 12	Gammapapillomavirus	Papillomaviridae	virosaurus	NA	DNA	dsDNA	monopartite	nucleus	0.374461	0.485188	0.851198
gammapapillomavirus 13	Gammapapillomavirus	Papillomaviridae	virosaurus	NA	DNA	dsDNA	monopartite	nucleus	0.364964	0.512353	0.834048
gammapapillomavirus 14	Gammapapillomavirus	Papillomaviridae	virosaurus	NA	DNA	dsDNA	monopartite	nucleus	0.37327	0.403161	0.861807
gammapapillomavirus 15	Gammapapillomavirus	Papillomaviridae	virosaurus	NA	DNA	dsDNA	monopartite	nucleus	0.363672	0.45356	0.844553
gammapapillomavirus 16	Gammapapillomavirus	Papillomaviridae	virosaurus	NA	DNA	dsDNA	monopartite	nucleus	0.370984	0.454272	0.832827
gammapapillomavirus 17	Gammapapillomavirus	Papillomaviridae	virosaurus	NA	DNA	dsDNA	monopartite	nucleus	0.382341	0.501134	0.898172
gammapapillomavirus 18	Gammapapillomavirus	Papillomaviridae	virosaurus	NA	DNA	dsDNA	monopartite	nucleus	0.362746	0.431373	0.834104
gammapapillomavirus 19	Gammapapillomavirus	Papillomaviridae	virosaurus	NA	DNA	dsDNA	monopartite	nucleus	0.377847	0.469541	0.839242
gammapapillomavirus 2	Gammapapillomavirus	Papillomaviridae	virosaurus	NA	DNA	dsDNA	monopartite	nucleus	0.368614	0.463474	0.841326
gammapapillomavirus 20	Gammapapillomavirus	Papillomaviridae	virosaurus	NA	DNA	dsDNA	monopartite	nucleus	0.378876	0.474684	0.868057
gammapapillomavirus 21	Gammapapillomavirus	Papillomaviridae	virosaurus	NA	DNA	dsDNA	monopartite	nucleus	0.358329	0.426884	0.834382
gammapapillomavirus 22	Gammapapillomavirus	Papillomaviridae	virosaurus	NA	DNA	dsDNA	monopartite	nucleus	0.373928	0.518834	0.863661
gammapapillomavirus 23	Gammapapillomavirus	Papillomaviridae	virosaurus	NA	DNA	dsDNA	monopartite	nucleus	0.384696	0.505899	0.865975
gammapapillomavirus 24	Gammapapillomavirus	Papillomaviridae	virosaurus	NA	DNA	dsDNA	monopartite	nucleus	0.389699	0.522694	0.848818
gammapapillomavirus 25	Gammapapillomavirus	Papillomaviridae	virosaurus	NA	DNA	dsDNA	monopartite	nucleus	0.372296	0.475316	0.840458
gammapapillomavirus 26	Gammapapillomavirus	Papillomaviridae	virosaurus	NA	DNA	dsDNA	monopartite	nucleus	0.389103	0.504984	0.84869
gammapapillomavirus 27	Gammapapillomavirus	Papillomaviridae	virosaurus	NA	DNA	dsDNA	monopartite	nucleus	0.377177	0.458786	0.85737
gammapapillomavirus 3	Gammapapillomavirus	Papillomaviridae	virosaurus	NA	DNA	dsDNA	monopartite	nucleus	0.373303	0.436785	0.832432
gammapapillomavirus 4	Gammapapillomavirus	Papillomaviridae	virosaurus	NA	DNA	dsDNA	monopartite	nucleus	0.369616	0.528017	0.861466
gammapapillomavirus 5	Gammapapillomavirus	Papillomaviridae	virosaurus	NA	DNA	dsDNA	monopartite	nucleus	0.389232	0.503887	0.836233
gammapapillomavirus 6	Gammapapillomavirus	Papillomaviridae	virosaurus	NA	DNA	dsDNA	monopartite	nucleus	0.419941	0.480921	0.978141
gammapapillomavirus 7	Gammapapillomavirus	Papillomaviridae	virosaurus	NA	DNA	dsDNA	monopartite	nucleus	0.38291	0.425626	0.843146
gammapapillomavirus 8	Gammapapillomavirus	Papillomaviridae	virosaurus	NA	DNA	dsDNA	monopartite	nucleus	0.376031	0.524975	0.85384
gammapapillomavirus 9	Gammapapillomavirus	Papillomaviridae	virosaurus	NA	DNA	dsDNA	monopartite	nucleus	0.379661	0.483334	0.828075
iotapapillomavirus 1	Iotapapillomavirus	Papillomaviridae	virosaurus	NA	DNA	dsDNA	monopartite	nucleus	0.503629	0.627988	0.909364
iotapapillomavirus 2	Iotapapillomavirus	Papillomaviridae	virosaurus	NA	DNA	dsDNA	monopartite	nucleus	0.507009	0.52831	0.892214
kappapapillomavirus 1	Kappapapillomavirus	Papillomaviridae	virosaurus	NA	DNA	dsDNA	monopartite	nucleus	0.443886	0.56149	0.773495
kappapapillomavirus 2	Kappapapillomavirus	Papillomaviridae	virosaurus	NA	DNA	dsDNA	monopartite	nucleus	0.464617	0.547892	0.742993
lambdapapillomavirus 1	Lambdapapillomavirus	Papillomaviridae	virosaurus	NA	DNA	dsDNA	monopartite	nucleus	0.464572	0.479798	0.687849
lambdapapillomavirus 2	Lambdapapillomavirus	Papillomaviridae	virosaurus	NA	DNA	dsDNA	monopartite	nucleus	0.415824	0.434537	0.783384
lambdapapillomavirus 3	Lambdapapillomavirus	Papillomaviridae	virosaurus	NA	DNA	dsDNA	monopartite	nucleus	0.402208	0.406242	0.784811
lambdapapillomavirus 4	Lambdapapillomavirus	Papillomaviridae	virosaurus	NA	DNA	dsDNA	monopartite	nucleus	0.44374	0.468225	0.821536
lambdapapillomavirus 5	Lambdapapillomavirus	Papillomaviridae	virosaurus	NA	DNA	dsDNA	monopartite	nucleus	0.383869	0.4446	0.81634
mupapillomavirus 1	Mupapillomavirus	Papillomaviridae	virosaurus	NA	DNA	dsDNA	monopartite	nucleus	0.402815	0.484281	0.833015
mupapillomavirus 2	Mupapillomavirus	Papillomaviridae	virosaurus	NA	DNA	dsDNA	monopartite	nucleus	0.404328	0.499771	0.862668
mupapillomavirus 3	Mupapillomavirus	Papillomaviridae	virosaurus	NA	DNA	dsDNA	monopartite	nucleus	0.378442	0.413529	0.841404
nupapillomavirus 1	Nupapillomavirus	Papillomaviridae	virosaurus	NA	DNA	dsDNA	monopartite	nucleus	0.469267	0.627945	0.874241
omegapapillomavirus 1	Omegapapillomavirus	Papillomaviridae	virosaurus	NA	DNA	dsDNA	monopartite	nucleus	0.458195	0.499642	0.832714
omikronpapillomavirus 1	Omikronpapillomavirus	Papillomaviridae	virosaurus	NA	DNA	dsDNA	monopartite	nucleus	0.43772	0.356397	0.761623
phipapillomavirus 1	Phipapillomavirus	Papillomaviridae	virosaurus	NA	DNA	dsDNA	monopartite	nucleus	0.446036	0.556159	0.873726
pipapillomavirus 1	Pipapillomavirus	Papillomaviridae	virosaurus	NA	DNA	dsDNA	monopartite	nucleus	0.473787	0.495389	0.781996
pipapillomavirus 2	Pipapillomavirus	Papillomaviridae	virosaurus	NA	DNA	dsDNA	monopartite	nucleus	0.45776	0.471264	0.832626
psipapillomavirus 1	Psipapillomavirus	Papillomaviridae	virosaurus	NA	DNA	dsDNA	monopartite	nucleus	0.510665	0.413757	0.738971
psipapillomavirus 2	Psipapillomavirus	Papillomaviridae	virosaurus	NA	DNA	dsDNA	monopartite	nucleus	0.508796	0.578616	0.849769
psipapillomavirus 3	Psipapillomavirus	Papillomaviridae	virosaurus	NA	DNA	dsDNA	monopartite	nucleus	0.496308	0.494535	0.873604
rhopapillomavirus 1	Rhopapillomavirus	Papillomaviridae	virosaurus	NA	DNA	dsDNA	monopartite	nucleus	0.474857	0.688519	0.986494
rhopapillomavirus 2	Rhopapillomavirus	Papillomaviridae	virosaurus	NA	DNA	dsDNA	monopartite	nucleus	0.466136	0.661696	0.954849
sigmapapillomavirus 1	Sigmapapillomavirus	Papillomaviridae	virosaurus	NA	DNA	dsDNA	monopartite	nucleus	0.4479	0.581969	0.891171
taupapillomavirus 1	Taupapillomavirus	Papillomaviridae	virosaurus	NA	DNA	dsDNA	monopartite	nucleus	0.463533	0.427571	0.714104
taupapillomavirus 2	Taupapillomavirus	Papillomaviridae	virosaurus	NA	DNA	dsDNA	monopartite	nucleus	0.471682	0.406339	0.651527
taupapillomavirus 3	Taupapillomavirus	Papillomaviridae	virosaurus	NA	DNA	dsDNA	monopartite	nucleus	0.477505	0.410599	0.699097
taupapillomavirus 4	Taupapillomavirus	Papillomaviridae	virosaurus	NA	DNA	dsDNA	monopartite	nucleus	0.413901	0.377985	0.773325
thetapapillomavirus 1	Thetapapillomavirus	Papillomaviridae	virosaurus	NA	DNA	dsDNA	monopartite	nucleus	0.493291	0.905021	1.13911
treisdeltapapillomavirus 1	Treisdeltapapillomavirus	Papillomaviridae	virosaurus	NA	DNA	dsDNA	monopartite	nucleus	0.456783	0.471008	0.737921
treisepsilonpapillomavirus 1	Treisepsilonpapillomavirus	Papillomaviridae	virosaurus	NA	DNA	dsDNA	monopartite	nucleus	0.49509	0.651664	1.05459
treisetapapillomavirus 1	Treisetapapillomavirus	Papillomaviridae	virosaurus	NA	DNA	dsDNA	monopartite	nucleus	0.428514	0.393047	0.814776
treisiotapapillomavirus 1	Treisiotapapillomavirus	Papillomaviridae	virosaurus	NA	DNA	dsDNA	monopartite	nucleus	0.4239	0.540485	0.878749
treiskappapapillomavirus 1	Treiskappapapillomavirus	Papillomaviridae	virosaurus	NA	DNA	dsDNA	monopartite	nucleus	0.556346	0.75015	0.835897
treisthetapapillomavirus 1	Treisthetapapillomavirus	Papillomaviridae	virosaurus	NA	DNA	dsDNA	monopartite	nucleus	0.452078	0.478061	0.837354
treiszetapapillomavirus 1	Treiszetapapillomavirus	Papillomaviridae	virosaurus	NA	DNA	dsDNA	monopartite	nucleus	0.481062	0.781785	0.904138
upsilonpapillomavirus 1	Upsilonpapillomavirus	Papillomaviridae	virosaurus	NA	DNA	dsDNA	monopartite	nucleus	0.434832	0.358529	0.775399
upsilonpapillomavirus 2	Upsilonpapillomavirus	Papillomaviridae	virosaurus	NA	DNA	dsDNA	monopartite	nucleus	0.459827	0.443948	0.891002
upsilonpapillomavirus 3	Upsilonpapillomavirus	Papillomaviridae	virosaurus	NA	DNA	dsDNA	monopartite	nucleus	0.440341	0.418961	0.814636
xipapillomavirus 1	Xipapillomavirus	Papillomaviridae	virosaurus	NA	DNA	dsDNA	monopartite	nucleus	0.430686	0.43867	0.753462
xipapillomavirus 2	Xipapillomavirus	Papillomaviridae	virosaurus	NA	DNA	dsDNA	monopartite	nucleus	0.416007	0.467713	0.77869
xipapillomavirus 3	Xipapillomavirus	Papillomaviridae	virosaurus	NA	DNA	dsDNA	monopartite	nucleus	0.422733	0.328604	0.739424
xipapillomavirus 4	Xipapillomavirus	Papillomaviridae	virosaurus	NA	DNA	dsDNA	monopartite	nucleus	0.423804	0.388365	0.767994
xipapillomavirus 5	Xipapillomavirus	Papillomaviridae	virosaurus	NA	DNA	dsDNA	monopartite	nucleus	0.431502	0.327173	0.738349
zetapapillomavirus 1	Zetapapillomavirus	Papillomaviridae	virosaurus	NA	DNA	dsDNA	monopartite	nucleus	0.52962	0.586386	0.881077
reptilian ferlavirus	Ferlavirus	Paramyxoviridae	virosaurus	NA	RNA	ssRNA(-)	monopartite	cytoplasm	0.432306	0.501803	0.806678
cedar henipavirus	Henipavirus	Paramyxoviridae	virosaurus	NA	RNA	ssRNA(-)	monopartite	cytoplasm	0.372041	0.506679	0.794408
ghanaian bat henipavirus	Henipavirus	Paramyxoviridae	virosaurus	NA	RNA	ssRNA(-)	monopartite	cytoplasm	0.402482	0.486711	0.727057
hendra henipavirus	Henipavirus	Paramyxoviridae	virosaurus	NA	RNA	ssRNA(-)	monopartite	cytoplasm	0.394428	0.447937	0.784437
mojiang henipavirus	Henipavirus	Paramyxoviridae	virosaurus	NA	RNA	ssRNA(-)	monopartite	cytoplasm	0.388352	0.439331	0.860289
nipah henipavirus	Henipavirus	Paramyxoviridae	virosaurus	NA	RNA	ssRNA(-)	monopartite	cytoplasm	0.389095	0.450898	0.767377
canine morbillivirus	Morbillivirus	Paramyxoviridae	virosaurus	NA	RNA	ssRNA(-)	monopartite	cytoplasm	0.42748	0.528008	0.783274
cetacean morbillivirus	Morbillivirus	Paramyxoviridae	virosaurus	NA	RNA	ssRNA(-)	monopartite	cytoplasm	0.424309	0.499693	0.842417
feline morbillivirus	Morbillivirus	Paramyxoviridae	virosaurus	NA	RNA	ssRNA(-)	monopartite	cytoplasm	0.351153	0.396642	0.91346
phocine morbillivirus	Morbillivirus	Paramyxoviridae	virosaurus	NA	RNA	ssRNA(-)	monopartite	cytoplasm	0.410041	0.456484	0.786774
rinderpest morbillivirus	Morbillivirus	Paramyxoviridae	virosaurus	NA	RNA	ssRNA(-)	monopartite	cytoplasm	0.479663	0.500958	0.802415
small ruminant morbillivirus	Morbillivirus	Paramyxoviridae	virosaurus	NA	RNA	ssRNA(-)	monopartite	cytoplasm	0.479207	0.575421	0.783226
avian orthoavulavirus 13	Orthoavulavirus	Paramyxoviridae	virosaurus	NA	RNA	ssRNA(-)	monopartite	cytoplasm	0.425981	0.527477	0.781622
avian orthoavulavirus 17	Orthoavulavirus	Paramyxoviridae	virosaurus	NA	RNA	ssRNA(-)	monopartite	cytoplasm	0.46208	0.401636	0.813228
avian orthoavulavirus 18	Orthoavulavirus	Paramyxoviridae	virosaurus	NA	RNA	ssRNA(-)	monopartite	cytoplasm	0.500904	0.493301	0.778986
avian orthoavulavirus 19	Orthoavulavirus	Paramyxoviridae	virosaurus	NA	RNA	ssRNA(-)	monopartite	cytoplasm	0.4999	0.478369	0.735924
porcine orthorubulavirus	Orthorubulavirus	Paramyxoviridae	virosaurus	NA	RNA	ssRNA(-)	monopartite	cytoplasm	0.46693	0.613862	0.788295
bovine respirovirus 3	Respirovirus	Paramyxoviridae	virosaurus	NA	RNA	ssRNA(-)	monopartite	cytoplasm	0.362955	0.396136	0.837941
human respirovirus 1	Respirovirus	Paramyxoviridae	virosaurus	NA	RNA	ssRNA(-)	monopartite	cytoplasm	0.372436	0.394012	0.849918
human respirovirus 3	Respirovirus	Paramyxoviridae	virosaurus	NA	RNA	ssRNA(-)	monopartite	cytoplasm	0.350617	0.37628	0.812413
murine respirovirus	Respirovirus	Paramyxoviridae	virosaurus	NA	RNA	ssRNA(-)	monopartite	cytoplasm	0.456535	0.496892	0.845445
porcine respirovirus 1	Respirovirus	Paramyxoviridae	virosaurus	NA	RNA	ssRNA(-)	monopartite	cytoplasm	0.373798	0.360191	0.919954
carnivore amdoparvovirus 1	Amdoparvovirus	Parvoviridae	virosaurus	NA	DNA	ssDNA	monopartite	nucleus	0.380378	0.333391	0.993902
carnivore amdoparvovirus 2	Amdoparvovirus	Parvoviridae	virosaurus	NA	DNA	ssDNA	monopartite	nucleus	0.370637	0.262353	0.794744
carnivore amdoparvovirus 3	Amdoparvovirus	Parvoviridae	virosaurus	NA	DNA	ssDNA	monopartite	nucleus	0.356686	0.341658	0.996337
carnivore amdoparvovirus 4	Amdoparvovirus	Parvoviridae	virosaurus	NA	DNA	ssDNA	monopartite	nucleus	0.394154	0.254924	0.943046
galliform aveparvovirus 1	Aveparvovirus	Parvoviridae	virosaurus	NA	DNA	ssDNA	monopartite	nucleus	0.430039	0.704111	0.785903
carnivore bocaparvovirus 1	Bocaparvovirus	Parvoviridae	virosaurus	NA	DNA	ssDNA	monopartite	nucleus	0.415193	0.840256	0.826359
carnivore bocaparvovirus 2	Bocaparvovirus	Parvoviridae	virosaurus	NA	DNA	ssDNA	monopartite	nucleus	0.506374	0.942851	0.79456
carnivore bocaparvovirus 3	Bocaparvovirus	Parvoviridae	virosaurus	NA	DNA	ssDNA	monopartite	nucleus	0.428284	0.854175	0.764984
carnivore bocaparvovirus 6	Bocaparvovirus	Parvoviridae	virosaurus	NA	DNA	ssDNA	monopartite	nucleus	0.435873	0.772836	0.753436
chiropteran bocaparvovirus 1	Bocaparvovirus	Parvoviridae	virosaurus	NA	DNA	ssDNA	monopartite	nucleus	0.392616	0.432195	0.740309
chiropteran bocaparvovirus 2	Bocaparvovirus	Parvoviridae	virosaurus	NA	DNA	ssDNA	monopartite	nucleus	0.444845	0.772941	0.773945
chiropteran bocaparvovirus 3	Bocaparvovirus	Parvoviridae	virosaurus	NA	DNA	ssDNA	monopartite	nucleus	0.422392	0.886267	0.800705
chiropteran bocaparvovirus 4	Bocaparvovirus	Parvoviridae	virosaurus	NA	DNA	ssDNA	monopartite	nucleus	0.55338	1.08133	0.808392
lagomorph bocaparvovirus 1	Bocaparvovirus	Parvoviridae	virosaurus	NA	DNA	ssDNA	monopartite	nucleus	0.520191	0.970575	0.696534
pinniped bocaparvovirus 1	Bocaparvovirus	Parvoviridae	virosaurus	NA	DNA	ssDNA	monopartite	nucleus	0.495173	0.837424	0.803329
pinniped bocaparvovirus 2	Bocaparvovirus	Parvoviridae	virosaurus	NA	DNA	ssDNA	monopartite	nucleus	0.464693	0.729957	0.712067
primate bocaparvovirus 1	Bocaparvovirus	Parvoviridae	virosaurus	NA	DNA	ssDNA	monopartite	nucleus	0.418831	0.525777	0.729283
primate bocaparvovirus 2	Bocaparvovirus	Parvoviridae	virosaurus	NA	DNA	ssDNA	monopartite	nucleus	0.415941	0.590642	0.748148
ungulate bocaparvovirus 1	Bocaparvovirus	Parvoviridae	virosaurus	NA	DNA	ssDNA	monopartite	nucleus	0.487765	0.757967	0.728523
ungulate bocaparvovirus 2	Bocaparvovirus	Parvoviridae	virosaurus	NA	DNA	ssDNA	monopartite	nucleus	0.47286	0.72799	0.734171
ungulate bocaparvovirus 3	Bocaparvovirus	Parvoviridae	virosaurus	NA	DNA	ssDNA	monopartite	nucleus	0.40911	0.52446	0.719356
ungulate bocaparvovirus 5	Bocaparvovirus	Parvoviridae	virosaurus	NA	DNA	ssDNA	monopartite	nucleus	0.501844	0.841259	0.704942
ungulate bocaparvovirus 6	Bocaparvovirus	Parvoviridae	virosaurus	NA	DNA	ssDNA	monopartite	nucleus	0.437787	0.612182	0.764504
ungulate copiparvovirus 1	Copiparvovirus	Parvoviridae	virosaurus	NA	DNA	ssDNA	monopartite	nucleus	0.439067	0.560482	0.948227
ungulate copiparvovirus 2	Copiparvovirus	Parvoviridae	virosaurus	NA	DNA	ssDNA	monopartite	nucleus	0.425233	0.576428	0.707694
adeno-associated dependoparvovirus a	Dependoparvovirus	Parvoviridae	virosaurus	NA	DNA	ssDNA	monopartite	nucleus	0.558197	0.83567	0.554158
adeno-associated dependoparvovirus b	Dependoparvovirus	Parvoviridae	virosaurus	NA	DNA	ssDNA	monopartite	nucleus	0.544654	0.771103	0.526243
anseriform dependoparvovirus 1	Dependoparvovirus	Parvoviridae	virosaurus	NA	DNA	ssDNA	monopartite	nucleus	0.461532	0.597805	0.705269
avian dependoparvovirus 1	Dependoparvovirus	Parvoviridae	virosaurus	NA	DNA	ssDNA	monopartite	nucleus	0.559333	1.00799	0.610443
primate erythroparvovirus 1	Erythroparvovirus	Parvoviridae	virosaurus	NA	DNA	ssDNA	monopartite	nucleus	0.418849	0.334851	0.934404
primate erythroparvovirus 2	Erythroparvovirus	Parvoviridae	virosaurus	NA	DNA	ssDNA	monopartite	nucleus	0.426795	0.455231	0.872663
ungulate erythroparvovirus 1	Erythroparvovirus	Parvoviridae	virosaurus	NA	DNA	ssDNA	monopartite	nucleus	0.514314	0.723483	0.781407
carnivore protoparvovirus 1	Protoparvovirus	Parvoviridae	virosaurus	NA	DNA	ssDNA	monopartite	nucleus	0.355627	0.445436	0.844932
chiropteran protoparvovirus 1	Protoparvovirus	Parvoviridae	virosaurus	NA	DNA	ssDNA	monopartite	nucleus	0.402728	0.136378	0.730752
eulipotyphla protoparvovirus 1	Protoparvovirus	Parvoviridae	virosaurus	NA	DNA	ssDNA	monopartite	nucleus	0.375461	0.415068	0.849864
primate protoparvovirus 1	Protoparvovirus	Parvoviridae	virosaurus	NA	DNA	ssDNA	monopartite	nucleus	0.400871	0.184405	0.746328
primate protoparvovirus 2	Protoparvovirus	Parvoviridae	virosaurus	NA	DNA	ssDNA	monopartite	nucleus	0.378081	0.179869	0.776306
primate protoparvovirus 3	Protoparvovirus	Parvoviridae	virosaurus	NA	DNA	ssDNA	monopartite	nucleus	0.389138	0.146483	0.741916
rodent protoparvovirus 1	Protoparvovirus	Parvoviridae	virosaurus	NA	DNA	ssDNA	monopartite	nucleus	0.434357	0.404392	0.765359
rodent protoparvovirus 2	Protoparvovirus	Parvoviridae	virosaurus	NA	DNA	ssDNA	monopartite	nucleus	0.435991	0.308447	0.69904
rodent protoparvovirus 3	Protoparvovirus	Parvoviridae	virosaurus	NA	DNA	ssDNA	monopartite	nucleus	0.422303	0.365498	0.767725
ungulate protoparvovirus 1	Protoparvovirus	Parvoviridae	virosaurus	NA	DNA	ssDNA	monopartite	nucleus	0.379039	0.325537	0.884326
chiropteran tetraparvovirus 1	Tetraparvovirus	Parvoviridae	virosaurus	NA	DNA	ssDNA	monopartite	nucleus	0.531398	0.698103	0.877946
primate tetraparvovirus 1	Tetraparvovirus	Parvoviridae	virosaurus	NA	DNA	ssDNA	monopartite	nucleus	0.45506	0.436599	0.823985
ungulate tetraparvovirus 1	Tetraparvovirus	Parvoviridae	virosaurus	NA	DNA	ssDNA	monopartite	nucleus	0.490421	0.613133	0.850193
ungulate tetraparvovirus 2	Tetraparvovirus	Parvoviridae	virosaurus	NA	DNA	ssDNA	monopartite	nucleus	0.512319	0.704966	0.901822
ungulate tetraparvovirus 3	Tetraparvovirus	Parvoviridae	virosaurus	NA	DNA	ssDNA	monopartite	nucleus	0.557039	0.78398	0.798574
ungulate tetraparvovirus 4	Tetraparvovirus	Parvoviridae	virosaurus	NA	DNA	ssDNA	monopartite	nucleus	0.518575	0.743404	0.871312
aino orthobunyavirus	Orthobunyavirus	Peribunyaviridae	virosaurus	NA	RNA	ssRNA(-)	segmented	cytoplasm	0.345777	0.475089	0.847882
akabane orthobunyavirus	Orthobunyavirus	Peribunyaviridae	virosaurus	NA	RNA	ssRNA(-)	segmented	cytoplasm	0.369256	0.461159	0.836457
anhembi orthobunyavirus	Orthobunyavirus	Peribunyaviridae	virosaurus	NA	RNA	ssRNA(-)	segmented	cytoplasm	0.289509	0.192042	0.849098
anopheles a orthobunyavirus	Orthobunyavirus	Peribunyaviridae	virosaurus	NA	RNA	ssRNA(-)	segmented	cytoplasm	0.342692	0.316934	0.76751
anopheles b orthobunyavirus	Orthobunyavirus	Peribunyaviridae	virosaurus	NA	RNA	ssRNA(-)	segmented	cytoplasm	0.426842	0.377228	0.849566
batai orthobunyavirus	Orthobunyavirus	Peribunyaviridae	virosaurus	NA	RNA	ssRNA(-)	segmented	cytoplasm	0.337408	0.251452	0.892785
batama orthobunyavirus	Orthobunyavirus	Peribunyaviridae	virosaurus	NA	RNA	ssRNA(-)	segmented	cytoplasm	0.417808	0.24712	0.69647
bimiti orthobunyavirus	Orthobunyavirus	Peribunyaviridae	virosaurus	NA	RNA	ssRNA(-)	segmented	cytoplasm	0.369774	0.325878	0.790586
birao orthobunyavirus	Orthobunyavirus	Peribunyaviridae	virosaurus	NA	RNA	ssRNA(-)	segmented	cytoplasm	0.347748	0.368668	0.82904
bozo orthobunyavirus	Orthobunyavirus	Peribunyaviridae	virosaurus	NA	RNA	ssRNA(-)	segmented	cytoplasm	0.335268	0.236144	0.835063
bunyamwera orthobunyavirus	Orthobunyavirus	Peribunyaviridae	virosaurus	NA	RNA	ssRNA(-)	segmented	cytoplasm	0.351554	0.291283	0.816339
buttonwillow orthobunyavirus	Orthobunyavirus	Peribunyaviridae	virosaurus	NA	RNA	ssRNA(-)	segmented	cytoplasm	0.335933	0.341562	0.864021
bwamba orthobunyavirus	Orthobunyavirus	Peribunyaviridae	virosaurus	NA	RNA	ssRNA(-)	segmented	cytoplasm	0.313419	0.26671	0.853972
capim orthobunyavirus	Orthobunyavirus	Peribunyaviridae	virosaurus	NA	RNA	ssRNA(-)	segmented	cytoplasm	0.357018	0.439314	0.83204
caraparu orthobunyavirus	Orthobunyavirus	Peribunyaviridae	virosaurus	NA	RNA	ssRNA(-)	segmented	cytoplasm	0.350355	0.440806	0.827712
catu orthobunyavirus	Orthobunyavirus	Peribunyaviridae	virosaurus	NA	RNA	ssRNA(-)	segmented	cytoplasm	0.371923	0.37696	0.804676
enseada orthobunyavirus	Orthobunyavirus	Peribunyaviridae	virosaurus	NA	RNA	ssRNA(-)	segmented	cytoplasm	0.334041	0.292564	0.842655
gamboa orthobunyavirus	Orthobunyavirus	Peribunyaviridae	virosaurus	NA	RNA	ssRNA(-)	segmented	cytoplasm	0.358542	0.409526	0.778255
guajara orthobunyavirus	Orthobunyavirus	Peribunyaviridae	virosaurus	NA	RNA	ssRNA(-)	segmented	cytoplasm	0.345349	0.371991	0.844185
guama orthobunyavirus	Orthobunyavirus	Peribunyaviridae	virosaurus	NA	RNA	ssRNA(-)	segmented	cytoplasm	0.372268	0.409255	0.797124
guaroa orthobunyavirus	Orthobunyavirus	Peribunyaviridae	virosaurus	NA	RNA	ssRNA(-)	segmented	cytoplasm	0.341215	0.332745	0.854972
iaco orthobunyavirus	Orthobunyavirus	Peribunyaviridae	virosaurus	NA	RNA	ssRNA(-)	segmented	cytoplasm	0.305027	0.198877	0.868323
ilesha orthobunyavirus	Orthobunyavirus	Peribunyaviridae	virosaurus	NA	RNA	ssRNA(-)	segmented	cytoplasm	0.323467	0.22814	0.829747
ingwavuma orthobunyavirus	Orthobunyavirus	Peribunyaviridae	virosaurus	NA	RNA	ssRNA(-)	segmented	cytoplasm	0.365515	0.353601	0.749428
jamestown canyon orthobunyavirus	Orthobunyavirus	Peribunyaviridae	virosaurus	NA	RNA	ssRNA(-)	segmented	cytoplasm	0.348206	0.359479	0.858117
jatobal orthobunyavirus	Orthobunyavirus	Peribunyaviridae	virosaurus	NA	RNA	ssRNA(-)	segmented	cytoplasm	0.326333	0.378398	0.831888
kaeng khoi orthobunyavirus	Orthobunyavirus	Peribunyaviridae	virosaurus	NA	RNA	ssRNA(-)	segmented	cytoplasm	0.310823	0.435313	0.852787
kairi orthobunyavirus	Orthobunyavirus	Peribunyaviridae	virosaurus	NA	RNA	ssRNA(-)	segmented	cytoplasm	0.326558	0.265247	0.884776
keystone orthobunyavirus	Orthobunyavirus	Peribunyaviridae	virosaurus	NA	RNA	ssRNA(-)	segmented	cytoplasm	0.351	0.2896	0.871907
koongol orthobunyavirus	Orthobunyavirus	Peribunyaviridae	virosaurus	NA	RNA	ssRNA(-)	segmented	cytoplasm	0.362703	0.355725	0.744247
la crosse orthobunyavirus	Orthobunyavirus	Peribunyaviridae	virosaurus	NA	RNA	ssRNA(-)	segmented	cytoplasm	0.366744	0.291111	0.875709
lumbo orthbunyavirus	Orthobunyavirus	Peribunyaviridae	virosaurus	NA	RNA	ssRNA(-)	segmented	cytoplasm	0.353232	0.318861	0.913228
madrid orthobunyavirus	Orthobunyavirus	Peribunyaviridae	virosaurus	NA	RNA	ssRNA(-)	segmented	cytoplasm	0.34259	0.409323	0.846607
main drain orthobunyavirus	Orthobunyavirus	Peribunyaviridae	virosaurus	NA	RNA	ssRNA(-)	segmented	cytoplasm	0.340394	0.329937	0.811382
manzanilla orthobunyavirus	Orthobunyavirus	Peribunyaviridae	virosaurus	NA	RNA	ssRNA(-)	segmented	cytoplasm	0.360291	0.404828	0.814808
marituba orthobunyavirus	Orthobunyavirus	Peribunyaviridae	virosaurus	NA	RNA	ssRNA(-)	segmented	cytoplasm	0.349075	0.348537	0.779679
melao orthobunyavirus	Orthobunyavirus	Peribunyaviridae	virosaurus	NA	RNA	ssRNA(-)	segmented	cytoplasm	0.345194	0.338712	0.876543
mermet orthobunyavirus	Orthobunyavirus	Peribunyaviridae	virosaurus	NA	RNA	ssRNA(-)	segmented	cytoplasm	0.362391	0.388984	0.782402
mpoko orthobunyavirus	Orthobunyavirus	Peribunyaviridae	virosaurus	NA	RNA	ssRNA(-)	segmented	cytoplasm	0.423037	0.492268	0.657713
nyando orthobunyavirus	Orthobunyavirus	Peribunyaviridae	virosaurus	NA	RNA	ssRNA(-)	segmented	cytoplasm	0.361576	0.383669	0.832471
oriboca orthobunyavirus	Orthobunyavirus	Peribunyaviridae	virosaurus	NA	RNA	ssRNA(-)	segmented	cytoplasm	0.353781	0.347028	0.755066
oropouche orthobunyavirus	Orthobunyavirus	Peribunyaviridae	virosaurus	NA	RNA	ssRNA(-)	segmented	cytoplasm	0.353942	0.407012	0.834158
patois orthobunyavirus	Orthobunyavirus	Peribunyaviridae	virosaurus	NA	RNA	ssRNA(-)	segmented	cytoplasm	0.320418	0.267669	0.84647
peaton orthobunyavirus	Orthobunyavirus	Peribunyaviridae	virosaurus	NA	RNA	ssRNA(-)	segmented	cytoplasm	0.344552	0.450447	0.868434
potosi orthobunyavirus	Orthobunyavirus	Peribunyaviridae	virosaurus	NA	RNA	ssRNA(-)	segmented	cytoplasm	0.356495	0.270638	0.879407
sabo orthobunyavirus	Orthobunyavirus	Peribunyaviridae	virosaurus	NA	RNA	ssRNA(-)	segmented	cytoplasm	0.379831	0.47154	0.83393
san angelo orthobunyavirus	Orthobunyavirus	Peribunyaviridae	virosaurus	NA	RNA	ssRNA(-)	segmented	cytoplasm	0.357281	0.415722	0.861019
sango orthobunyavirus	Orthobunyavirus	Peribunyaviridae	virosaurus	NA	RNA	ssRNA(-)	segmented	cytoplasm	0.341653	0.396328	0.865998
schmallenberg orthobunyavirus	Orthobunyavirus	Peribunyaviridae	virosaurus	NA	RNA	ssRNA(-)	segmented	cytoplasm	0.355631	0.450529	0.825481
serra do navio orthobunyavirus	Orthobunyavirus	Peribunyaviridae	virosaurus	NA	RNA	ssRNA(-)	segmented	cytoplasm	0.337484	0.320826	0.877592
shuni orthobunyavirus	Orthobunyavirus	Peribunyaviridae	virosaurus	NA	RNA	ssRNA(-)	segmented	cytoplasm	0.350756	0.454542	0.838756
simbu orthobunyavirus	Orthobunyavirus	Peribunyaviridae	virosaurus	NA	RNA	ssRNA(-)	segmented	cytoplasm	0.345136	0.304969	0.86305
sororoca orthobunyavirus	Orthobunyavirus	Peribunyaviridae	virosaurus	NA	RNA	ssRNA(-)	segmented	cytoplasm	0.321337	0.168765	0.877325
tacaiuma orthobunyavirus	Orthobunyavirus	Peribunyaviridae	virosaurus	NA	RNA	ssRNA(-)	segmented	cytoplasm	0.370334	0.355055	0.824843
tataguine orthobunyavirus	Orthobunyavirus	Peribunyaviridae	virosaurus	NA	RNA	ssRNA(-)	segmented	cytoplasm	0.350315	0.372173	0.877548
tensaw orthobunyavirus	Orthobunyavirus	Peribunyaviridae	virosaurus	NA	RNA	ssRNA(-)	segmented	cytoplasm	0.352567	0.271216	0.831261
tete orthobunyavirus	Orthobunyavirus	Peribunyaviridae	virosaurus	NA	RNA	ssRNA(-)	segmented	cytoplasm	0.36982	0.286526	0.720407
thimiri orthobunyavirus	Orthobunyavirus	Peribunyaviridae	virosaurus	NA	RNA	ssRNA(-)	segmented	cytoplasm	0.346555	0.139676	0.804811
turlock orthobunyavirus	Orthobunyavirus	Peribunyaviridae	virosaurus	NA	RNA	ssRNA(-)	segmented	cytoplasm	0.36883	0.386241	0.730308
utinga orthobunyavirus	Orthobunyavirus	Peribunyaviridae	virosaurus	NA	RNA	ssRNA(-)	segmented	cytoplasm	0.307786	0.305513	0.832334
witwatersrand orthobunyavirus	Orthobunyavirus	Peribunyaviridae	virosaurus	NA	RNA	ssRNA(-)	segmented	cytoplasm	0.356297	0.402894	0.836056
wyeomyia orthobunyavirus	Orthobunyavirus	Peribunyaviridae	virosaurus	NA	RNA	ssRNA(-)	segmented	cytoplasm	0.321483	0.19706	0.849591
zegla orthobunyavirus	Orthobunyavirus	Peribunyaviridae	virosaurus	NA	RNA	ssRNA(-)	segmented	cytoplasm	0.324665	0.328602	0.830213
bujaru phlebovirus	Phlebovirus	Phenuiviridae	virosaurus	NA	RNA	ssRNA(+/-)	segmented	cytoplasm	0.416002	0.227148	0.639829
candiru phlebovirus	Phlebovirus	Phenuiviridae	virosaurus	NA	RNA	ssRNA(+/-)	segmented	cytoplasm	0.39542	0.194669	0.66366
frijoles phlebovirus	Phlebovirus	Phenuiviridae	virosaurus	NA	RNA	ssRNA(+/-)	segmented	cytoplasm	0.433001	0.166363	0.763466
mukawa phlebovirus	Phlebovirus	Phenuiviridae	virosaurus	NA	RNA	ssRNA(+/-)	segmented	cytoplasm	0.494562	0.294638	0.548969
punta toro phlebovirus	Phlebovirus	Phenuiviridae	virosaurus	NA	RNA	ssRNA(+/-)	segmented	cytoplasm	0.40355	0.27871	0.64563
rift valley fever phlebovirus	Phlebovirus	Phenuiviridae	virosaurus	NA	RNA	ssRNA(+/-)	segmented	cytoplasm	0.451123	0.226206	0.667422
salehabad phlebovirus	Phlebovirus	Phenuiviridae	virosaurus	NA	RNA	ssRNA(+/-)	segmented	cytoplasm	0.44709	0.270675	0.670287
human picobirnavirus	Picobirnavirus	Picobirnaviridae	virosaurus	NA	RNA	dsRNA	segmented	cytoplasm	0.460187	0.808776	0.845891
ampivirus a	Ampivirus	Picornaviridae	virosaurus	NA	RNA	ssRNA(+)	monopartite	cytoplasm	0.451438	0.883216	0.544844
bovine rhinitis a virus	Aphthovirus	Picornaviridae	virosaurus	NA	RNA	ssRNA(+)	monopartite	cytoplasm	0.503642	0.648938	0.584712
bovine rhinitis b virus	Aphthovirus	Picornaviridae	virosaurus	NA	RNA	ssRNA(+)	monopartite	cytoplasm	0.459204	0.551639	0.648339
equine rhinitis a virus	Aphthovirus	Picornaviridae	virosaurus	NA	RNA	ssRNA(+)	monopartite	cytoplasm	0.465947	0.55978	0.524963
foot-and-mouth disease virus	Aphthovirus	Picornaviridae	virosaurus	NA	RNA	ssRNA(+)	monopartite	cytoplasm	0.536896	0.84001	0.487047
aquamavirus a	Aquamavirus	Picornaviridae	virosaurus	NA	RNA	ssRNA(+)	monopartite	cytoplasm	0.436886	0.489875	0.7323
avihepatovirus a	Avihepatovirus	Picornaviridae	virosaurus	NA	RNA	ssRNA(+)	monopartite	cytoplasm	0.432793	0.286169	0.653116
avisivirus a	Avisivirus	Picornaviridae	virosaurus	NA	RNA	ssRNA(+)	monopartite	cytoplasm	0.450831	0.288654	0.606152
avisivirus b	Avisivirus	Picornaviridae	virosaurus	NA	RNA	ssRNA(+)	monopartite	cytoplasm	0.485226	0.351224	0.72687
avisivirus c	Avisivirus	Picornaviridae	virosaurus	NA	RNA	ssRNA(+)	monopartite	cytoplasm	0.452072	0.295254	0.611607
cardiovirus a	Cardiovirus	Picornaviridae	virosaurus	NA	RNA	ssRNA(+)	monopartite	cytoplasm	0.485142	0.546383	0.642091
cardiovirus b	Cardiovirus	Picornaviridae	virosaurus	NA	RNA	ssRNA(+)	monopartite	cytoplasm	0.458179	0.599652	0.603986
cardiovirus c	Cardiovirus	Picornaviridae	virosaurus	NA	RNA	ssRNA(+)	monopartite	cytoplasm	0.477374	0.530262	0.597797
cosavirus a	Cosavirus	Picornaviridae	virosaurus	NA	RNA	ssRNA(+)	monopartite	cytoplasm	0.437855	0.40317	0.635714
cosavirus b	Cosavirus	Picornaviridae	virosaurus	NA	RNA	ssRNA(+)	monopartite	cytoplasm	0.437812	0.362986	0.674707
cosavirus d	Cosavirus	Picornaviridae	virosaurus	NA	RNA	ssRNA(+)	monopartite	cytoplasm	0.424671	0.347715	0.597955
cosavirus e	Cosavirus	Picornaviridae	virosaurus	NA	RNA	ssRNA(+)	monopartite	cytoplasm	0.419301	0.404731	0.599013
cosavirus f	Cosavirus	Picornaviridae	virosaurus	NA	RNA	ssRNA(+)	monopartite	cytoplasm	0.452405	0.447922	0.665568
crohivirus a	Crohivirus	Picornaviridae	virosaurus	NA	RNA	ssRNA(+)	monopartite	cytoplasm	0.383554	0.314587	0.642329
crohivirus b	Crohivirus	Picornaviridae	virosaurus	NA	RNA	ssRNA(+)	monopartite	cytoplasm	0.388567	0.128552	0.468272
cadicivirus a	Dicipivirus	Picornaviridae	virosaurus	NA	RNA	ssRNA(+)	monopartite	cytoplasm	0.415471	0.585898	0.854998
enterovirus a	Enterovirus	Picornaviridae	virosaurus	NA	RNA	ssRNA(+)	monopartite	cytoplasm	0.47107	0.492154	0.78345
enterovirus b	Enterovirus	Picornaviridae	virosaurus	NA	RNA	ssRNA(+)	monopartite	cytoplasm	0.477825	0.558806	0.750657
enterovirus c	Enterovirus	Picornaviridae	virosaurus	NA	RNA	ssRNA(+)	monopartite	cytoplasm	0.456213	0.488652	0.753165
enterovirus d	Enterovirus	Picornaviridae	virosaurus	NA	RNA	ssRNA(+)	monopartite	cytoplasm	0.425116	0.336237	0.795767
enterovirus e	Enterovirus	Picornaviridae	virosaurus	NA	RNA	ssRNA(+)	monopartite	cytoplasm	0.495042	0.660908	0.725627
enterovirus f	Enterovirus	Picornaviridae	virosaurus	NA	RNA	ssRNA(+)	monopartite	cytoplasm	0.501439	0.690949	0.716218
enterovirus g	Enterovirus	Picornaviridae	virosaurus	NA	RNA	ssRNA(+)	monopartite	cytoplasm	0.459706	0.444179	0.729111
enterovirus h	Enterovirus	Picornaviridae	virosaurus	NA	RNA	ssRNA(+)	monopartite	cytoplasm	0.439651	0.523613	0.798936
enterovirus i	Enterovirus	Picornaviridae	virosaurus	NA	RNA	ssRNA(+)	monopartite	cytoplasm	0.450483	0.618424	0.702679
enterovirus j	Enterovirus	Picornaviridae	virosaurus	NA	RNA	ssRNA(+)	monopartite	cytoplasm	0.453852	0.414066	0.71022
enterovirus k	Enterovirus	Picornaviridae	virosaurus	NA	RNA	ssRNA(+)	monopartite	cytoplasm	0.460858	0.441602	0.594654
enterovirus l	Enterovirus	Picornaviridae	virosaurus	NA	RNA	ssRNA(+)	monopartite	cytoplasm	0.431383	0.360166	0.737515
rhinovirus a	Enterovirus	Picornaviridae	virosaurus	NA	RNA	ssRNA(+)	monopartite	cytoplasm	0.385986	0.248106	0.851614
rhinovirus b	Enterovirus	Picornaviridae	virosaurus	NA	RNA	ssRNA(+)	monopartite	cytoplasm	0.399871	0.256131	0.808285
rhinovirus c	Enterovirus	Picornaviridae	virosaurus	NA	RNA	ssRNA(+)	monopartite	cytoplasm	0.429779	0.305047	0.834548
erbovirus a	Erbovirus	Picornaviridae	virosaurus	NA	RNA	ssRNA(+)	monopartite	cytoplasm	0.497462	0.684438	0.550607
gallivirus a	Gallivirus	Picornaviridae	virosaurus	NA	RNA	ssRNA(+)	monopartite	cytoplasm	0.482815	0.537803	0.702275
harkavirus a	Harkavirus	Picornaviridae	virosaurus	NA	RNA	ssRNA(+)	monopartite	cytoplasm	0.417968	0.585679	0.692465
hepatovirus a	Hepatovirus	Picornaviridae	virosaurus	NA	RNA	ssRNA(+)	monopartite	cytoplasm	0.376004	0.150747	0.616578
hepatovirus b	Hepatovirus	Picornaviridae	virosaurus	NA	RNA	ssRNA(+)	monopartite	cytoplasm	0.368027	0.209031	0.642254
hepatovirus c	Hepatovirus	Picornaviridae	virosaurus	NA	RNA	ssRNA(+)	monopartite	cytoplasm	0.380845	0.202026	0.545839
hepatovirus d	Hepatovirus	Picornaviridae	virosaurus	NA	RNA	ssRNA(+)	monopartite	cytoplasm	0.360502	0.181762	0.730297
hepatovirus e	Hepatovirus	Picornaviridae	virosaurus	NA	RNA	ssRNA(+)	monopartite	cytoplasm	0.399001	0.348609	0.582415
hepatovirus f	Hepatovirus	Picornaviridae	virosaurus	NA	RNA	ssRNA(+)	monopartite	cytoplasm	0.351051	0.139399	0.709925
hepatovirus g	Hepatovirus	Picornaviridae	virosaurus	NA	RNA	ssRNA(+)	monopartite	cytoplasm	0.380457	0.307193	0.659257
hepatovirus h	Hepatovirus	Picornaviridae	virosaurus	NA	RNA	ssRNA(+)	monopartite	cytoplasm	0.369787	0.253969	0.631548
hepatovirus i	Hepatovirus	Picornaviridae	virosaurus	NA	RNA	ssRNA(+)	monopartite	cytoplasm	0.365404	0.32582	0.683286
hunnivirus a	Hunnivirus	Picornaviridae	virosaurus	NA	RNA	ssRNA(+)	monopartite	cytoplasm	0.458176	0.396155	0.548962
aichivirus a	Kobuvirus	Picornaviridae	virosaurus	NA	RNA	ssRNA(+)	monopartite	cytoplasm	0.565286	0.68481	0.496224
aichivirus b	Kobuvirus	Picornaviridae	virosaurus	NA	RNA	ssRNA(+)	monopartite	cytoplasm	0.546095	0.722138	0.554081
aichivirus c	Kobuvirus	Picornaviridae	virosaurus	NA	RNA	ssRNA(+)	monopartite	cytoplasm	0.521424	0.631585	0.577256
aichivirus d	Kobuvirus	Picornaviridae	virosaurus	NA	RNA	ssRNA(+)	monopartite	cytoplasm	0.551873	0.757938	0.621667
aichivirus e	Kobuvirus	Picornaviridae	virosaurus	NA	RNA	ssRNA(+)	monopartite	cytoplasm	0.55165	0.691651	0.573575
aichivirus f	Kobuvirus	Picornaviridae	virosaurus	NA	RNA	ssRNA(+)	monopartite	cytoplasm	0.435743	0.372524	0.625671
kunsagivirus a	Kunsagivirus	Picornaviridae	virosaurus	NA	RNA	ssRNA(+)	monopartite	cytoplasm	0.530116	0.686625	0.776989
kunsagivirus b	Kunsagivirus	Picornaviridae	virosaurus	NA	RNA	ssRNA(+)	monopartite	cytoplasm	0.493583	0.461416	0.5404
kunsagivirus c	Kunsagivirus	Picornaviridae	virosaurus	NA	RNA	ssRNA(+)	monopartite	cytoplasm	0.490241	0.431233	0.635345
limnipivirus a	Limnipivirus	Picornaviridae	virosaurus	NA	RNA	ssRNA(+)	monopartite	cytoplasm	0.440124	0.469963	0.523566
limnipivirus b	Limnipivirus	Picornaviridae	virosaurus	NA	RNA	ssRNA(+)	monopartite	cytoplasm	0.450175	0.670082	0.52759
limnipivirus c	Limnipivirus	Picornaviridae	virosaurus	NA	RNA	ssRNA(+)	monopartite	cytoplasm	0.452231	0.806735	0.518919
megrivirus a	Megrivirus	Picornaviridae	virosaurus	NA	RNA	ssRNA(+)	monopartite	cytoplasm	0.45897	0.401162	0.552909
megrivirus b	Megrivirus	Picornaviridae	virosaurus	NA	RNA	ssRNA(+)	monopartite	cytoplasm	0.473736	0.49369	0.638747
megrivirus d	Megrivirus	Picornaviridae	virosaurus	NA	RNA	ssRNA(+)	monopartite	cytoplasm	0.455099	0.481636	0.771974
megrivirus e	Megrivirus	Picornaviridae	virosaurus	NA	RNA	ssRNA(+)	monopartite	cytoplasm	0.432179	0.412914	0.712574
mischivirus a	Mischivirus	Picornaviridae	virosaurus	NA	RNA	ssRNA(+)	monopartite	cytoplasm	0.474374	0.554249	0.608768
mischivirus c	Mischivirus	Picornaviridae	virosaurus	NA	RNA	ssRNA(+)	monopartite	cytoplasm	0.473073	0.499743	0.530381
mosavirus a	Mosavirus	Picornaviridae	virosaurus	NA	RNA	ssRNA(+)	monopartite	cytoplasm	0.4516	0.414466	0.526547
oscivirus a	Oscivirus	Picornaviridae	virosaurus	NA	RNA	ssRNA(+)	monopartite	cytoplasm	0.467008	0.380289	0.717073
parechovirus a	Parechovirus	Picornaviridae	virosaurus	NA	RNA	ssRNA(+)	monopartite	cytoplasm	0.395915	0.221326	0.747114
parechovirus b	Parechovirus	Picornaviridae	virosaurus	NA	RNA	ssRNA(+)	monopartite	cytoplasm	0.428441	0.328614	0.656653
parechovirus c	Parechovirus	Picornaviridae	virosaurus	NA	RNA	ssRNA(+)	monopartite	cytoplasm	0.457476	0.375352	0.764458
parechovirus d	Parechovirus	Picornaviridae	virosaurus	NA	RNA	ssRNA(+)	monopartite	cytoplasm	0.419049	0.341735	0.519966
pasivirus a	Pasivirus	Picornaviridae	virosaurus	NA	RNA	ssRNA(+)	monopartite	cytoplasm	0.431861	0.534076	0.738611
passerivirus a	Passerivirus	Picornaviridae	virosaurus	NA	RNA	ssRNA(+)	monopartite	cytoplasm	0.579216	0.722925	0.564238
potamipivirus a	Potamipivirus	Picornaviridae	virosaurus	NA	RNA	ssRNA(+)	monopartite	cytoplasm	0.435867	0.508336	0.522452
rabovirus a	Rabovirus	Picornaviridae	virosaurus	NA	RNA	ssRNA(+)	monopartite	cytoplasm	0.432319	0.169199	0.535471
rosavirus a	Rosavirus	Picornaviridae	virosaurus	NA	RNA	ssRNA(+)	monopartite	cytoplasm	0.518029	0.628831	0.685811
rosavirus b	Rosavirus	Picornaviridae	virosaurus	NA	RNA	ssRNA(+)	monopartite	cytoplasm	0.506214	0.504222	0.61365
rosavirus c	Rosavirus	Picornaviridae	virosaurus	NA	RNA	ssRNA(+)	monopartite	cytoplasm	0.515241	0.574804	0.618446
sakobuvirus a	Sakobuvirus	Picornaviridae	virosaurus	NA	RNA	ssRNA(+)	monopartite	cytoplasm	0.555143	0.674004	0.604572
salivirus a	Salivirus	Picornaviridae	virosaurus	NA	RNA	ssRNA(+)	monopartite	cytoplasm	0.570637	0.699166	0.546219
sapelovirus a	Sapelovirus	Picornaviridae	virosaurus	NA	RNA	ssRNA(+)	monopartite	cytoplasm	0.408603	0.198791	0.862046
sapelovirus b	Sapelovirus	Picornaviridae	virosaurus	NA	RNA	ssRNA(+)	monopartite	cytoplasm	0.396424	0.232263	0.811377
senecavirus a	Senecavirus	Picornaviridae	virosaurus	NA	RNA	ssRNA(+)	monopartite	cytoplasm	0.515708	0.713052	0.635819
teschovirus a	Teschovirus	Picornaviridae	virosaurus	NA	RNA	ssRNA(+)	monopartite	cytoplasm	0.442983	0.346452	0.62148
torchivirus a	Torchivirus	Picornaviridae	virosaurus	NA	RNA	ssRNA(+)	monopartite	cytoplasm	0.358963	0.209865	0.673145
tremovirus a	Tremovirus	Picornaviridae	virosaurus	NA	RNA	ssRNA(+)	monopartite	cytoplasm	0.444652	0.46609	0.722609
avian metapneumovirus	Metapneumovirus	Pneumoviridae	virosaurus	NA	RNA	ssRNA(-)	monopartite	cytoplasm	0.417458	0.2647	0.756097
human metapneumovirus	Metapneumovirus	Pneumoviridae	virosaurus	NA	RNA	ssRNA(-)	monopartite	cytoplasm	0.363013	0.238708	0.808961
bovine orthopneumovirus	Orthopneumovirus	Pneumoviridae	virosaurus	NA	RNA	ssRNA(-)	monopartite	cytoplasm	0.335799	0.206186	0.927879
human orthopneumovirus	Orthopneumovirus	Pneumoviridae	virosaurus	NA	RNA	ssRNA(-)	monopartite	cytoplasm	0.334421	0.24163	0.889694
murine orthopneumovirus	Orthopneumovirus	Pneumoviridae	virosaurus	NA	RNA	ssRNA(-)	monopartite	cytoplasm	0.403708	0.229285	0.861063
acerodon celebensis polyomavirus 1	Alphapolyomavirus	Polyomaviridae	virosaurus	NA	DNA	dsDNA	monopartite	nucleus	0.418254	0.136119	0.759823
artibeus planirostris polyomavirus 2	Alphapolyomavirus	Polyomaviridae	virosaurus	NA	DNA	dsDNA	monopartite	nucleus	0.412234	0.112556	0.788997
artibeus planirostris polyomavirus 3	Alphapolyomavirus	Polyomaviridae	virosaurus	NA	DNA	dsDNA	monopartite	nucleus	0.442259	0.0907972	0.721584
ateles paniscus polyomavirus 1	Alphapolyomavirus	Polyomaviridae	virosaurus	NA	DNA	dsDNA	monopartite	nucleus	0.443581	0.173541	0.791602
cardioderma cor polyomavirus 1	Alphapolyomavirus	Polyomaviridae	virosaurus	NA	DNA	dsDNA	monopartite	nucleus	0.412695	0.244985	0.781854
carollia perspicillata polyomavirus 1	Alphapolyomavirus	Polyomaviridae	virosaurus	NA	DNA	dsDNA	monopartite	nucleus	0.423767	0.11245	0.722593
chlorocebus pygerythrus polyomavirus 1	Alphapolyomavirus	Polyomaviridae	virosaurus	NA	DNA	dsDNA	monopartite	nucleus	0.396354	0.103685	0.743905
chlorocebus pygerythrus polyomavirus 3	Alphapolyomavirus	Polyomaviridae	virosaurus	NA	DNA	dsDNA	monopartite	nucleus	0.411869	0.139946	0.782394
dobsonia moluccensis polyomavirus 1	Alphapolyomavirus	Polyomaviridae	virosaurus	NA	DNA	dsDNA	monopartite	nucleus	0.395271	0.105951	0.788921
eidolon helvum polyomavirus 1	Alphapolyomavirus	Polyomaviridae	virosaurus	NA	DNA	dsDNA	monopartite	nucleus	0.425954	0.312367	0.831765
gorilla gorilla polyomavirus 1	Alphapolyomavirus	Polyomaviridae	virosaurus	NA	DNA	dsDNA	monopartite	nucleus	0.421698	0.246639	0.780872
human polyomavirus 13	Alphapolyomavirus	Polyomaviridae	virosaurus	NA	DNA	dsDNA	monopartite	nucleus	0.392522	0.147434	0.760453
human polyomavirus 5	Alphapolyomavirus	Polyomaviridae	virosaurus	NA	DNA	dsDNA	monopartite	nucleus	0.406322	0.157256	0.790799
human polyomavirus 8	Alphapolyomavirus	Polyomaviridae	virosaurus	NA	DNA	dsDNA	monopartite	nucleus	0.402292	0.0944298	0.765695
human polyomavirus 9	Alphapolyomavirus	Polyomaviridae	virosaurus	NA	DNA	dsDNA	monopartite	nucleus	0.393759	0.11282	0.824532
macaca fascicularis polyomavirus 1	Alphapolyomavirus	Polyomaviridae	virosaurus	NA	DNA	dsDNA	monopartite	nucleus	0.385492	0.116501	0.774648
mesocricetus auratus polyomavirus 1	Alphapolyomavirus	Polyomaviridae	virosaurus	NA	DNA	dsDNA	monopartite	nucleus	0.415488	0.159659	0.785068
miniopterus schreibersii polyomavirus 1	Alphapolyomavirus	Polyomaviridae	virosaurus	NA	DNA	dsDNA	monopartite	nucleus	0.435834	0.185776	0.749758
miniopterus schreibersii polyomavirus 2	Alphapolyomavirus	Polyomaviridae	virosaurus	NA	DNA	dsDNA	monopartite	nucleus	0.426287	0.225828	0.75255
molossus molossus polyomavirus 1	Alphapolyomavirus	Polyomaviridae	virosaurus	NA	DNA	dsDNA	monopartite	nucleus	0.408813	0.0976698	0.798738
mus musculus polyomavirus 1	Alphapolyomavirus	Polyomaviridae	virosaurus	NA	DNA	dsDNA	monopartite	nucleus	0.473186	0.315235	0.805223
otomops martiensseni polyomavirus 1	Alphapolyomavirus	Polyomaviridae	virosaurus	NA	DNA	dsDNA	monopartite	nucleus	0.407844	0.148676	0.729516
otomops martiensseni polyomavirus 2	Alphapolyomavirus	Polyomaviridae	virosaurus	NA	DNA	dsDNA	monopartite	nucleus	0.417989	0.0838757	0.740184
pan troglodytes polyomavirus 1	Alphapolyomavirus	Polyomaviridae	virosaurus	NA	DNA	dsDNA	monopartite	nucleus	0.382422	0.209777	0.763288
pan troglodytes polyomavirus 2	Alphapolyomavirus	Polyomaviridae	virosaurus	NA	DNA	dsDNA	monopartite	nucleus	0.403545	0.16226	0.740051
pan troglodytes polyomavirus 3	Alphapolyomavirus	Polyomaviridae	virosaurus	NA	DNA	dsDNA	monopartite	nucleus	0.410885	0.214104	0.743481
pan troglodytes polyomavirus 4	Alphapolyomavirus	Polyomaviridae	virosaurus	NA	DNA	dsDNA	monopartite	nucleus	0.402963	0.207868	0.759816
pan troglodytes polyomavirus 5	Alphapolyomavirus	Polyomaviridae	virosaurus	NA	DNA	dsDNA	monopartite	nucleus	0.385493	0.251632	0.772342
pan troglodytes polyomavirus 6	Alphapolyomavirus	Polyomaviridae	virosaurus	NA	DNA	dsDNA	monopartite	nucleus	0.39207	0.135474	0.721933
pan troglodytes polyomavirus 7	Alphapolyomavirus	Polyomaviridae	virosaurus	NA	DNA	dsDNA	monopartite	nucleus	0.391147	0.121166	0.731828
papio cynocephalus polyomavirus 1	Alphapolyomavirus	Polyomaviridae	virosaurus	NA	DNA	dsDNA	monopartite	nucleus	0.398302	0.144413	0.768007
pongo abelii polyomavirus 1	Alphapolyomavirus	Polyomaviridae	virosaurus	NA	DNA	dsDNA	monopartite	nucleus	0.386525	0.179901	0.817506
pongo pygmaeus polyomavirus 1	Alphapolyomavirus	Polyomaviridae	virosaurus	NA	DNA	dsDNA	monopartite	nucleus	0.402283	0.100442	0.782266
procyon lotor polyomavirus 1	Alphapolyomavirus	Polyomaviridae	virosaurus	NA	DNA	dsDNA	monopartite	nucleus	0.422049	0.179338	0.725788
pteropus vampyrus polyomavirus 1	Alphapolyomavirus	Polyomaviridae	virosaurus	NA	DNA	dsDNA	monopartite	nucleus	0.417872	0.145262	0.776557
rattus norvegicus polyomavirus 1	Alphapolyomavirus	Polyomaviridae	virosaurus	NA	DNA	dsDNA	monopartite	nucleus	0.45299	0.253034	0.834579
sorex coronatus polyomavirus 1	Alphapolyomavirus	Polyomaviridae	virosaurus	NA	DNA	dsDNA	monopartite	nucleus	0.409974	0.210276	0.857467
sorex minutus polyomavirus 1	Alphapolyomavirus	Polyomaviridae	virosaurus	NA	DNA	dsDNA	monopartite	nucleus	0.395829	0.244101	0.869279
sturnira lilium polyomavirus 1	Alphapolyomavirus	Polyomaviridae	virosaurus	NA	DNA	dsDNA	monopartite	nucleus	0.422499	0.119685	0.773057
acerodon celebensis polyomavirus 2	Betapolyomavirus	Polyomaviridae	virosaurus	NA	DNA	dsDNA	monopartite	nucleus	0.407452	0.173226	0.735671
artibeus planirostris polyomavirus 1	Betapolyomavirus	Polyomaviridae	virosaurus	NA	DNA	dsDNA	monopartite	nucleus	0.394899	0.143309	0.777409
canis familiaris polyomavirus 1	Betapolyomavirus	Polyomaviridae	virosaurus	NA	DNA	dsDNA	monopartite	nucleus	0.346943	0.151089	0.856524
cebus albifrons polyomavirus 1	Betapolyomavirus	Polyomaviridae	virosaurus	NA	DNA	dsDNA	monopartite	nucleus	0.379214	0.149885	0.747461
cercopithecus erythrotis polyomavirus 1	Betapolyomavirus	Polyomaviridae	virosaurus	NA	DNA	dsDNA	monopartite	nucleus	0.413182	0.0903303	0.765689
chlorocebus pygerythrus polyomavirus 2	Betapolyomavirus	Polyomaviridae	virosaurus	NA	DNA	dsDNA	monopartite	nucleus	0.415715	0.0940736	0.786931
desmodus rotundus polyomavirus 1	Betapolyomavirus	Polyomaviridae	virosaurus	NA	DNA	dsDNA	monopartite	nucleus	0.432801	0.102686	0.805758
dobsonia moluccensis polyomavirus 2	Betapolyomavirus	Polyomaviridae	virosaurus	NA	DNA	dsDNA	monopartite	nucleus	0.396904	0.236862	0.773812
dobsonia moluccensis polyomavirus 3	Betapolyomavirus	Polyomaviridae	virosaurus	NA	DNA	dsDNA	monopartite	nucleus	0.404479	0.194103	0.686282
equus caballus polyomavirus 1	Betapolyomavirus	Polyomaviridae	virosaurus	NA	DNA	dsDNA	monopartite	nucleus	0.446361	0.290565	0.813841
human polyomavirus 1	Betapolyomavirus	Polyomaviridae	virosaurus	NA	DNA	dsDNA	monopartite	nucleus	0.397455	0.0728645	0.852287
human polyomavirus 2	Betapolyomavirus	Polyomaviridae	virosaurus	NA	DNA	dsDNA	monopartite	nucleus	0.404892	0.0843896	0.723462
human polyomavirus 3	Betapolyomavirus	Polyomaviridae	virosaurus	NA	DNA	dsDNA	monopartite	nucleus	0.395446	0.167614	0.910402
human polyomavirus 4	Betapolyomavirus	Polyomaviridae	virosaurus	NA	DNA	dsDNA	monopartite	nucleus	0.391421	0.131579	0.931825
leptonychotes weddellii polyomavirus 1	Betapolyomavirus	Polyomaviridae	virosaurus	NA	DNA	dsDNA	monopartite	nucleus	0.422291	0.217	0.825068
macaca mulatta polyomavirus 1	Betapolyomavirus	Polyomaviridae	virosaurus	NA	DNA	dsDNA	monopartite	nucleus	0.406782	0.139479	0.734634
mastomys natalensis polyomavirus 1	Betapolyomavirus	Polyomaviridae	virosaurus	NA	DNA	dsDNA	monopartite	nucleus	0.399469	0.13816	0.796952
meles meles polyomavirus 1	Betapolyomavirus	Polyomaviridae	virosaurus	NA	DNA	dsDNA	monopartite	nucleus	0.428186	0.101378	0.806633
microtus arvalis polyomavirus 1	Betapolyomavirus	Polyomaviridae	virosaurus	NA	DNA	dsDNA	monopartite	nucleus	0.422572	0.19622	0.754567
miniopterus africanus polyomavirus 1	Betapolyomavirus	Polyomaviridae	virosaurus	NA	DNA	dsDNA	monopartite	nucleus	0.424516	0.157538	0.70202
mus musculus polyomavirus 2	Betapolyomavirus	Polyomaviridae	virosaurus	NA	DNA	dsDNA	monopartite	nucleus	0.404675	0.323087	0.739962
myodes glareolus polyomavirus 1	Betapolyomavirus	Polyomaviridae	virosaurus	NA	DNA	dsDNA	monopartite	nucleus	0.41713	0.146205	0.768512
myotis lucifugus polyomavirus 1	Betapolyomavirus	Polyomaviridae	virosaurus	NA	DNA	dsDNA	monopartite	nucleus	0.417241	0.189929	0.795109
pan troglodytes polyomavirus 8	Betapolyomavirus	Polyomaviridae	virosaurus	NA	DNA	dsDNA	monopartite	nucleus	0.381487	0.0585511	0.763347
papio cynocephalus polyomavirus 2	Betapolyomavirus	Polyomaviridae	virosaurus	NA	DNA	dsDNA	monopartite	nucleus	0.413434	0.0722735	0.785388
pteronotus davyi polyomavirus 1	Betapolyomavirus	Polyomaviridae	virosaurus	NA	DNA	dsDNA	monopartite	nucleus	0.415304	0.103984	0.863425
pteronotus parnellii polyomavirus 1	Betapolyomavirus	Polyomaviridae	virosaurus	NA	DNA	dsDNA	monopartite	nucleus	0.386431	0.302898	0.905074
rattus norvegicus polyomavirus 2	Betapolyomavirus	Polyomaviridae	virosaurus	NA	DNA	dsDNA	monopartite	nucleus	0.436766	0.209381	0.778998
rousettus aegyptiacus polyomavirus 1	Betapolyomavirus	Polyomaviridae	virosaurus	NA	DNA	dsDNA	monopartite	nucleus	0.428999	0.238411	0.80424
vicugna pacos polyomavirus 1	Betapolyomavirus	Polyomaviridae	virosaurus	NA	DNA	dsDNA	monopartite	nucleus	0.377474	0.0945045	0.790668
zalophus californianus polyomavirus 1	Betapolyomavirus	Polyomaviridae	virosaurus	NA	DNA	dsDNA	monopartite	nucleus	0.426839	0.198027	0.764589
human polyomavirus 10	Deltapolyomavirus	Polyomaviridae	virosaurus	NA	DNA	dsDNA	monopartite	nucleus	0.368091	0.215625	0.809255
human polyomavirus 11	Deltapolyomavirus	Polyomaviridae	virosaurus	NA	DNA	dsDNA	monopartite	nucleus	0.366206	0.13795	0.801044
human polyomavirus 6	Deltapolyomavirus	Polyomaviridae	virosaurus	NA	DNA	dsDNA	monopartite	nucleus	0.428427	0.0882469	0.815622
human polyomavirus 7	Deltapolyomavirus	Polyomaviridae	virosaurus	NA	DNA	dsDNA	monopartite	nucleus	0.425982	0.0577384	0.811862
anser anser polyomavirus 1	Gammapolyomavirus	Polyomaviridae	virosaurus	NA	DNA	dsDNA	monopartite	nucleus	0.480594	0.31304	0.787078
aves polyomavirus 1	Gammapolyomavirus	Polyomaviridae	virosaurus	NA	DNA	dsDNA	monopartite	nucleus	0.485686	0.763872	1.03552
corvus monedula polyomavirus 1	Gammapolyomavirus	Polyomaviridae	virosaurus	NA	DNA	dsDNA	monopartite	nucleus	0.457373	0.309609	0.928143
cracticus torquatus polyomavirus 1	Gammapolyomavirus	Polyomaviridae	virosaurus	NA	DNA	dsDNA	monopartite	nucleus	0.45653	0.385451	0.842075
erythrura gouldiae polyomavirus 1	Gammapolyomavirus	Polyomaviridae	virosaurus	NA	DNA	dsDNA	monopartite	nucleus	0.445862	0.280503	0.853861
pygoscelis adeliae polyomavirus 1	Gammapolyomavirus	Polyomaviridae	virosaurus	NA	DNA	dsDNA	monopartite	nucleus	0.523456	0.354138	0.879299
serinus canaria polyomavirus 1	Gammapolyomavirus	Polyomaviridae	virosaurus	NA	DNA	dsDNA	monopartite	nucleus	0.491053	0.440654	0.868251
canarypox virus	Avipoxvirus	Poxviridae	NCBI	NC_005309	DNA	dsDNA	monopartite	cytoplasm	0.303682	1.04825	1.09786
fowlpox virus	Avipoxvirus	Poxviridae	NCBI	NC_002188	DNA	dsDNA	monopartite	cytoplasm	0.308877	1.21098	1.11436
pigeonpox virus	Avipoxvirus	Poxviridae	NCBI	NC_024447	DNA	dsDNA	monopartite	cytoplasm	0.295238	1.01955	1.10131
turkeypox virus	Avipoxvirus	Poxviridae	NCBI	NC_028238	DNA	dsDNA	monopartite	cytoplasm	0.297819	1.04386	1.13103
goatpox virus	Capripoxvirus	Poxviridae	NCBI	NC_004003	DNA	dsDNA	monopartite	cytoplasm	0.253063	0.895059	0.899806
lumpy skin disease virus	Capripoxvirus	Poxviridae	NCBI	NC_003027	DNA	dsDNA	monopartite	cytoplasm	0.259125	0.997982	0.902228
sheeppox virus	Capripoxvirus	Poxviridae	NCBI	NC_004002	DNA	dsDNA	monopartite	cytoplasm	0.250082	0.87981	0.898434
mule deerpox virus	Cervidpoxvirus	Poxviridae	NCBI	NC_006966	DNA	dsDNA	monopartite	cytoplasm	0.261646	0.859616	0.925799
nile crocodilepox virus	Crocodylidpoxvirus	Poxviridae	NCBI	NC_008030	DNA	dsDNA	monopartite	cytoplasm	0.61915	1.39538	0.748154
myxoma virus	Leporipoxvirus	Poxviridae	NCBI	NC_001132	DNA	dsDNA	monopartite	cytoplasm	0.435605	1.70511	1.04345
rabbit fibroma virus	Leporipoxvirus	Poxviridae	NCBI	NC_001266	DNA	dsDNA	monopartite	cytoplasm	0.395322	1.55048	1.02136
squirrel fibroma virus	Leporipoxvirus	Poxviridae	NCBI	NC_043179	DNA	dsDNA	monopartite	cytoplasm	0.364865	1.69445	1.1066
molluscum contagiosum virus	Molluscipoxvirus	Poxviridae	NCBI	NC_001731	DNA	dsDNA	monopartite	cytoplasm	0.633589	1.22293	0.630367
camelpox virus	Orthopoxvirus	Poxviridae	NCBI	NC_003391	DNA	dsDNA	monopartite	cytoplasm	0.331734	1.06578	0.990303
cowpox virus	Orthopoxvirus	Poxviridae	NCBI	NC_003663	DNA	dsDNA	monopartite	cytoplasm	0.334033	1.07329	0.989033
ectromelia virus	Orthopoxvirus	Poxviridae	NCBI	NC_004105	DNA	dsDNA	monopartite	cytoplasm	0.331833	1.06624	0.993942
monkeypox virus	Orthopoxvirus	Poxviridae	NCBI	NC_003310	DNA	dsDNA	monopartite	cytoplasm	0.330893	1.0411	0.993357
raccoonpox virus	Orthopoxvirus	Poxviridae	NCBI	NC_027213	DNA	dsDNA	monopartite	cytoplasm	0.323313	1.01972	0.998636
skunkpox virus	Orthopoxvirus	Poxviridae	NCBI	NC_031038	DNA	dsDNA	monopartite	cytoplasm	0.315013	0.957201	0.997989
taterapox virus	Orthopoxvirus	Poxviridae	NCBI	NC_008291	DNA	dsDNA	monopartite	cytoplasm	0.332643	1.05703	0.994205
vaccinia virus	Orthopoxvirus	Poxviridae	NCBI	NC_006998	DNA	dsDNA	monopartite	cytoplasm	0.333366	1.10691	0.97608
variola virus	Orthopoxvirus	Poxviridae	NCBI	NC_001611	DNA	dsDNA	monopartite	cytoplasm	0.327339	1.03317	0.995165
volepox virus	Orthopoxvirus	Poxviridae	NCBI	NC_031033	DNA	dsDNA	monopartite	cytoplasm	0.312665	0.896907	0.994005
bovine papular stomatitis virus	Parapoxvirus	Poxviridae	NCBI	NC_005337	DNA	dsDNA	monopartite	cytoplasm	0.644955	1.2363	0.655746
orf virus	Parapoxvirus	Poxviridae	NCBI	NC_005336	DNA	dsDNA	monopartite	cytoplasm	0.634444	1.28023	0.693177
pseudocowpox virus	Parapoxvirus	Poxviridae	NCBI	NC_013804	DNA	dsDNA	monopartite	cytoplasm	0.649856	1.29498	0.664703
swinepox virus	Suipoxvirus	Poxviridae	NCBI	NC_003389	DNA	dsDNA	monopartite	cytoplasm	0.274018	1.17753	1.05913
tanapox virus	Yatapoxvirus	Poxviridae	NCBI	NC_002642	DNA	dsDNA	monopartite	cytoplasm	0.270005	1.0445	0.908518
yaba monkey tumor virus	Yatapoxvirus	Poxviridae	NCBI	NC_005179	DNA	dsDNA	monopartite	cytoplasm	0.298313	1.35998	0.922986
aquareovirus a	Aquareovirus	Reoviridae	virosaurus	NA	RNA	dsRNA	segmented	cytoplasm	0.554117	0.961907	0.702679
aquareovirus b	Aquareovirus	Reoviridae	virosaurus	NA	RNA	dsRNA	segmented	cytoplasm	0.55401	0.92467	0.65463
aquareovirus c	Aquareovirus	Reoviridae	virosaurus	NA	RNA	dsRNA	segmented	cytoplasm	0.556212	1.04374	0.768265
aquareovirus e	Aquareovirus	Reoviridae	virosaurus	NA	RNA	dsRNA	segmented	cytoplasm	0.552408	0.940244	0.66
aquareovirus g	Aquareovirus	Reoviridae	virosaurus	NA	RNA	dsRNA	segmented	cytoplasm	0.556413	0.992425	0.81033
colorado tick fever coltivirus	Coltivirus	Reoviridae	virosaurus	NA	RNA	dsRNA	segmented	cytoplasm	0.465654	0.871514	0.666983
eyach coltivirus	Coltivirus	Reoviridae	virosaurus	NA	RNA	dsRNA	segmented	cytoplasm	0.457241	0.915512	0.720892
african horse sickness virus	Orbivirus	Reoviridae	virosaurus	NA	RNA	dsRNA	segmented	cytoplasm	0.427115	1.13593	0.762177
bluetongue virus	Orbivirus	Reoviridae	virosaurus	NA	RNA	dsRNA	segmented	cytoplasm	0.437578	1.12734	0.804938
changuinola virus	Orbivirus	Reoviridae	virosaurus	NA	RNA	dsRNA	segmented	cytoplasm	0.421729	1.14203	0.853093
chenuda virus	Orbivirus	Reoviridae	virosaurus	NA	RNA	dsRNA	segmented	cytoplasm	0.553546	1.19766	0.80341
chobar gorge virus	Orbivirus	Reoviridae	virosaurus	NA	RNA	dsRNA	segmented	cytoplasm	0.525672	1.17826	0.804598
corriparta virus	Orbivirus	Reoviridae	virosaurus	NA	RNA	dsRNA	segmented	cytoplasm	0.442675	1.15366	0.861344
epizootic hemorrhagic disease virus	Orbivirus	Reoviridae	virosaurus	NA	RNA	dsRNA	segmented	cytoplasm	0.421438	1.15139	0.840065
equine encephalosis virus	Orbivirus	Reoviridae	virosaurus	NA	RNA	dsRNA	segmented	cytoplasm	0.451779	1.02568	0.857685
eubenangee virus	Orbivirus	Reoviridae	virosaurus	NA	RNA	dsRNA	segmented	cytoplasm	0.4411	1.14062	0.80522
great island virus	Orbivirus	Reoviridae	virosaurus	NA	RNA	dsRNA	segmented	cytoplasm	0.577836	1.23258	0.756742
lebombo virus	Orbivirus	Reoviridae	virosaurus	NA	RNA	dsRNA	segmented	cytoplasm	0.47171	1.12318	0.801332
orungo virus	Orbivirus	Reoviridae	virosaurus	NA	RNA	dsRNA	segmented	cytoplasm	0.458347	1.18546	0.80455
palyam virus	Orbivirus	Reoviridae	virosaurus	NA	RNA	dsRNA	segmented	cytoplasm	0.392598	1.04719	0.799491
peruvian horse sickness virus	Orbivirus	Reoviridae	virosaurus	NA	RNA	dsRNA	segmented	cytoplasm	0.359125	0.953466	0.798419
umatilla virus	Orbivirus	Reoviridae	virosaurus	NA	RNA	dsRNA	segmented	cytoplasm	0.409391	1.11669	0.804407
wad medani virus	Orbivirus	Reoviridae	virosaurus	NA	RNA	dsRNA	segmented	cytoplasm	0.53551	1.15327	0.813306
wallal virus	Orbivirus	Reoviridae	virosaurus	NA	RNA	dsRNA	segmented	cytoplasm	0.390146	1.04231	0.763136
warrego virus	Orbivirus	Reoviridae	virosaurus	NA	RNA	dsRNA	segmented	cytoplasm	0.380636	1.175	0.796842
yunnan orbivirus	Orbivirus	Reoviridae	virosaurus	NA	RNA	dsRNA	segmented	cytoplasm	0.407095	1.07387	0.803672
avian orthoreovirus	Orthoreovirus	Reoviridae	virosaurus	NA	RNA	dsRNA	segmented	cytoplasm	0.486039	0.971398	0.784741
baboon orthoreovirus	Orthoreovirus	Reoviridae	virosaurus	NA	RNA	dsRNA	segmented	cytoplasm	0.377892	0.797469	0.856962
mammalian orthoreovirus	Orthoreovirus	Reoviridae	virosaurus	NA	RNA	dsRNA	segmented	cytoplasm	0.470012	0.886073	0.806897
nelson bay orthoreovirus	Orthoreovirus	Reoviridae	virosaurus	NA	RNA	dsRNA	segmented	cytoplasm	0.481863	0.870418	0.729172
piscine orthoreovirus	Orthoreovirus	Reoviridae	virosaurus	NA	RNA	dsRNA	segmented	cytoplasm	0.472102	0.735348	0.56623
reptilian orthoreovirus	Orthoreovirus	Reoviridae	virosaurus	NA	RNA	dsRNA	segmented	cytoplasm	0.454452	0.970299	0.856637
rotavirus a	Rotavirus	Reoviridae	virosaurus	NA	RNA	dsRNA	segmented	cytoplasm	0.337302	0.795949	0.852842
rotavirus b	Rotavirus	Reoviridae	virosaurus	NA	RNA	dsRNA	segmented	cytoplasm	0.370288	0.901978	0.773168
rotavirus c	Rotavirus	Reoviridae	virosaurus	NA	RNA	dsRNA	segmented	cytoplasm	0.316583	0.653451	0.865614
rotavirus d	Rotavirus	Reoviridae	virosaurus	NA	RNA	dsRNA	segmented	cytoplasm	0.331099	0.861922	0.910648
rotavirus f	Rotavirus	Reoviridae	virosaurus	NA	RNA	dsRNA	segmented	cytoplasm	0.344965	0.801642	0.896292
rotavirus g	Rotavirus	Reoviridae	virosaurus	NA	RNA	dsRNA	segmented	cytoplasm	0.349555	0.798799	0.817937
rotavirus h	Rotavirus	Reoviridae	virosaurus	NA	RNA	dsRNA	segmented	cytoplasm	0.335115	0.710871	0.788668
rotavirus i	Rotavirus	Reoviridae	virosaurus	NA	RNA	dsRNA	segmented	cytoplasm	0.353327	0.781123	0.785719
banna virus	Seadornavirus	Reoviridae	virosaurus	NA	RNA	dsRNA	segmented	cytoplasm	0.393579	0.816822	0.811133
avian leukosis virus	Alpharetrovirus	Retroviridae	virosaurus	NA	DNA/RNA	ssRNA-RT	monopartite	nucleus	0.537245	0.700819	0.845078
rous sarcoma virus	Alpharetrovirus	Retroviridae	virosaurus	NA	DNA/RNA	ssRNA-RT	monopartite	nucleus	0.543423	0.673955	0.836434
jaagsiekte sheep retrovirus	Betaretrovirus	Retroviridae	virosaurus	NA	DNA/RNA	ssRNA-RT	monopartite	nucleus	0.416004	0.617722	0.847618
mason-pfizer monkey virus	Betaretrovirus	Retroviridae	virosaurus	NA	DNA/RNA	ssRNA-RT	monopartite	nucleus	0.427859	0.490505	0.865047
mouse mammary tumor virus	Betaretrovirus	Retroviridae	virosaurus	NA	DNA/RNA	ssRNA-RT	monopartite	nucleus	0.43234	0.480632	0.783493
squirrel monkey retrovirus	Betaretrovirus	Retroviridae	virosaurus	NA	DNA/RNA	ssRNA-RT	monopartite	nucleus	0.49596	0.485723	0.825088
bovine foamy virus	Bovispumavirus	Retroviridae	virosaurus	NA	DNA/RNA	ssRNA-RT	monopartite	nucleus	0.452821	0.449662	0.888374
bovine leukemia virus	Deltaretrovirus	Retroviridae	virosaurus	NA	DNA/RNA	ssRNA-RT	monopartite	nucleus	0.544585	0.64006	0.752757
primate t-lymphotropic virus 1	Deltaretrovirus	Retroviridae	virosaurus	NA	DNA/RNA	ssRNA-RT	monopartite	nucleus	0.540705	0.596579	0.879765
primate t-lymphotropic virus 2	Deltaretrovirus	Retroviridae	virosaurus	NA	DNA/RNA	ssRNA-RT	monopartite	nucleus	0.546725	0.570395	0.80973
primate t-lymphotropic virus 3	Deltaretrovirus	Retroviridae	virosaurus	NA	DNA/RNA	ssRNA-RT	monopartite	nucleus	0.530615	0.536544	0.852135
walleye dermal sarcoma virus	Epsilonretrovirus	Retroviridae	virosaurus	NA	DNA/RNA	ssRNA-RT	monopartite	nucleus	0.414634	0.630811	0.929955
equine foamy virus	Equispumavirus	Retroviridae	virosaurus	NA	DNA/RNA	ssRNA-RT	monopartite	nucleus	0.397507	0.412448	0.923661
feline foamy virus	Felispumavirus	Retroviridae	virosaurus	NA	DNA/RNA	ssRNA-RT	monopartite	nucleus	0.38688	0.342807	0.847091
feline leukemia virus	Gammaretrovirus	Retroviridae	virosaurus	NA	DNA/RNA	ssRNA-RT	monopartite	nucleus	0.508394	0.537329	0.876239
gibbon ape leukemia virus	Gammaretrovirus	Retroviridae	virosaurus	NA	DNA/RNA	ssRNA-RT	monopartite	nucleus	0.521851	0.527286	0.806175
koala retrovirus	Gammaretrovirus	Retroviridae	virosaurus	NA	DNA/RNA	ssRNA-RT	monopartite	nucleus	0.536274	0.572487	0.75699
moloney murine sarcoma virus	Gammaretrovirus	Retroviridae	virosaurus	NA	DNA/RNA	ssRNA-RT	monopartite	nucleus	0.541231	0.587357	0.736356
murine leukemia virus	Gammaretrovirus	Retroviridae	virosaurus	NA	DNA/RNA	ssRNA-RT	monopartite	nucleus	0.53019	0.513744	0.815238
porcine type-c oncovirus	Gammaretrovirus	Retroviridae	virosaurus	NA	DNA/RNA	ssRNA-RT	monopartite	nucleus	0.499152	0.422898	0.770164
reticuloendotheliosis virus	Gammaretrovirus	Retroviridae	virosaurus	NA	DNA/RNA	ssRNA-RT	monopartite	nucleus	0.522233	0.614129	0.896285
woolly monkey sarcoma virus	Gammaretrovirus	Retroviridae	virosaurus	NA	DNA/RNA	ssRNA-RT	monopartite	nucleus	0.542273	0.53901	0.780085
bovine immunodeficiency virus	Lentivirus	Retroviridae	virosaurus	NA	DNA/RNA	ssRNA-RT	monopartite	nucleus	0.448064	0.40512	0.852072
caprine arthritis encephalitis virus	Lentivirus	Retroviridae	virosaurus	NA	DNA/RNA	ssRNA-RT	monopartite	nucleus	0.416944	0.383123	0.938993
equine infectious anemia virus	Lentivirus	Retroviridae	virosaurus	NA	DNA/RNA	ssRNA-RT	monopartite	nucleus	0.380587	0.282327	0.911158
feline immunodeficiency virus	Lentivirus	Retroviridae	virosaurus	NA	DNA/RNA	ssRNA-RT	monopartite	nucleus	0.366228	0.243195	0.91573
human immunodeficiency virus 1	Lentivirus	Retroviridae	virosaurus	NA	DNA/RNA	ssRNA-RT	monopartite	nucleus	0.414114	0.20388	0.92946
human immunodeficiency virus 2	Lentivirus	Retroviridae	virosaurus	NA	DNA/RNA	ssRNA-RT	monopartite	nucleus	0.454491	0.306369	0.899112
puma lentivirus	Lentivirus	Retroviridae	virosaurus	NA	DNA/RNA	ssRNA-RT	monopartite	nucleus	0.353626	0.209779	0.902629
simian immunodeficiency virus	Lentivirus	Retroviridae	virosaurus	NA	DNA/RNA	ssRNA-RT	monopartite	nucleus	0.437565	0.277731	0.869027
visna-maedi virus	Lentivirus	Retroviridae	virosaurus	NA	DNA/RNA	ssRNA-RT	monopartite	nucleus	0.413756	0.38769	0.942559
brown greater galago prosimian foamy virus	Prosimiispumavirus	Retroviridae	virosaurus	NA	DNA/RNA	ssRNA-RT	monopartite	nucleus	0.439924	0.377035	0.870864
bornean orangutan simian foamy virus	Simiispumavirus	Retroviridae	virosaurus	NA	DNA/RNA	ssRNA-RT	monopartite	nucleus	0.394478	0.328881	0.9377
guenon simian foamy virus	Simiispumavirus	Retroviridae	virosaurus	NA	DNA/RNA	ssRNA-RT	monopartite	nucleus	0.386169	0.302099	0.895905
japanese macaque simian foamy virus	Simiispumavirus	Retroviridae	virosaurus	NA	DNA/RNA	ssRNA-RT	monopartite	nucleus	0.391063	0.323228	0.899293
rhesus macaque simian foamy virus	Simiispumavirus	Retroviridae	virosaurus	NA	DNA/RNA	ssRNA-RT	monopartite	nucleus	0.391666	0.307588	0.905509
spider monkey simian foamy virus	Simiispumavirus	Retroviridae	virosaurus	NA	DNA/RNA	ssRNA-RT	monopartite	nucleus	0.386751	0.278146	0.911929
squirrel monkey simian foamy virus	Simiispumavirus	Retroviridae	virosaurus	NA	DNA/RNA	ssRNA-RT	monopartite	nucleus	0.37805	0.376515	0.920134
white-tufted-ear marmoset simian foamy virus	Simiispumavirus	Retroviridae	virosaurus	NA	DNA/RNA	ssRNA-RT	monopartite	nucleus	0.392251	0.335871	0.899795
yellow-breasted capuchin simian foamy virus	Simiispumavirus	Retroviridae	virosaurus	NA	DNA/RNA	ssRNA-RT	monopartite	nucleus	0.391533	0.288454	0.89248
adelaide river ephemerovirus	Ephemerovirus	Rhabdoviridae	virosaurus	NA	RNA	ssRNA(-)	monopartite	cytoplasm	0.330006	0.431375	0.778686
berrimah ephemerovirus	Ephemerovirus	Rhabdoviridae	virosaurus	NA	RNA	ssRNA(-)	monopartite	cytoplasm	0.34172	0.369464	0.76974
bovine fever ephemerovirus	Ephemerovirus	Rhabdoviridae	virosaurus	NA	RNA	ssRNA(-)	monopartite	cytoplasm	0.334967	0.304702	0.745391
kimberley ephemerovirus	Ephemerovirus	Rhabdoviridae	virosaurus	NA	RNA	ssRNA(-)	monopartite	cytoplasm	0.355219	0.329495	0.726598
koolpinyah ephemerovirus	Ephemerovirus	Rhabdoviridae	virosaurus	NA	RNA	ssRNA(-)	monopartite	cytoplasm	0.337941	0.274113	0.787423
kotonkan ephemerovirus	Ephemerovirus	Rhabdoviridae	virosaurus	NA	RNA	ssRNA(-)	monopartite	cytoplasm	0.343354	0.338105	0.801712
flanders hapavirus	Hapavirus	Rhabdoviridae	virosaurus	NA	RNA	ssRNA(-)	monopartite	cytoplasm	0.367356	0.378096	0.692762
gray lodge hapavirus	Hapavirus	Rhabdoviridae	virosaurus	NA	RNA	ssRNA(-)	monopartite	cytoplasm	0.406111	0.461795	0.623921
hart park hapavirus	Hapavirus	Rhabdoviridae	virosaurus	NA	RNA	ssRNA(-)	monopartite	cytoplasm	0.374695	0.428474	0.685253
joinjakaka hapavirus	Hapavirus	Rhabdoviridae	virosaurus	NA	RNA	ssRNA(-)	monopartite	cytoplasm	0.363968	0.27408	0.706993
kamese hapavirus	Hapavirus	Rhabdoviridae	virosaurus	NA	RNA	ssRNA(-)	monopartite	cytoplasm	0.407752	0.476759	0.653112
la joya hapavirus	Hapavirus	Rhabdoviridae	virosaurus	NA	RNA	ssRNA(-)	monopartite	cytoplasm	0.392596	0.407804	0.699123
landjia hapavirus	Hapavirus	Rhabdoviridae	virosaurus	NA	RNA	ssRNA(-)	monopartite	cytoplasm	0.368018	0.376242	0.727307
manitoba hapavirus	Hapavirus	Rhabdoviridae	virosaurus	NA	RNA	ssRNA(-)	monopartite	cytoplasm	0.346779	0.439645	0.749014
marco hapavirus	Hapavirus	Rhabdoviridae	virosaurus	NA	RNA	ssRNA(-)	monopartite	cytoplasm	0.375433	0.304485	0.634605
mosqueiro hapavirus	Hapavirus	Rhabdoviridae	virosaurus	NA	RNA	ssRNA(-)	monopartite	cytoplasm	0.403025	0.433273	0.601126
mossuril hapavirus	Hapavirus	Rhabdoviridae	virosaurus	NA	RNA	ssRNA(-)	monopartite	cytoplasm	0.407294	0.425814	0.637797
ngaingan hapavirus	Hapavirus	Rhabdoviridae	virosaurus	NA	RNA	ssRNA(-)	monopartite	cytoplasm	0.390471	0.378108	0.694098
barur ledantevirus	Ledantevirus	Rhabdoviridae	virosaurus	NA	RNA	ssRNA(-)	monopartite	cytoplasm	0.413803	0.281906	0.692694
fikirini ledantevirus	Ledantevirus	Rhabdoviridae	virosaurus	NA	RNA	ssRNA(-)	monopartite	cytoplasm	0.447437	0.53234	0.619465
kern canyon ledantevirus	Ledantevirus	Rhabdoviridae	virosaurus	NA	RNA	ssRNA(-)	monopartite	cytoplasm	0.402585	0.30258	0.532509
keuraliba ledantevirus	Ledantevirus	Rhabdoviridae	virosaurus	NA	RNA	ssRNA(-)	monopartite	cytoplasm	0.399843	0.375921	0.645927
kolente ledantevirus	Ledantevirus	Rhabdoviridae	virosaurus	NA	RNA	ssRNA(-)	monopartite	cytoplasm	0.451259	0.584549	0.601851
kumasi ledantevirus	Ledantevirus	Rhabdoviridae	virosaurus	NA	RNA	ssRNA(-)	monopartite	cytoplasm	0.43741	0.478525	0.604081
le dantec ledantevirus	Ledantevirus	Rhabdoviridae	virosaurus	NA	RNA	ssRNA(-)	monopartite	cytoplasm	0.378166	0.350554	0.646168
mount elgon bat ledantevirus	Ledantevirus	Rhabdoviridae	virosaurus	NA	RNA	ssRNA(-)	monopartite	cytoplasm	0.363312	0.399759	0.704821
nishimuro ledantevirus	Ledantevirus	Rhabdoviridae	virosaurus	NA	RNA	ssRNA(-)	monopartite	cytoplasm	0.407132	0.276257	0.672245
nkolbisson ledantevirus	Ledantevirus	Rhabdoviridae	virosaurus	NA	RNA	ssRNA(-)	monopartite	cytoplasm	0.429783	0.449592	0.644349
oita ledantevirus	Ledantevirus	Rhabdoviridae	virosaurus	NA	RNA	ssRNA(-)	monopartite	cytoplasm	0.426596	0.546008	0.598591
aravan lyssavirus	Lyssavirus	Rhabdoviridae	virosaurus	NA	RNA	ssRNA(-)	monopartite	cytoplasm	0.448901	0.420281	0.641766
australian bat lyssavirus	Lyssavirus	Rhabdoviridae	virosaurus	NA	RNA	ssRNA(-)	monopartite	cytoplasm	0.43801	0.445052	0.651749
bokeloh bat lyssavirus	Lyssavirus	Rhabdoviridae	virosaurus	NA	RNA	ssRNA(-)	monopartite	cytoplasm	0.449122	0.398761	0.672064
duvenhage lyssavirus	Lyssavirus	Rhabdoviridae	virosaurus	NA	RNA	ssRNA(-)	monopartite	cytoplasm	0.436336	0.412367	0.617903
european bat 1 lyssavirus	Lyssavirus	Rhabdoviridae	virosaurus	NA	RNA	ssRNA(-)	monopartite	cytoplasm	0.449026	0.404798	0.652085
european bat 2 lyssavirus	Lyssavirus	Rhabdoviridae	virosaurus	NA	RNA	ssRNA(-)	monopartite	cytoplasm	0.443635	0.463378	0.66971
gannoruwa bat lyssavirus	Lyssavirus	Rhabdoviridae	virosaurus	NA	RNA	ssRNA(-)	monopartite	cytoplasm	0.444883	0.472149	0.653514
ikoma lyssavirus	Lyssavirus	Rhabdoviridae	virosaurus	NA	RNA	ssRNA(-)	monopartite	cytoplasm	0.406654	0.367342	0.661258
irkut lyssavirus	Lyssavirus	Rhabdoviridae	virosaurus	NA	RNA	ssRNA(-)	monopartite	cytoplasm	0.444908	0.406619	0.660074
khujand lyssavirus	Lyssavirus	Rhabdoviridae	virosaurus	NA	RNA	ssRNA(-)	monopartite	cytoplasm	0.444006	0.431629	0.647232
lagos bat lyssavirus	Lyssavirus	Rhabdoviridae	virosaurus	NA	RNA	ssRNA(-)	monopartite	cytoplasm	0.415779	0.384279	0.680279
lleida bat lyssavirus	Lyssavirus	Rhabdoviridae	virosaurus	NA	RNA	ssRNA(-)	monopartite	cytoplasm	0.412371	0.438871	0.660495
mokola lyssavirus	Lyssavirus	Rhabdoviridae	virosaurus	NA	RNA	ssRNA(-)	monopartite	cytoplasm	0.444598	0.42396	0.688069
rabies lyssavirus	Lyssavirus	Rhabdoviridae	virosaurus	NA	RNA	ssRNA(-)	monopartite	cytoplasm	0.452576	0.466094	0.656808
shimoni bat lyssavirus	Lyssavirus	Rhabdoviridae	virosaurus	NA	RNA	ssRNA(-)	monopartite	cytoplasm	0.390868	0.335303	0.662912
west caucasian bat lyssavirus	Lyssavirus	Rhabdoviridae	virosaurus	NA	RNA	ssRNA(-)	monopartite	cytoplasm	0.423848	0.404993	0.689075
hirame novirhabdovirus	Novirhabdovirus	Rhabdoviridae	virosaurus	NA	RNA	ssRNA(-)	monopartite	cytoplasm	0.508836	0.61853	0.49493
piscine novirhabdovirus	Novirhabdovirus	Rhabdoviridae	virosaurus	NA	RNA	ssRNA(-)	monopartite	cytoplasm	0.5065	0.527262	0.476648
salmonid novirhabdovirus	Novirhabdovirus	Rhabdoviridae	virosaurus	NA	RNA	ssRNA(-)	monopartite	cytoplasm	0.514986	0.673061	0.496282
snakehead novirhabdovirus	Novirhabdovirus	Rhabdoviridae	virosaurus	NA	RNA	ssRNA(-)	monopartite	cytoplasm	0.489091	0.538703	0.528253
anguillid perhabdovirus	Perhabdovirus	Rhabdoviridae	virosaurus	NA	RNA	ssRNA(-)	monopartite	cytoplasm	0.424022	0.451733	0.627875
perch perhabdovirus	Perhabdovirus	Rhabdoviridae	virosaurus	NA	RNA	ssRNA(-)	monopartite	cytoplasm	0.434404	0.440014	0.54091
carp sprivivirus	Sprivivirus	Rhabdoviridae	virosaurus	NA	RNA	ssRNA(-)	monopartite	cytoplasm	0.429537	0.535771	0.642859
pike fry sprivivirus	Sprivivirus	Rhabdoviridae	virosaurus	NA	RNA	ssRNA(-)	monopartite	cytoplasm	0.439456	0.542959	0.607231
almpiwar sripuvirus	Sripuvirus	Rhabdoviridae	virosaurus	NA	RNA	ssRNA(-)	monopartite	cytoplasm	0.417794	0.43987	0.573734
chaco sripuvirus	Sripuvirus	Rhabdoviridae	virosaurus	NA	RNA	ssRNA(-)	monopartite	cytoplasm	0.360533	0.335402	0.750918
niakha sripuvirus	Sripuvirus	Rhabdoviridae	virosaurus	NA	RNA	ssRNA(-)	monopartite	cytoplasm	0.400935	0.420821	0.609843
sena madureira sripuvirus	Sripuvirus	Rhabdoviridae	virosaurus	NA	RNA	ssRNA(-)	monopartite	cytoplasm	0.33917	0.342918	0.70519
sripur sripuvirus	Sripuvirus	Rhabdoviridae	virosaurus	NA	RNA	ssRNA(-)	monopartite	cytoplasm	0.361116	0.22593	0.621488
coastal plains tibrovirus	Tibrovirus	Rhabdoviridae	virosaurus	NA	RNA	ssRNA(-)	monopartite	cytoplasm	0.359539	0.46075	0.695709
tibrogargan tibrovirus	Tibrovirus	Rhabdoviridae	virosaurus	NA	RNA	ssRNA(-)	monopartite	cytoplasm	0.348097	0.430203	0.762325
klamath tupavirus	Tupavirus	Rhabdoviridae	virosaurus	NA	RNA	ssRNA(-)	monopartite	cytoplasm	0.470988	0.647249	0.651489
tupaia tupavirus	Tupavirus	Rhabdoviridae	virosaurus	NA	RNA	ssRNA(-)	monopartite	cytoplasm	0.438636	0.556209	0.5683
alagoas vesiculovirus	Vesiculovirus	Rhabdoviridae	virosaurus	NA	RNA	ssRNA(-)	monopartite	cytoplasm	0.425836	0.567122	0.618726
american bat vesiculovirus	Vesiculovirus	Rhabdoviridae	virosaurus	NA	RNA	ssRNA(-)	monopartite	cytoplasm	0.427021	0.520095	0.659151
chandipura vesiculovirus	Vesiculovirus	Rhabdoviridae	virosaurus	NA	RNA	ssRNA(-)	monopartite	cytoplasm	0.427759	0.545884	0.60592
cocal vesiculovirus	Vesiculovirus	Rhabdoviridae	virosaurus	NA	RNA	ssRNA(-)	monopartite	cytoplasm	0.43988	0.547505	0.595513
indiana vesiculovirus	Vesiculovirus	Rhabdoviridae	virosaurus	NA	RNA	ssRNA(-)	monopartite	cytoplasm	0.415401	0.492954	0.640387
isfahan vesiculovirus	Vesiculovirus	Rhabdoviridae	virosaurus	NA	RNA	ssRNA(-)	monopartite	cytoplasm	0.419372	0.501026	0.598715
jurona vesiculovirus	Vesiculovirus	Rhabdoviridae	virosaurus	NA	RNA	ssRNA(-)	monopartite	cytoplasm	0.420106	0.523559	0.548684
maraba vesiculovirus	Vesiculovirus	Rhabdoviridae	virosaurus	NA	RNA	ssRNA(-)	monopartite	cytoplasm	0.42344	0.53301	0.636862
new jersey vesiculovirus	Vesiculovirus	Rhabdoviridae	virosaurus	NA	RNA	ssRNA(-)	monopartite	cytoplasm	0.401079	0.451316	0.665482
perinet vesiculovirus	Vesiculovirus	Rhabdoviridae	virosaurus	NA	RNA	ssRNA(-)	monopartite	cytoplasm	0.4116	0.576673	0.628911
piry vesiculovirus	Vesiculovirus	Rhabdoviridae	virosaurus	NA	RNA	ssRNA(-)	monopartite	cytoplasm	0.431727	0.491183	0.575096
radi vesiculovirus	Vesiculovirus	Rhabdoviridae	virosaurus	NA	RNA	ssRNA(-)	monopartite	cytoplasm	0.465305	0.644345	0.62197
yug bogdanovac vesiculovirus	Vesiculovirus	Rhabdoviridae	virosaurus	NA	RNA	ssRNA(-)	monopartite	cytoplasm	0.472862	0.655857	0.612812
white bream virus	Bafinivirus	Tobaniviridae	virosaurus	NA	RNA	ssRNA(+)	monopartite	cytoplasm	0.432933	0.592398	0.599124
shingleback nidovirus 1	Pregotovirus	Tobaniviridae	virosaurus	NA	RNA	ssRNA(+)	monopartite	cytoplasm	0.48523	1.15881	0.536818
bovine torovirus	Torovirus	Tobaniviridae	virosaurus	NA	RNA	ssRNA(+)	monopartite	cytoplasm	0.369808	0.341942	0.819374
porcine torovirus	Torovirus	Tobaniviridae	virosaurus	NA	RNA	ssRNA(+)	monopartite	cytoplasm	0.351249	0.321433	0.825776
aura virus	Alphavirus	Togaviridae	virosaurus	NA	RNA	ssRNA(+)	monopartite	cytoplasm	0.485244	0.935107	0.951051
barmah forest virus	Alphavirus	Togaviridae	virosaurus	NA	RNA	ssRNA(+)	monopartite	cytoplasm	0.48488	0.776215	0.847952
bebaru virus	Alphavirus	Togaviridae	virosaurus	NA	RNA	ssRNA(+)	monopartite	cytoplasm	0.515282	0.934479	0.847404
cabassou virus	Alphavirus	Togaviridae	virosaurus	NA	RNA	ssRNA(+)	monopartite	cytoplasm	0.492841	0.947458	0.937731
chikungunya virus	Alphavirus	Togaviridae	virosaurus	NA	RNA	ssRNA(+)	monopartite	cytoplasm	0.502164	0.820959	0.882063
eastern equine encephalitis virus	Alphavirus	Togaviridae	virosaurus	NA	RNA	ssRNA(+)	monopartite	cytoplasm	0.487847	0.829381	0.861176
everglades virus	Alphavirus	Togaviridae	virosaurus	NA	RNA	ssRNA(+)	monopartite	cytoplasm	0.498025	0.793654	0.783097
fort morgan virus	Alphavirus	Togaviridae	virosaurus	NA	RNA	ssRNA(+)	monopartite	cytoplasm	0.484899	0.788183	0.883084
getah virus	Alphavirus	Togaviridae	virosaurus	NA	RNA	ssRNA(+)	monopartite	cytoplasm	0.522312	0.891169	0.820639
highlands j virus	Alphavirus	Togaviridae	virosaurus	NA	RNA	ssRNA(+)	monopartite	cytoplasm	0.49063	0.875346	0.899043
madariaga virus	Alphavirus	Togaviridae	virosaurus	NA	RNA	ssRNA(+)	monopartite	cytoplasm	0.492408	0.873503	0.878556
mayaro virus	Alphavirus	Togaviridae	virosaurus	NA	RNA	ssRNA(+)	monopartite	cytoplasm	0.499241	0.843271	0.755004
middelburg virus	Alphavirus	Togaviridae	virosaurus	NA	RNA	ssRNA(+)	monopartite	cytoplasm	0.525955	0.946643	0.871175
mosso das pedras virus	Alphavirus	Togaviridae	virosaurus	NA	RNA	ssRNA(+)	monopartite	cytoplasm	0.496468	0.790665	0.85093
mucambo virus	Alphavirus	Togaviridae	virosaurus	NA	RNA	ssRNA(+)	monopartite	cytoplasm	0.482135	0.855677	0.834652
ndumu virus	Alphavirus	Togaviridae	virosaurus	NA	RNA	ssRNA(+)	monopartite	cytoplasm	0.499743	0.815135	0.855021
onyong-nyong virus	Alphavirus	Togaviridae	virosaurus	NA	RNA	ssRNA(+)	monopartite	cytoplasm	0.483228	0.761332	0.906483
pixuna virus	Alphavirus	Togaviridae	virosaurus	NA	RNA	ssRNA(+)	monopartite	cytoplasm	0.533057	0.866878	0.76243
rio negro virus	Alphavirus	Togaviridae	virosaurus	NA	RNA	ssRNA(+)	monopartite	cytoplasm	0.486689	0.824445	0.832667
ross river virus	Alphavirus	Togaviridae	virosaurus	NA	RNA	ssRNA(+)	monopartite	cytoplasm	0.509795	0.8212	0.825969
salmon pancreas disease virus	Alphavirus	Togaviridae	virosaurus	NA	RNA	ssRNA(+)	monopartite	cytoplasm	0.56304	0.938792	0.746902
semliki forest virus	Alphavirus	Togaviridae	virosaurus	NA	RNA	ssRNA(+)	monopartite	cytoplasm	0.527371	0.886083	0.806902
sindbis virus	Alphavirus	Togaviridae	virosaurus	NA	RNA	ssRNA(+)	monopartite	cytoplasm	0.511476	0.923644	0.800901
southern elephant seal virus	Alphavirus	Togaviridae	virosaurus	NA	RNA	ssRNA(+)	monopartite	cytoplasm	0.486349	0.883423	0.930478
tonate virus	Alphavirus	Togaviridae	virosaurus	NA	RNA	ssRNA(+)	monopartite	cytoplasm	0.49072	0.807186	0.835341
venezuelan equine encephalitis virus	Alphavirus	Togaviridae	virosaurus	NA	RNA	ssRNA(+)	monopartite	cytoplasm	0.499524	0.794603	0.773046
western equine encephalitis virus	Alphavirus	Togaviridae	virosaurus	NA	RNA	ssRNA(+)	monopartite	cytoplasm	0.487028	0.881345	0.823474
whataroa virus	Alphavirus	Togaviridae	virosaurus	NA	RNA	ssRNA(+)	monopartite	cytoplasm	0.492855	0.928369	0.769241
hepatitis delta virus	Deltavirus	Unassigned	virosaurus	NA	RNA	ssRNA(-)	monopartite	nucleus	0.595705	0.741339	0.4319
