# Supplementary material for: Evidence for Strong Mutation Bias toward, and Selection against, U Content in SARS-CoV-2: Implications for Vaccine Design
Source: Mol Biol Evol. 2020 Jul 20;38(1):67–83. doi: 10.1093/molbev/msaa188 (PMC7454790; doi:10.1093/molbev/msaa188)
Supplement: msaa188_Supplementary_Data [file msaa188_supplementary_data.zip › ST4_gisaid_H1N1_acknowledge_table.xlsx]

## Sheet: ST4_gisaid_H1N1_acknowledge_tab
We gratefully acknowledge the authors, originating and submitting laboratories of the sequences from GISAID’s EpiFlu™ Database on which this research is based. The list is detailed below.
All submitters of data may be contacted directly via www.gisaid.org
Segment ID	Segment	Country	Collection date	Isolate-ID	Isolate name	Originating Lab	Submitting Lab	Authors
EPI1698495	PB1	United States	2009-Jul-11	EPI_ISL_412382	A/Utah/34/2009	Utah Department of Health	Centers for Disease Control and Prevention
EPI1698490	NP	United States	2009-Jul-11	EPI_ISL_412382	A/Utah/34/2009	Utah Department of Health	Centers for Disease Control and Prevention
EPI1698491	NS	United States	2009-Jul-11	EPI_ISL_412382	A/Utah/34/2009	Utah Department of Health	Centers for Disease Control and Prevention
EPI1698492	MP	United States	2009-Jul-11	EPI_ISL_412382	A/Utah/34/2009	Utah Department of Health	Centers for Disease Control and Prevention
EPI1698496	NA	United States	2009-Jul-11	EPI_ISL_412382	A/Utah/34/2009	Utah Department of Health	Centers for Disease Control and Prevention
EPI1698497	HA	United States	2009-Jul-11	EPI_ISL_412382	A/Utah/34/2009	Utah Department of Health	Centers for Disease Control and Prevention
EPI1698493	PA	United States	2009-Jul-11	EPI_ISL_412382	A/Utah/34/2009	Utah Department of Health	Centers for Disease Control and Prevention
EPI1698494	PB2	United States	2009-Jul-11	EPI_ISL_412382	A/Utah/34/2009	Utah Department of Health	Centers for Disease Control and Prevention
EPI1604481	PB2	United States	2009-Apr-01	EPI_ISL_393964	A/California/04/2009	Centers for Disease Control and Prevention	University of Tokyo
EPI1604483	PA	United States	2009-Apr-01	EPI_ISL_393964	A/California/04/2009	Centers for Disease Control and Prevention	University of Tokyo
EPI1604485	NP	United States	2009-Apr-01	EPI_ISL_393964	A/California/04/2009	Centers for Disease Control and Prevention	University of Tokyo
EPI1604488	NS	United States	2009-Apr-01	EPI_ISL_393964	A/California/04/2009	Centers for Disease Control and Prevention	University of Tokyo
EPI1604487	MP	United States	2009-Apr-01	EPI_ISL_393964	A/California/04/2009	Centers for Disease Control and Prevention	University of Tokyo
EPI1604482	PB1	United States	2009-Apr-01	EPI_ISL_393964	A/California/04/2009	Centers for Disease Control and Prevention	University of Tokyo
EPI1604486	NA	United States	2009-Apr-01	EPI_ISL_393964	A/California/04/2009	Centers for Disease Control and Prevention	University of Tokyo
EPI1604484	HA	United States	2009-Apr-01	EPI_ISL_393964	A/California/04/2009	Centers for Disease Control and Prevention	University of Tokyo
EPI1604337	NP	Japan	2009-Jul-11	EPI_ISL_393908	A/Osaka/488/2009	Osaka Prefectural Institute of Public Health	University of Tokyo
EPI1604163	HA	Japan	2009-Jul-11	EPI_ISL_393908	A/Osaka/488/2009	Osaka Prefectural Institute of Public Health	University of Tokyo
EPI1604339	MP	Japan	2009-Jul-11	EPI_ISL_393908	A/Osaka/488/2009	Osaka Prefectural Institute of Public Health	University of Tokyo
EPI1604335	PB1	Japan	2009-Jul-11	EPI_ISL_393908	A/Osaka/488/2009	Osaka Prefectural Institute of Public Health	University of Tokyo
EPI1604334	PB2	Japan	2009-Jul-11	EPI_ISL_393908	A/Osaka/488/2009	Osaka Prefectural Institute of Public Health	University of Tokyo
EPI1604336	PA	Japan	2009-Jul-11	EPI_ISL_393908	A/Osaka/488/2009	Osaka Prefectural Institute of Public Health	University of Tokyo
EPI1604340	NS	Japan	2009-Jul-11	EPI_ISL_393908	A/Osaka/488/2009	Osaka Prefectural Institute of Public Health	University of Tokyo
EPI1604338	NA	Japan	2009-Jul-11	EPI_ISL_393908	A/Osaka/488/2009	Osaka Prefectural Institute of Public Health	University of Tokyo
EPI598305	PA	Thailand	2010-Aug-14	EPI_ISL_181410	A/Bangkok/SIMI510/2010		Import from public-domain	Horthongkham,N.; Athipanyasilp,N.; Kaewnapan,B.; Sirirtantikorn,S.; Kantakamalakul,W.; Sutthent,R.
EPI598920	NP	Thailand	2010-Aug-14	EPI_ISL_181410	A/Bangkok/SIMI510/2010		Import from public-domain	Horthongkham,N.; Athipanyasilp,N.; Kaewnapan,B.; Sirirtantikorn,S.; Kantakamalakul,W.; Sutthent,R.
EPI598931	NS	Thailand	2010-Aug-14	EPI_ISL_181410	A/Bangkok/SIMI510/2010		Import from public-domain	Horthongkham,N.; Athipanyasilp,N.; Kaewnapan,B.; Sirirtantikorn,S.; Kantakamalakul,W.; Sutthent,R.
EPI598942	MP	Thailand	2010-Aug-14	EPI_ISL_181410	A/Bangkok/SIMI510/2010		Import from public-domain	Horthongkham,N.; Athipanyasilp,N.; Kaewnapan,B.; Sirirtantikorn,S.; Kantakamalakul,W.; Sutthent,R.
EPI598876	NA	Thailand	2010-Aug-14	EPI_ISL_181410	A/Bangkok/SIMI510/2010		Import from public-domain	Horthongkham,N.; Athipanyasilp,N.; Kaewnapan,B.; Sirirtantikorn,S.; Kantakamalakul,W.; Sutthent,R.
EPI598887	HA	Thailand	2010-Aug-14	EPI_ISL_181410	A/Bangkok/SIMI510/2010		Import from public-domain	Horthongkham,N.; Athipanyasilp,N.; Kaewnapan,B.; Sirirtantikorn,S.; Kantakamalakul,W.; Sutthent,R.
EPI598898	PB1	Thailand	2010-Aug-14	EPI_ISL_181410	A/Bangkok/SIMI510/2010		Import from public-domain	Horthongkham,N.; Athipanyasilp,N.; Kaewnapan,B.; Sirirtantikorn,S.; Kantakamalakul,W.; Sutthent,R.
EPI598909	PB2	Thailand	2010-Aug-14	EPI_ISL_181410	A/Bangkok/SIMI510/2010		Import from public-domain	Horthongkham,N.; Athipanyasilp,N.; Kaewnapan,B.; Sirirtantikorn,S.; Kantakamalakul,W.; Sutthent,R.
EPI598304	PA	Thailand	2010-Aug-19	EPI_ISL_181409	A/Bangkok/SIMI509/2010		Import from public-domain	Horthongkham,N.; Athipanyasilp,N.; Kaewnapan,B.; Sirirtantikorn,S.; Kantakamalakul,W.; Sutthent,R.
EPI598930	NS	Thailand	2010-Aug-19	EPI_ISL_181409	A/Bangkok/SIMI509/2010		Import from public-domain	Horthongkham,N.; Athipanyasilp,N.; Kaewnapan,B.; Sirirtantikorn,S.; Kantakamalakul,W.; Sutthent,R.
EPI598941	MP	Thailand	2010-Aug-19	EPI_ISL_181409	A/Bangkok/SIMI509/2010		Import from public-domain	Horthongkham,N.; Athipanyasilp,N.; Kaewnapan,B.; Sirirtantikorn,S.; Kantakamalakul,W.; Sutthent,R.
EPI598875	NA	Thailand	2010-Aug-19	EPI_ISL_181409	A/Bangkok/SIMI509/2010		Import from public-domain	Horthongkham,N.; Athipanyasilp,N.; Kaewnapan,B.; Sirirtantikorn,S.; Kantakamalakul,W.; Sutthent,R.
EPI598886	HA	Thailand	2010-Aug-19	EPI_ISL_181409	A/Bangkok/SIMI509/2010		Import from public-domain	Horthongkham,N.; Athipanyasilp,N.; Kaewnapan,B.; Sirirtantikorn,S.; Kantakamalakul,W.; Sutthent,R.
EPI598897	PB1	Thailand	2010-Aug-19	EPI_ISL_181409	A/Bangkok/SIMI509/2010		Import from public-domain	Horthongkham,N.; Athipanyasilp,N.; Kaewnapan,B.; Sirirtantikorn,S.; Kantakamalakul,W.; Sutthent,R.
EPI598908	PB2	Thailand	2010-Aug-19	EPI_ISL_181409	A/Bangkok/SIMI509/2010		Import from public-domain	Horthongkham,N.; Athipanyasilp,N.; Kaewnapan,B.; Sirirtantikorn,S.; Kantakamalakul,W.; Sutthent,R.
EPI598919	NP	Thailand	2010-Aug-19	EPI_ISL_181409	A/Bangkok/SIMI509/2010		Import from public-domain	Horthongkham,N.; Athipanyasilp,N.; Kaewnapan,B.; Sirirtantikorn,S.; Kantakamalakul,W.; Sutthent,R.
EPI598303	PA	Thailand	2010-Mar-23	EPI_ISL_181408	A/Bangkok/SIMI508/2010		Import from public-domain	Horthongkham,N.; Athipanyasilp,N.; Kaewnapan,B.; Sirirtantikorn,S.; Kantakamalakul,W.; Sutthent,R.
EPI598929	NS	Thailand	2010-Mar-23	EPI_ISL_181408	A/Bangkok/SIMI508/2010		Import from public-domain	Horthongkham,N.; Athipanyasilp,N.; Kaewnapan,B.; Sirirtantikorn,S.; Kantakamalakul,W.; Sutthent,R.
EPI598940	MP	Thailand	2010-Mar-23	EPI_ISL_181408	A/Bangkok/SIMI508/2010		Import from public-domain	Horthongkham,N.; Athipanyasilp,N.; Kaewnapan,B.; Sirirtantikorn,S.; Kantakamalakul,W.; Sutthent,R.
EPI598874	NA	Thailand	2010-Mar-23	EPI_ISL_181408	A/Bangkok/SIMI508/2010		Import from public-domain	Horthongkham,N.; Athipanyasilp,N.; Kaewnapan,B.; Sirirtantikorn,S.; Kantakamalakul,W.; Sutthent,R.
EPI598885	HA	Thailand	2010-Mar-23	EPI_ISL_181408	A/Bangkok/SIMI508/2010		Import from public-domain	Horthongkham,N.; Athipanyasilp,N.; Kaewnapan,B.; Sirirtantikorn,S.; Kantakamalakul,W.; Sutthent,R.
EPI598896	PB1	Thailand	2010-Mar-23	EPI_ISL_181408	A/Bangkok/SIMI508/2010		Import from public-domain	Horthongkham,N.; Athipanyasilp,N.; Kaewnapan,B.; Sirirtantikorn,S.; Kantakamalakul,W.; Sutthent,R.
EPI598907	PB2	Thailand	2010-Mar-23	EPI_ISL_181408	A/Bangkok/SIMI508/2010		Import from public-domain	Horthongkham,N.; Athipanyasilp,N.; Kaewnapan,B.; Sirirtantikorn,S.; Kantakamalakul,W.; Sutthent,R.
EPI598918	NP	Thailand	2010-Mar-23	EPI_ISL_181408	A/Bangkok/SIMI508/2010		Import from public-domain	Horthongkham,N.; Athipanyasilp,N.; Kaewnapan,B.; Sirirtantikorn,S.; Kantakamalakul,W.; Sutthent,R.
EPI598302	PA	Thailand	2009-Jul-30	EPI_ISL_181407	A/Bangkok/SIMI507/2009		Import from public-domain	Horthongkham,N.; Athipanyasilp,N.; Kaewnapan,B.; Sirirtantikorn,S.; Kantakamalakul,W.; Sutthent,R.
EPI598928	NS	Thailand	2009-Jul-30	EPI_ISL_181407	A/Bangkok/SIMI507/2009		Import from public-domain	Horthongkham,N.; Athipanyasilp,N.; Kaewnapan,B.; Sirirtantikorn,S.; Kantakamalakul,W.; Sutthent,R.
EPI598939	MP	Thailand	2009-Jul-30	EPI_ISL_181407	A/Bangkok/SIMI507/2009		Import from public-domain	Horthongkham,N.; Athipanyasilp,N.; Kaewnapan,B.; Sirirtantikorn,S.; Kantakamalakul,W.; Sutthent,R.
EPI598873	NA	Thailand	2009-Jul-30	EPI_ISL_181407	A/Bangkok/SIMI507/2009		Import from public-domain	Horthongkham,N.; Athipanyasilp,N.; Kaewnapan,B.; Sirirtantikorn,S.; Kantakamalakul,W.; Sutthent,R.
EPI598884	HA	Thailand	2009-Jul-30	EPI_ISL_181407	A/Bangkok/SIMI507/2009		Import from public-domain	Horthongkham,N.; Athipanyasilp,N.; Kaewnapan,B.; Sirirtantikorn,S.; Kantakamalakul,W.; Sutthent,R.
EPI598895	PB1	Thailand	2009-Jul-30	EPI_ISL_181407	A/Bangkok/SIMI507/2009		Import from public-domain	Horthongkham,N.; Athipanyasilp,N.; Kaewnapan,B.; Sirirtantikorn,S.; Kantakamalakul,W.; Sutthent,R.
EPI598906	PB2	Thailand	2009-Jul-30	EPI_ISL_181407	A/Bangkok/SIMI507/2009		Import from public-domain	Horthongkham,N.; Athipanyasilp,N.; Kaewnapan,B.; Sirirtantikorn,S.; Kantakamalakul,W.; Sutthent,R.
EPI598917	NP	Thailand	2009-Jul-30	EPI_ISL_181407	A/Bangkok/SIMI507/2009		Import from public-domain	Horthongkham,N.; Athipanyasilp,N.; Kaewnapan,B.; Sirirtantikorn,S.; Kantakamalakul,W.; Sutthent,R.
EPI598299	PA	Thailand	2010-Aug-30	EPI_ISL_181404	A/Bangkok/SIMI504/2010		Import from public-domain	Horthongkham,N.; Athipanyasilp,N.; Kaewnapan,B.; Sirirtantikorn,S.; Kantakamalakul,W.; Sutthent,R.
EPI598925	NS	Thailand	2010-Aug-30	EPI_ISL_181404	A/Bangkok/SIMI504/2010		Import from public-domain	Horthongkham,N.; Athipanyasilp,N.; Kaewnapan,B.; Sirirtantikorn,S.; Kantakamalakul,W.; Sutthent,R.
EPI598870	NA	Thailand	2010-Aug-30	EPI_ISL_181404	A/Bangkok/SIMI504/2010		Import from public-domain	Horthongkham,N.; Athipanyasilp,N.; Kaewnapan,B.; Sirirtantikorn,S.; Kantakamalakul,W.; Sutthent,R.
EPI598936	MP	Thailand	2010-Aug-30	EPI_ISL_181404	A/Bangkok/SIMI504/2010		Import from public-domain	Horthongkham,N.; Athipanyasilp,N.; Kaewnapan,B.; Sirirtantikorn,S.; Kantakamalakul,W.; Sutthent,R.
EPI598881	HA	Thailand	2010-Aug-30	EPI_ISL_181404	A/Bangkok/SIMI504/2010		Import from public-domain	Horthongkham,N.; Athipanyasilp,N.; Kaewnapan,B.; Sirirtantikorn,S.; Kantakamalakul,W.; Sutthent,R.
EPI598892	PB1	Thailand	2010-Aug-30	EPI_ISL_181404	A/Bangkok/SIMI504/2010		Import from public-domain	Horthongkham,N.; Athipanyasilp,N.; Kaewnapan,B.; Sirirtantikorn,S.; Kantakamalakul,W.; Sutthent,R.
EPI598914	NP	Thailand	2010-Aug-30	EPI_ISL_181404	A/Bangkok/SIMI504/2010		Import from public-domain	Horthongkham,N.; Athipanyasilp,N.; Kaewnapan,B.; Sirirtantikorn,S.; Kantakamalakul,W.; Sutthent,R.
EPI598903	PB2	Thailand	2010-Aug-30	EPI_ISL_181404	A/Bangkok/SIMI504/2010		Import from public-domain	Horthongkham,N.; Athipanyasilp,N.; Kaewnapan,B.; Sirirtantikorn,S.; Kantakamalakul,W.; Sutthent,R.
EPI598924	NS	Thailand	2010-Aug-14	EPI_ISL_181403	A/Bangkok/SIMI503/2010		Import from public-domain	Horthongkham,N.; Athipanyasilp,N.; Kaewnapan,B.; Sirirtantikorn,S.; Kantakamalakul,W.; Sutthent,R.
EPI598869	NA	Thailand	2010-Aug-14	EPI_ISL_181403	A/Bangkok/SIMI503/2010		Import from public-domain	Horthongkham,N.; Athipanyasilp,N.; Kaewnapan,B.; Sirirtantikorn,S.; Kantakamalakul,W.; Sutthent,R.
EPI598935	MP	Thailand	2010-Aug-14	EPI_ISL_181403	A/Bangkok/SIMI503/2010		Import from public-domain	Horthongkham,N.; Athipanyasilp,N.; Kaewnapan,B.; Sirirtantikorn,S.; Kantakamalakul,W.; Sutthent,R.
EPI598298	PA	Thailand	2010-Aug-14	EPI_ISL_181403	A/Bangkok/SIMI503/2010		Import from public-domain	Horthongkham,N.; Athipanyasilp,N.; Kaewnapan,B.; Sirirtantikorn,S.; Kantakamalakul,W.; Sutthent,R.
EPI598880	HA	Thailand	2010-Aug-14	EPI_ISL_181403	A/Bangkok/SIMI503/2010		Import from public-domain	Horthongkham,N.; Athipanyasilp,N.; Kaewnapan,B.; Sirirtantikorn,S.; Kantakamalakul,W.; Sutthent,R.
EPI598891	PB1	Thailand	2010-Aug-14	EPI_ISL_181403	A/Bangkok/SIMI503/2010		Import from public-domain	Horthongkham,N.; Athipanyasilp,N.; Kaewnapan,B.; Sirirtantikorn,S.; Kantakamalakul,W.; Sutthent,R.
EPI598913	NP	Thailand	2010-Aug-14	EPI_ISL_181403	A/Bangkok/SIMI503/2010		Import from public-domain	Horthongkham,N.; Athipanyasilp,N.; Kaewnapan,B.; Sirirtantikorn,S.; Kantakamalakul,W.; Sutthent,R.
EPI598902	PB2	Thailand	2010-Aug-14	EPI_ISL_181403	A/Bangkok/SIMI503/2010		Import from public-domain	Horthongkham,N.; Athipanyasilp,N.; Kaewnapan,B.; Sirirtantikorn,S.; Kantakamalakul,W.; Sutthent,R.
EPI598297	PA	Thailand	2010-Aug-08	EPI_ISL_181402	A/Bangkok/SIMI502/2010		Import from public-domain	Horthongkham,N.; Athipanyasilp,N.; Kaewnapan,B.; Sirirtantikorn,S.; Kantakamalakul,W.; Sutthent,R.
EPI598923	NS	Thailand	2010-Aug-08	EPI_ISL_181402	A/Bangkok/SIMI502/2010		Import from public-domain	Horthongkham,N.; Athipanyasilp,N.; Kaewnapan,B.; Sirirtantikorn,S.; Kantakamalakul,W.; Sutthent,R.
EPI598868	NA	Thailand	2010-Aug-08	EPI_ISL_181402	A/Bangkok/SIMI502/2010		Import from public-domain	Horthongkham,N.; Athipanyasilp,N.; Kaewnapan,B.; Sirirtantikorn,S.; Kantakamalakul,W.; Sutthent,R.
EPI598934	MP	Thailand	2010-Aug-08	EPI_ISL_181402	A/Bangkok/SIMI502/2010		Import from public-domain	Horthongkham,N.; Athipanyasilp,N.; Kaewnapan,B.; Sirirtantikorn,S.; Kantakamalakul,W.; Sutthent,R.
EPI598879	HA	Thailand	2010-Aug-08	EPI_ISL_181402	A/Bangkok/SIMI502/2010		Import from public-domain	Horthongkham,N.; Athipanyasilp,N.; Kaewnapan,B.; Sirirtantikorn,S.; Kantakamalakul,W.; Sutthent,R.
EPI598890	PB1	Thailand	2010-Aug-08	EPI_ISL_181402	A/Bangkok/SIMI502/2010		Import from public-domain	Horthongkham,N.; Athipanyasilp,N.; Kaewnapan,B.; Sirirtantikorn,S.; Kantakamalakul,W.; Sutthent,R.
EPI598912	NP	Thailand	2010-Aug-08	EPI_ISL_181402	A/Bangkok/SIMI502/2010		Import from public-domain	Horthongkham,N.; Athipanyasilp,N.; Kaewnapan,B.; Sirirtantikorn,S.; Kantakamalakul,W.; Sutthent,R.
EPI598901	PB2	Thailand	2010-Aug-08	EPI_ISL_181402	A/Bangkok/SIMI502/2010		Import from public-domain	Horthongkham,N.; Athipanyasilp,N.; Kaewnapan,B.; Sirirtantikorn,S.; Kantakamalakul,W.; Sutthent,R.
EPI598296	PA	Thailand	2009-Jul-30	EPI_ISL_181401	A/Bangkok/SIMI501/2009		Import from public-domain	Horthongkham,N.; Athipanyasilp,N.; Kaewnapan,B.; Sirirtantikorn,S.; Kantakamalakul,W.; Sutthent,R.
EPI598867	NA	Thailand	2009-Jul-30	EPI_ISL_181401	A/Bangkok/SIMI501/2009		Import from public-domain	Horthongkham,N.; Athipanyasilp,N.; Kaewnapan,B.; Sirirtantikorn,S.; Kantakamalakul,W.; Sutthent,R.
EPI598922	NS	Thailand	2009-Jul-30	EPI_ISL_181401	A/Bangkok/SIMI501/2009		Import from public-domain	Horthongkham,N.; Athipanyasilp,N.; Kaewnapan,B.; Sirirtantikorn,S.; Kantakamalakul,W.; Sutthent,R.
EPI598933	MP	Thailand	2009-Jul-30	EPI_ISL_181401	A/Bangkok/SIMI501/2009		Import from public-domain	Horthongkham,N.; Athipanyasilp,N.; Kaewnapan,B.; Sirirtantikorn,S.; Kantakamalakul,W.; Sutthent,R.
EPI598878	HA	Thailand	2009-Jul-30	EPI_ISL_181401	A/Bangkok/SIMI501/2009		Import from public-domain	Horthongkham,N.; Athipanyasilp,N.; Kaewnapan,B.; Sirirtantikorn,S.; Kantakamalakul,W.; Sutthent,R.
EPI598889	PB1	Thailand	2009-Jul-30	EPI_ISL_181401	A/Bangkok/SIMI501/2009		Import from public-domain	Horthongkham,N.; Athipanyasilp,N.; Kaewnapan,B.; Sirirtantikorn,S.; Kantakamalakul,W.; Sutthent,R.
EPI598911	NP	Thailand	2009-Jul-30	EPI_ISL_181401	A/Bangkok/SIMI501/2009		Import from public-domain	Horthongkham,N.; Athipanyasilp,N.; Kaewnapan,B.; Sirirtantikorn,S.; Kantakamalakul,W.; Sutthent,R.
EPI598900	PB2	Thailand	2009-Jul-30	EPI_ISL_181401	A/Bangkok/SIMI501/2009		Import from public-domain	Horthongkham,N.; Athipanyasilp,N.; Kaewnapan,B.; Sirirtantikorn,S.; Kantakamalakul,W.; Sutthent,R.
EPI535964	NA	France	2009-Nov-27	EPI_ISL_164108	A/Languedoc Roussillon/1466/2009		Institut Pasteur	Barbezange, Cyril
EPI535966	NS	France	2009-Nov-27	EPI_ISL_164108	A/Languedoc Roussillon/1466/2009		Institut Pasteur	Barbezange, Cyril
EPI535959	PB2	France	2009-Nov-27	EPI_ISL_164108	A/Languedoc Roussillon/1466/2009		Institut Pasteur	Barbezange, Cyril
EPI535962	HA	France	2009-Nov-27	EPI_ISL_164108	A/Languedoc Roussillon/1466/2009		Institut Pasteur	Barbezange, Cyril
EPI535963	NP	France	2009-Nov-27	EPI_ISL_164108	A/Languedoc Roussillon/1466/2009		Institut Pasteur	Barbezange, Cyril
EPI535960	PB1	France	2009-Nov-27	EPI_ISL_164108	A/Languedoc Roussillon/1466/2009		Institut Pasteur	Barbezange, Cyril
EPI535961	PA	France	2009-Nov-27	EPI_ISL_164108	A/Languedoc Roussillon/1466/2009		Institut Pasteur	Barbezange, Cyril
EPI535965	MP	France	2009-Nov-27	EPI_ISL_164108	A/Languedoc Roussillon/1466/2009		Institut Pasteur	Barbezange, Cyril
EPI535952	PB1	France	2009-Nov-27	EPI_ISL_164107	A/Haute Normandie/7208/2009		Institut Pasteur	Barbezange, Cyril
EPI535956	NA	France	2009-Nov-27	EPI_ISL_164107	A/Haute Normandie/7208/2009		Institut Pasteur	Barbezange, Cyril
EPI535953	PA	France	2009-Nov-27	EPI_ISL_164107	A/Haute Normandie/7208/2009		Institut Pasteur	Barbezange, Cyril
EPI535954	HA	France	2009-Nov-27	EPI_ISL_164107	A/Haute Normandie/7208/2009		Institut Pasteur	Barbezange, Cyril
EPI535957	MP	France	2009-Nov-27	EPI_ISL_164107	A/Haute Normandie/7208/2009		Institut Pasteur	Barbezange, Cyril
EPI535958	NS	France	2009-Nov-27	EPI_ISL_164107	A/Haute Normandie/7208/2009		Institut Pasteur	Barbezange, Cyril
EPI535951	PB2	France	2009-Nov-27	EPI_ISL_164107	A/Haute Normandie/7208/2009		Institut Pasteur	Barbezange, Cyril
EPI535955	NP	France	2009-Nov-27	EPI_ISL_164107	A/Haute Normandie/7208/2009		Institut Pasteur	Barbezange, Cyril
EPI535943	PB2	France	2009-Oct-23	EPI_ISL_164106	A/Paris/1427/2009		Institut Pasteur	Barbezange, Cyril
EPI535944	PB1	France	2009-Oct-23	EPI_ISL_164106	A/Paris/1427/2009		Institut Pasteur	Barbezange, Cyril
EPI535945	PA	France	2009-Oct-23	EPI_ISL_164106	A/Paris/1427/2009		Institut Pasteur	Barbezange, Cyril
EPI535946	HA	France	2009-Oct-23	EPI_ISL_164106	A/Paris/1427/2009		Institut Pasteur	Barbezange, Cyril
EPI535948	NA	France	2009-Oct-23	EPI_ISL_164106	A/Paris/1427/2009		Institut Pasteur	Barbezange, Cyril
EPI535947	NP	France	2009-Oct-23	EPI_ISL_164106	A/Paris/1427/2009		Institut Pasteur	Barbezange, Cyril
EPI535949	MP	France	2009-Oct-23	EPI_ISL_164106	A/Paris/1427/2009		Institut Pasteur	Barbezange, Cyril
EPI535950	NS	France	2009-Oct-23	EPI_ISL_164106	A/Paris/1427/2009		Institut Pasteur	Barbezange, Cyril
EPI535936	PB1	France	2009-Sep-28	EPI_ISL_164105	A/Nord Pas de Calais/4785/2009		Institut Pasteur	Barbezange, Cyril
EPI535938	HA	France	2009-Sep-28	EPI_ISL_164105	A/Nord Pas de Calais/4785/2009		Institut Pasteur	Barbezange, Cyril
EPI535940	NA	France	2009-Sep-28	EPI_ISL_164105	A/Nord Pas de Calais/4785/2009		Institut Pasteur	Barbezange, Cyril
EPI535935	PB2	France	2009-Sep-28	EPI_ISL_164105	A/Nord Pas de Calais/4785/2009		Institut Pasteur	Barbezange, Cyril
EPI535939	NP	France	2009-Sep-28	EPI_ISL_164105	A/Nord Pas de Calais/4785/2009		Institut Pasteur	Barbezange, Cyril
EPI535941	MP	France	2009-Sep-28	EPI_ISL_164105	A/Nord Pas de Calais/4785/2009		Institut Pasteur	Barbezange, Cyril
EPI535937	PA	France	2009-Sep-28	EPI_ISL_164105	A/Nord Pas de Calais/4785/2009		Institut Pasteur	Barbezange, Cyril
EPI535942	NS	France	2009-Sep-28	EPI_ISL_164105	A/Nord Pas de Calais/4785/2009		Institut Pasteur	Barbezange, Cyril
EPI535927	PB2	France	2010-Jan-26	EPI_ISL_164104	A/Nord Pas de Calais/450/2010		Institut Pasteur	Barbezange, Cyril
EPI535930	HA	France	2010-Jan-26	EPI_ISL_164104	A/Nord Pas de Calais/450/2010		Institut Pasteur	Barbezange, Cyril
EPI535932	NA	France	2010-Jan-26	EPI_ISL_164104	A/Nord Pas de Calais/450/2010		Institut Pasteur	Barbezange, Cyril
EPI535931	NP	France	2010-Jan-26	EPI_ISL_164104	A/Nord Pas de Calais/450/2010		Institut Pasteur	Barbezange, Cyril
EPI535934	NS	France	2010-Jan-26	EPI_ISL_164104	A/Nord Pas de Calais/450/2010		Institut Pasteur	Barbezange, Cyril
EPI535929	PA	France	2010-Jan-26	EPI_ISL_164104	A/Nord Pas de Calais/450/2010		Institut Pasteur	Barbezange, Cyril
EPI535933	MP	France	2010-Jan-26	EPI_ISL_164104	A/Nord Pas de Calais/450/2010		Institut Pasteur	Barbezange, Cyril
EPI535928	PB1	France	2010-Jan-26	EPI_ISL_164104	A/Nord Pas de Calais/450/2010		Institut Pasteur	Barbezange, Cyril
EPI535920	PB1	France	2010-Jan-20	EPI_ISL_164103	A/Paris/370/2010		Institut Pasteur	Barbezange, Cyril
EPI535919	PB2	France	2010-Jan-20	EPI_ISL_164103	A/Paris/370/2010		Institut Pasteur	Barbezange, Cyril
EPI535926	NS	France	2010-Jan-20	EPI_ISL_164103	A/Paris/370/2010		Institut Pasteur	Barbezange, Cyril
EPI535921	PA	France	2010-Jan-20	EPI_ISL_164103	A/Paris/370/2010		Institut Pasteur	Barbezange, Cyril
EPI535923	NP	France	2010-Jan-20	EPI_ISL_164103	A/Paris/370/2010		Institut Pasteur	Barbezange, Cyril
EPI535922	HA	France	2010-Jan-20	EPI_ISL_164103	A/Paris/370/2010		Institut Pasteur	Barbezange, Cyril
EPI535924	NA	France	2010-Jan-20	EPI_ISL_164103	A/Paris/370/2010		Institut Pasteur	Barbezange, Cyril
EPI535925	MP	France	2010-Jan-20	EPI_ISL_164103	A/Paris/370/2010		Institut Pasteur	Barbezange, Cyril
EPI535914	HA	France	2009-Dec-16	EPI_ISL_164102	A/Franche Comte/7661/2009		Institut Pasteur	Barbezange, Cyril
EPI535916	NA	France	2009-Dec-16	EPI_ISL_164102	A/Franche Comte/7661/2009		Institut Pasteur	Barbezange, Cyril
EPI535918	NS	France	2009-Dec-16	EPI_ISL_164102	A/Franche Comte/7661/2009		Institut Pasteur	Barbezange, Cyril
EPI535912	PB1	France	2009-Dec-16	EPI_ISL_164102	A/Franche Comte/7661/2009		Institut Pasteur	Barbezange, Cyril
EPI535917	MP	France	2009-Dec-16	EPI_ISL_164102	A/Franche Comte/7661/2009		Institut Pasteur	Barbezange, Cyril
EPI535913	PA	France	2009-Dec-16	EPI_ISL_164102	A/Franche Comte/7661/2009		Institut Pasteur	Barbezange, Cyril
EPI535911	PB2	France	2009-Dec-16	EPI_ISL_164102	A/Franche Comte/7661/2009		Institut Pasteur	Barbezange, Cyril
EPI535915	NP	France	2009-Dec-16	EPI_ISL_164102	A/Franche Comte/7661/2009		Institut Pasteur	Barbezange, Cyril
EPI535903	PB2	France	2009-Dec-16	EPI_ISL_164101	A/Bretagne/7639/2009		Institut Pasteur	Barbezange, Cyril
EPI535907	NP	France	2009-Dec-16	EPI_ISL_164101	A/Bretagne/7639/2009		Institut Pasteur	Barbezange, Cyril
EPI535904	PB1	France	2009-Dec-16	EPI_ISL_164101	A/Bretagne/7639/2009		Institut Pasteur	Barbezange, Cyril
EPI535905	PA	France	2009-Dec-16	EPI_ISL_164101	A/Bretagne/7639/2009		Institut Pasteur	Barbezange, Cyril
EPI535906	HA	France	2009-Dec-16	EPI_ISL_164101	A/Bretagne/7639/2009		Institut Pasteur	Barbezange, Cyril
EPI535908	NA	France	2009-Dec-16	EPI_ISL_164101	A/Bretagne/7639/2009		Institut Pasteur	Barbezange, Cyril
EPI535909	MP	France	2009-Dec-16	EPI_ISL_164101	A/Bretagne/7639/2009		Institut Pasteur	Barbezange, Cyril
EPI535910	NS	France	2009-Dec-16	EPI_ISL_164101	A/Bretagne/7639/2009		Institut Pasteur	Barbezange, Cyril
EPI535896	PB1	France	2009-Dec-14	EPI_ISL_164100	A/Bretagne/7608/2009		Institut Pasteur	Barbezange, Cyril
EPI535898	HA	France	2009-Dec-14	EPI_ISL_164100	A/Bretagne/7608/2009		Institut Pasteur	Barbezange, Cyril
EPI535899	NP	France	2009-Dec-14	EPI_ISL_164100	A/Bretagne/7608/2009		Institut Pasteur	Barbezange, Cyril
EPI535902	NS	France	2009-Dec-14	EPI_ISL_164100	A/Bretagne/7608/2009		Institut Pasteur	Barbezange, Cyril
EPI535895	PB2	France	2009-Dec-14	EPI_ISL_164100	A/Bretagne/7608/2009		Institut Pasteur	Barbezange, Cyril
EPI535897	PA	France	2009-Dec-14	EPI_ISL_164100	A/Bretagne/7608/2009		Institut Pasteur	Barbezange, Cyril
EPI535900	NA	France	2009-Dec-14	EPI_ISL_164100	A/Bretagne/7608/2009		Institut Pasteur	Barbezange, Cyril
EPI535901	MP	France	2009-Dec-14	EPI_ISL_164100	A/Bretagne/7608/2009		Institut Pasteur	Barbezange, Cyril
EPI535891	NP	France	2009-Dec-14	EPI_ISL_164099	A/Bourgogne/7575/2009		Institut Pasteur	Barbezange, Cyril
EPI535888	PB1	France	2009-Dec-14	EPI_ISL_164099	A/Bourgogne/7575/2009		Institut Pasteur	Barbezange, Cyril
EPI535889	PA	France	2009-Dec-14	EPI_ISL_164099	A/Bourgogne/7575/2009		Institut Pasteur	Barbezange, Cyril
EPI535890	HA	France	2009-Dec-14	EPI_ISL_164099	A/Bourgogne/7575/2009		Institut Pasteur	Barbezange, Cyril
EPI535893	MP	France	2009-Dec-14	EPI_ISL_164099	A/Bourgogne/7575/2009		Institut Pasteur	Barbezange, Cyril
EPI535887	PB2	France	2009-Dec-14	EPI_ISL_164099	A/Bourgogne/7575/2009		Institut Pasteur	Barbezange, Cyril
EPI535892	NA	France	2009-Dec-14	EPI_ISL_164099	A/Bourgogne/7575/2009		Institut Pasteur	Barbezange, Cyril
EPI535894	NS	France	2009-Dec-14	EPI_ISL_164099	A/Bourgogne/7575/2009		Institut Pasteur	Barbezange, Cyril
EPI535882	HA	France	2009-Nov-30	EPI_ISL_164098	A/Lorraine/7214/2009		Institut Pasteur	Barbezange, Cyril
EPI535884	NA	France	2009-Nov-30	EPI_ISL_164098	A/Lorraine/7214/2009		Institut Pasteur	Barbezange, Cyril
EPI535885	MP	France	2009-Nov-30	EPI_ISL_164098	A/Lorraine/7214/2009		Institut Pasteur	Barbezange, Cyril
EPI535879	PB2	France	2009-Nov-30	EPI_ISL_164098	A/Lorraine/7214/2009		Institut Pasteur	Barbezange, Cyril
EPI535880	PB1	France	2009-Nov-30	EPI_ISL_164098	A/Lorraine/7214/2009		Institut Pasteur	Barbezange, Cyril
EPI535883	NP	France	2009-Nov-30	EPI_ISL_164098	A/Lorraine/7214/2009		Institut Pasteur	Barbezange, Cyril
EPI535881	PA	France	2009-Nov-30	EPI_ISL_164098	A/Lorraine/7214/2009		Institut Pasteur	Barbezange, Cyril
EPI535886	NS	France	2009-Nov-30	EPI_ISL_164098	A/Lorraine/7214/2009		Institut Pasteur	Barbezange, Cyril
EPI535871	PB2	France	2009-Nov-06	EPI_ISL_164097	A/Paris/6074/2009		Institut Pasteur	Barbezange, Cyril
EPI535875	NP	France	2009-Nov-06	EPI_ISL_164097	A/Paris/6074/2009		Institut Pasteur	Barbezange, Cyril
EPI535872	PB1	France	2009-Nov-06	EPI_ISL_164097	A/Paris/6074/2009		Institut Pasteur	Barbezange, Cyril
EPI535878	NS	France	2009-Nov-06	EPI_ISL_164097	A/Paris/6074/2009		Institut Pasteur	Barbezange, Cyril
EPI535874	HA	France	2009-Nov-06	EPI_ISL_164097	A/Paris/6074/2009		Institut Pasteur	Barbezange, Cyril
EPI535876	NA	France	2009-Nov-06	EPI_ISL_164097	A/Paris/6074/2009		Institut Pasteur	Barbezange, Cyril
EPI535873	PA	France	2009-Nov-06	EPI_ISL_164097	A/Paris/6074/2009		Institut Pasteur	Barbezange, Cyril
EPI535877	MP	France	2009-Nov-06	EPI_ISL_164097	A/Paris/6074/2009		Institut Pasteur	Barbezange, Cyril
EPI535869	MP	France	2009-Nov-04	EPI_ISL_164096	A/Paris/6069/2009		Institut Pasteur	Barbezange, Cyril
EPI535863	PB2	France	2009-Nov-04	EPI_ISL_164096	A/Paris/6069/2009		Institut Pasteur	Barbezange, Cyril
EPI535868	NA	France	2009-Nov-04	EPI_ISL_164096	A/Paris/6069/2009		Institut Pasteur	Barbezange, Cyril
EPI535870	NS	France	2009-Nov-04	EPI_ISL_164096	A/Paris/6069/2009		Institut Pasteur	Barbezange, Cyril
EPI535866	HA	France	2009-Nov-04	EPI_ISL_164096	A/Paris/6069/2009		Institut Pasteur	Barbezange, Cyril
EPI535867	NP	France	2009-Nov-04	EPI_ISL_164096	A/Paris/6069/2009		Institut Pasteur	Barbezange, Cyril
EPI535864	PB1	France	2009-Nov-04	EPI_ISL_164096	A/Paris/6069/2009		Institut Pasteur	Barbezange, Cyril
EPI535865	PA	France	2009-Nov-04	EPI_ISL_164096	A/Paris/6069/2009		Institut Pasteur	Barbezange, Cyril
EPI535858	HA	France	2009-Oct-27	EPI_ISL_164095	A/Picardie/5772/2009		Institut Pasteur	Barbezange, Cyril
EPI535860	NA	France	2009-Oct-27	EPI_ISL_164095	A/Picardie/5772/2009		Institut Pasteur	Barbezange, Cyril
EPI535857	PA	France	2009-Oct-27	EPI_ISL_164095	A/Picardie/5772/2009		Institut Pasteur	Barbezange, Cyril
EPI535855	PB2	France	2009-Oct-27	EPI_ISL_164095	A/Picardie/5772/2009		Institut Pasteur	Barbezange, Cyril
EPI535856	PB1	France	2009-Oct-27	EPI_ISL_164095	A/Picardie/5772/2009		Institut Pasteur	Barbezange, Cyril
EPI535859	NP	France	2009-Oct-27	EPI_ISL_164095	A/Picardie/5772/2009		Institut Pasteur	Barbezange, Cyril
EPI535861	MP	France	2009-Oct-27	EPI_ISL_164095	A/Picardie/5772/2009		Institut Pasteur	Barbezange, Cyril
EPI535862	NS	France	2009-Oct-27	EPI_ISL_164095	A/Picardie/5772/2009		Institut Pasteur	Barbezange, Cyril
EPI535852	NA	France	2009-Oct-19	EPI_ISL_164094	A/Lorraine/5510/2009		Institut Pasteur	Barbezange, Cyril
EPI535847	PB2	France	2009-Oct-19	EPI_ISL_164094	A/Lorraine/5510/2009		Institut Pasteur	Barbezange, Cyril
EPI535851	NP	France	2009-Oct-19	EPI_ISL_164094	A/Lorraine/5510/2009		Institut Pasteur	Barbezange, Cyril
EPI535854	NS	France	2009-Oct-19	EPI_ISL_164094	A/Lorraine/5510/2009		Institut Pasteur	Barbezange, Cyril
EPI535849	PA	France	2009-Oct-19	EPI_ISL_164094	A/Lorraine/5510/2009		Institut Pasteur	Barbezange, Cyril
EPI535853	MP	France	2009-Oct-19	EPI_ISL_164094	A/Lorraine/5510/2009		Institut Pasteur	Barbezange, Cyril
EPI535850	HA	France	2009-Oct-19	EPI_ISL_164094	A/Lorraine/5510/2009		Institut Pasteur	Barbezange, Cyril
EPI535848	PB1	France	2009-Oct-19	EPI_ISL_164094	A/Lorraine/5510/2009		Institut Pasteur	Barbezange, Cyril
EPI535841	PA	France	2009-Oct-19	EPI_ISL_164093	A/Paris/5509/2009		Institut Pasteur	Barbezange, Cyril
EPI535842	HA	France	2009-Oct-19	EPI_ISL_164093	A/Paris/5509/2009		Institut Pasteur	Barbezange, Cyril
EPI535843	NP	France	2009-Oct-19	EPI_ISL_164093	A/Paris/5509/2009		Institut Pasteur	Barbezange, Cyril
EPI535839	PB2	France	2009-Oct-19	EPI_ISL_164093	A/Paris/5509/2009		Institut Pasteur	Barbezange, Cyril
EPI535844	NA	France	2009-Oct-19	EPI_ISL_164093	A/Paris/5509/2009		Institut Pasteur	Barbezange, Cyril
EPI535846	NS	France	2009-Oct-19	EPI_ISL_164093	A/Paris/5509/2009		Institut Pasteur	Barbezange, Cyril
EPI535840	PB1	France	2009-Oct-19	EPI_ISL_164093	A/Paris/5509/2009		Institut Pasteur	Barbezange, Cyril
EPI535845	MP	France	2009-Oct-19	EPI_ISL_164093	A/Paris/5509/2009		Institut Pasteur	Barbezange, Cyril
EPI535831	PB2	France	2009-Oct-19	EPI_ISL_164092	A/Paris/5501/2009		Institut Pasteur	Barbezange, Cyril
EPI535833	PA	France	2009-Oct-19	EPI_ISL_164092	A/Paris/5501/2009		Institut Pasteur	Barbezange, Cyril
EPI535837	MP	France	2009-Oct-19	EPI_ISL_164092	A/Paris/5501/2009		Institut Pasteur	Barbezange, Cyril
EPI535838	NS	France	2009-Oct-19	EPI_ISL_164092	A/Paris/5501/2009		Institut Pasteur	Barbezange, Cyril
EPI535836	NA	France	2009-Oct-19	EPI_ISL_164092	A/Paris/5501/2009		Institut Pasteur	Barbezange, Cyril
EPI535834	HA	France	2009-Oct-19	EPI_ISL_164092	A/Paris/5501/2009		Institut Pasteur	Barbezange, Cyril
EPI535835	NP	France	2009-Oct-19	EPI_ISL_164092	A/Paris/5501/2009		Institut Pasteur	Barbezange, Cyril
EPI535832	PB1	France	2009-Oct-19	EPI_ISL_164092	A/Paris/5501/2009		Institut Pasteur	Barbezange, Cyril
EPI535824	PB1	France	2009-Oct-19	EPI_ISL_164091	A/Centre/5461/2009		Institut Pasteur	Barbezange, Cyril
EPI535823	PB2	France	2009-Oct-19	EPI_ISL_164091	A/Centre/5461/2009		Institut Pasteur	Barbezange, Cyril
EPI535829	MP	France	2009-Oct-19	EPI_ISL_164091	A/Centre/5461/2009		Institut Pasteur	Barbezange, Cyril
EPI535825	PA	France	2009-Oct-19	EPI_ISL_164091	A/Centre/5461/2009		Institut Pasteur	Barbezange, Cyril
EPI535830	NS	France	2009-Oct-19	EPI_ISL_164091	A/Centre/5461/2009		Institut Pasteur	Barbezange, Cyril
EPI535826	HA	France	2009-Oct-19	EPI_ISL_164091	A/Centre/5461/2009		Institut Pasteur	Barbezange, Cyril
EPI535827	NP	France	2009-Oct-19	EPI_ISL_164091	A/Centre/5461/2009		Institut Pasteur	Barbezange, Cyril
EPI535828	NA	France	2009-Oct-19	EPI_ISL_164091	A/Centre/5461/2009		Institut Pasteur	Barbezange, Cyril
EPI535818	HA	France	2009-Oct-19	EPI_ISL_164090	A/Paris/5452/2009		Institut Pasteur	Barbezange, Cyril
EPI535821	MP	France	2009-Oct-19	EPI_ISL_164090	A/Paris/5452/2009		Institut Pasteur	Barbezange, Cyril
EPI535816	PB1	France	2009-Oct-19	EPI_ISL_164090	A/Paris/5452/2009		Institut Pasteur	Barbezange, Cyril
EPI535815	PB2	France	2009-Oct-19	EPI_ISL_164090	A/Paris/5452/2009		Institut Pasteur	Barbezange, Cyril
EPI535817	PA	France	2009-Oct-19	EPI_ISL_164090	A/Paris/5452/2009		Institut Pasteur	Barbezange, Cyril
EPI535819	NP	France	2009-Oct-19	EPI_ISL_164090	A/Paris/5452/2009		Institut Pasteur	Barbezange, Cyril
EPI535820	NA	France	2009-Oct-19	EPI_ISL_164090	A/Paris/5452/2009		Institut Pasteur	Barbezange, Cyril
EPI535822	NS	France	2009-Oct-19	EPI_ISL_164090	A/Paris/5452/2009		Institut Pasteur	Barbezange, Cyril
EPI535809	PA	France	2009-Oct-14	EPI_ISL_164089	A/Paris/5383/2009		Institut Pasteur	Barbezange, Cyril
EPI535810	HA	France	2009-Oct-14	EPI_ISL_164089	A/Paris/5383/2009		Institut Pasteur	Barbezange, Cyril
EPI535811	NP	France	2009-Oct-14	EPI_ISL_164089	A/Paris/5383/2009		Institut Pasteur	Barbezange, Cyril
EPI535812	NA	France	2009-Oct-14	EPI_ISL_164089	A/Paris/5383/2009		Institut Pasteur	Barbezange, Cyril
EPI535808	PB1	France	2009-Oct-14	EPI_ISL_164089	A/Paris/5383/2009		Institut Pasteur	Barbezange, Cyril
EPI535807	PB2	France	2009-Oct-14	EPI_ISL_164089	A/Paris/5383/2009		Institut Pasteur	Barbezange, Cyril
EPI535814	NS	France	2009-Oct-14	EPI_ISL_164089	A/Paris/5383/2009		Institut Pasteur	Barbezange, Cyril
EPI535813	MP	France	2009-Oct-14	EPI_ISL_164089	A/Paris/5383/2009		Institut Pasteur	Barbezange, Cyril
EPI535805	MP	France	2009-Oct-12	EPI_ISL_164088	A/Haute Normandie/5267/2009		Institut Pasteur	Barbezange, Cyril
EPI535802	HA	France	2009-Oct-12	EPI_ISL_164088	A/Haute Normandie/5267/2009		Institut Pasteur	Barbezange, Cyril
EPI535803	NP	France	2009-Oct-12	EPI_ISL_164088	A/Haute Normandie/5267/2009		Institut Pasteur	Barbezange, Cyril
EPI535806	NS	France	2009-Oct-12	EPI_ISL_164088	A/Haute Normandie/5267/2009		Institut Pasteur	Barbezange, Cyril
EPI535799	PB2	France	2009-Oct-12	EPI_ISL_164088	A/Haute Normandie/5267/2009		Institut Pasteur	Barbezange, Cyril
EPI535804	NA	France	2009-Oct-12	EPI_ISL_164088	A/Haute Normandie/5267/2009		Institut Pasteur	Barbezange, Cyril
EPI535800	PB1	France	2009-Oct-12	EPI_ISL_164088	A/Haute Normandie/5267/2009		Institut Pasteur	Barbezange, Cyril
EPI535801	PA	France	2009-Oct-12	EPI_ISL_164088	A/Haute Normandie/5267/2009		Institut Pasteur	Barbezange, Cyril
EPI535792	PB1	France	2009-Oct-13	EPI_ISL_164087	A/Paris/5236/2009		Institut Pasteur	Barbezange, Cyril
EPI535791	PB2	France	2009-Oct-13	EPI_ISL_164087	A/Paris/5236/2009		Institut Pasteur	Barbezange, Cyril
EPI535793	PA	France	2009-Oct-13	EPI_ISL_164087	A/Paris/5236/2009		Institut Pasteur	Barbezange, Cyril
EPI535795	NP	France	2009-Oct-13	EPI_ISL_164087	A/Paris/5236/2009		Institut Pasteur	Barbezange, Cyril
EPI535798	NS	France	2009-Oct-13	EPI_ISL_164087	A/Paris/5236/2009		Institut Pasteur	Barbezange, Cyril
EPI535794	HA	France	2009-Oct-13	EPI_ISL_164087	A/Paris/5236/2009		Institut Pasteur	Barbezange, Cyril
EPI535797	MP	France	2009-Oct-13	EPI_ISL_164087	A/Paris/5236/2009		Institut Pasteur	Barbezange, Cyril
EPI535796	NA	France	2009-Oct-13	EPI_ISL_164087	A/Paris/5236/2009		Institut Pasteur	Barbezange, Cyril
EPI535784	PB1	France	2009-Oct-12	EPI_ISL_164086	A/Paris/5121/2009		Institut Pasteur	Barbezange, Cyril
EPI535786	HA	France	2009-Oct-12	EPI_ISL_164086	A/Paris/5121/2009		Institut Pasteur	Barbezange, Cyril
EPI535788	NA	France	2009-Oct-12	EPI_ISL_164086	A/Paris/5121/2009		Institut Pasteur	Barbezange, Cyril
EPI535789	MP	France	2009-Oct-12	EPI_ISL_164086	A/Paris/5121/2009		Institut Pasteur	Barbezange, Cyril
EPI535790	NS	France	2009-Oct-12	EPI_ISL_164086	A/Paris/5121/2009		Institut Pasteur	Barbezange, Cyril
EPI535787	NP	France	2009-Oct-12	EPI_ISL_164086	A/Paris/5121/2009		Institut Pasteur	Barbezange, Cyril
EPI535783	PB2	France	2009-Oct-12	EPI_ISL_164086	A/Paris/5121/2009		Institut Pasteur	Barbezange, Cyril
EPI535785	PA	France	2009-Oct-12	EPI_ISL_164086	A/Paris/5121/2009		Institut Pasteur	Barbezange, Cyril
EPI535779	NP	France	2009-Aug-29	EPI_ISL_164085	A/Paris/3706/2009		Institut Pasteur	Barbezange, Cyril
EPI535778	HA	France	2009-Aug-29	EPI_ISL_164085	A/Paris/3706/2009		Institut Pasteur	Barbezange, Cyril
EPI535781	MP	France	2009-Aug-29	EPI_ISL_164085	A/Paris/3706/2009		Institut Pasteur	Barbezange, Cyril
EPI535780	NA	France	2009-Aug-29	EPI_ISL_164085	A/Paris/3706/2009		Institut Pasteur	Barbezange, Cyril
EPI535776	PB1	France	2009-Aug-29	EPI_ISL_164085	A/Paris/3706/2009		Institut Pasteur	Barbezange, Cyril
EPI535775	PB2	France	2009-Aug-29	EPI_ISL_164085	A/Paris/3706/2009		Institut Pasteur	Barbezange, Cyril
EPI535782	NS	France	2009-Aug-29	EPI_ISL_164085	A/Paris/3706/2009		Institut Pasteur	Barbezange, Cyril
EPI535777	PA	France	2009-Aug-29	EPI_ISL_164085	A/Paris/3706/2009		Institut Pasteur	Barbezange, Cyril
EPI484604	NP	Sweden	2009-Jun-11	EPI_ISL_149709	A/Stockholm/45/2009		Swedish National Institute for Communicable Disease Control
EPI484605	NS	Sweden	2009-Jun-11	EPI_ISL_149709	A/Stockholm/45/2009		Swedish National Institute for Communicable Disease Control
EPI484606	MP	Sweden	2009-Jun-11	EPI_ISL_149709	A/Stockholm/45/2009		Swedish National Institute for Communicable Disease Control
EPI484607	PA	Sweden	2009-Jun-11	EPI_ISL_149709	A/Stockholm/45/2009		Swedish National Institute for Communicable Disease Control
EPI484608	PB2	Sweden	2009-Jun-11	EPI_ISL_149709	A/Stockholm/45/2009		Swedish National Institute for Communicable Disease Control
EPI484609	PB1	Sweden	2009-Jun-11	EPI_ISL_149709	A/Stockholm/45/2009		Swedish National Institute for Communicable Disease Control
EPI484610	NA	Sweden	2009-Jun-11	EPI_ISL_149709	A/Stockholm/45/2009		Swedish National Institute for Communicable Disease Control
EPI484611	HA	Sweden	2009-Jun-11	EPI_ISL_149709	A/Stockholm/45/2009		Swedish National Institute for Communicable Disease Control
EPI446154	PA	Kenya	2010-Jun-12	EPI_ISL_140413	A/Nairobi/97/2010	ARI Unit, Kenya Medical Research Institute (KEMRI - NIC), Centre for Virus Research Annex, P.O Box 54628	Kenya Medical Research Institute	'George, Gachara;'Samuel, Symekher;'Japheth, Magana;'Benjamin, Opot;'Michael, Otieno;'Wallace, Bulimo'
EPI446156	NP	Kenya	2010-Jun-12	EPI_ISL_140413	A/Nairobi/97/2010	ARI Unit, Kenya Medical Research Institute (KEMRI - NIC), Centre for Virus Research Annex, P.O Box 54628	Kenya Medical Research Institute	'George, Gachara;'Samuel, Symekher;'Japheth, Magana;'Benjamin, Opot;'Michael, Otieno;'Wallace, Bulimo'
EPI446158	MP	Kenya	2010-Jun-12	EPI_ISL_140413	A/Nairobi/97/2010	ARI Unit, Kenya Medical Research Institute (KEMRI - NIC), Centre for Virus Research Annex, P.O Box 54628	Kenya Medical Research Institute	'George, Gachara;'Samuel, Symekher;'Japheth, Magana;'Benjamin, Opot;'Michael, Otieno;'Wallace, Bulimo'
EPI446152	PB2	Kenya	2010-Jun-12	EPI_ISL_140413	A/Nairobi/97/2010	ARI Unit, Kenya Medical Research Institute (KEMRI - NIC), Centre for Virus Research Annex, P.O Box 54628	Kenya Medical Research Institute	'George, Gachara;'Samuel, Symekher;'Japheth, Magana;'Benjamin, Opot;'Michael, Otieno;'Wallace, Bulimo'
EPI446153	PB1	Kenya	2010-Jun-12	EPI_ISL_140413	A/Nairobi/97/2010	ARI Unit, Kenya Medical Research Institute (KEMRI - NIC), Centre for Virus Research Annex, P.O Box 54628	Kenya Medical Research Institute	'George, Gachara;'Samuel, Symekher;'Japheth, Magana;'Benjamin, Opot;'Michael, Otieno;'Wallace, Bulimo'
EPI446155	HA	Kenya	2010-Jun-12	EPI_ISL_140413	A/Nairobi/97/2010	ARI Unit, Kenya Medical Research Institute (KEMRI - NIC), Centre for Virus Research Annex, P.O Box 54628	Kenya Medical Research Institute	'George, Gachara;'Samuel, Symekher;'Japheth, Magana;'Benjamin, Opot;'Michael, Otieno;'Wallace, Bulimo'
EPI446157	NA	Kenya	2010-Jun-12	EPI_ISL_140413	A/Nairobi/97/2010	ARI Unit, Kenya Medical Research Institute (KEMRI - NIC), Centre for Virus Research Annex, P.O Box 54628	Kenya Medical Research Institute	'George, Gachara;'Samuel, Symekher;'Japheth, Magana;'Benjamin, Opot;'Michael, Otieno;'Wallace, Bulimo'
EPI446159	NS	Kenya	2010-Jun-12	EPI_ISL_140413	A/Nairobi/97/2010	ARI Unit, Kenya Medical Research Institute (KEMRI - NIC), Centre for Virus Research Annex, P.O Box 54628	Kenya Medical Research Institute	'George, Gachara;'Samuel, Symekher;'Japheth, Magana;'Benjamin, Opot;'Michael, Otieno;'Wallace, Bulimo'
EPI446141	PA	Kenya	2010-Jun-04	EPI_ISL_140412	A/Nairobi/80/2010	ARI Unit, Kenya Medical Research Institute (KEMRI - NIC), Centre for Virus Research Annex, P.O Box 54628	Kenya Medical Research Institute	'George, Gachara;'Samuel, Symekher;'Japheth, Magana;'Benjamin, Opot;'Michael, Otieno;'Wallace, Bulimo'
EPI446146	NS	Kenya	2010-Jun-04	EPI_ISL_140412	A/Nairobi/80/2010	ARI Unit, Kenya Medical Research Institute (KEMRI - NIC), Centre for Virus Research Annex, P.O Box 54628	Kenya Medical Research Institute	'George, Gachara;'Samuel, Symekher;'Japheth, Magana;'Benjamin, Opot;'Michael, Otieno;'Wallace, Bulimo'
EPI446139	PB2	Kenya	2010-Jun-04	EPI_ISL_140412	A/Nairobi/80/2010	ARI Unit, Kenya Medical Research Institute (KEMRI - NIC), Centre for Virus Research Annex, P.O Box 54628	Kenya Medical Research Institute	'George, Gachara;'Samuel, Symekher;'Japheth, Magana;'Benjamin, Opot;'Michael, Otieno;'Wallace, Bulimo'
EPI446140	PB1	Kenya	2010-Jun-04	EPI_ISL_140412	A/Nairobi/80/2010	ARI Unit, Kenya Medical Research Institute (KEMRI - NIC), Centre for Virus Research Annex, P.O Box 54628	Kenya Medical Research Institute	'George, Gachara;'Samuel, Symekher;'Japheth, Magana;'Benjamin, Opot;'Michael, Otieno;'Wallace, Bulimo'
EPI446142	HA	Kenya	2010-Jun-04	EPI_ISL_140412	A/Nairobi/80/2010	ARI Unit, Kenya Medical Research Institute (KEMRI - NIC), Centre for Virus Research Annex, P.O Box 54628	Kenya Medical Research Institute	'George, Gachara;'Samuel, Symekher;'Japheth, Magana;'Benjamin, Opot;'Michael, Otieno;'Wallace, Bulimo'
EPI446143	NP	Kenya	2010-Jun-04	EPI_ISL_140412	A/Nairobi/80/2010	ARI Unit, Kenya Medical Research Institute (KEMRI - NIC), Centre for Virus Research Annex, P.O Box 54628	Kenya Medical Research Institute	'George, Gachara;'Samuel, Symekher;'Japheth, Magana;'Benjamin, Opot;'Michael, Otieno;'Wallace, Bulimo'
EPI446144	NA	Kenya	2010-Jun-04	EPI_ISL_140412	A/Nairobi/80/2010	ARI Unit, Kenya Medical Research Institute (KEMRI - NIC), Centre for Virus Research Annex, P.O Box 54628	Kenya Medical Research Institute	'George, Gachara;'Samuel, Symekher;'Japheth, Magana;'Benjamin, Opot;'Michael, Otieno;'Wallace, Bulimo'
EPI446145	MP	Kenya	2010-Jun-04	EPI_ISL_140412	A/Nairobi/80/2010	ARI Unit, Kenya Medical Research Institute (KEMRI - NIC), Centre for Virus Research Annex, P.O Box 54628	Kenya Medical Research Institute	'George, Gachara;'Samuel, Symekher;'Japheth, Magana;'Benjamin, Opot;'Michael, Otieno;'Wallace, Bulimo'
EPI446132	PB1	Kenya	2010-Jun-04	EPI_ISL_140411	A/Nairobi/72/2010	ARI Unit, Kenya Medical Research Institute (KEMRI - NIC), Centre for Virus Research Annex, P.O Box 54628	Kenya Medical Research Institute	'George, Gachara;'Samuel, Symekher;'Japheth, Magana;'Benjamin, Opot;'Michael, Otieno;'Wallace, Bulimo'
EPI446133	PA	Kenya	2010-Jun-04	EPI_ISL_140411	A/Nairobi/72/2010	ARI Unit, Kenya Medical Research Institute (KEMRI - NIC), Centre for Virus Research Annex, P.O Box 54628	Kenya Medical Research Institute	'George, Gachara;'Samuel, Symekher;'Japheth, Magana;'Benjamin, Opot;'Michael, Otieno;'Wallace, Bulimo'
EPI446135	NP	Kenya	2010-Jun-04	EPI_ISL_140411	A/Nairobi/72/2010	ARI Unit, Kenya Medical Research Institute (KEMRI - NIC), Centre for Virus Research Annex, P.O Box 54628	Kenya Medical Research Institute	'George, Gachara;'Samuel, Symekher;'Japheth, Magana;'Benjamin, Opot;'Michael, Otieno;'Wallace, Bulimo'
EPI446136	NA	Kenya	2010-Jun-04	EPI_ISL_140411	A/Nairobi/72/2010	ARI Unit, Kenya Medical Research Institute (KEMRI - NIC), Centre for Virus Research Annex, P.O Box 54628	Kenya Medical Research Institute	'George, Gachara;'Samuel, Symekher;'Japheth, Magana;'Benjamin, Opot;'Michael, Otieno;'Wallace, Bulimo'
EPI446137	MP	Kenya	2010-Jun-04	EPI_ISL_140411	A/Nairobi/72/2010	ARI Unit, Kenya Medical Research Institute (KEMRI - NIC), Centre for Virus Research Annex, P.O Box 54628	Kenya Medical Research Institute	'George, Gachara;'Samuel, Symekher;'Japheth, Magana;'Benjamin, Opot;'Michael, Otieno;'Wallace, Bulimo'
EPI446131	PB2	Kenya	2010-Jun-04	EPI_ISL_140411	A/Nairobi/72/2010	ARI Unit, Kenya Medical Research Institute (KEMRI - NIC), Centre for Virus Research Annex, P.O Box 54628	Kenya Medical Research Institute	'George, Gachara;'Samuel, Symekher;'Japheth, Magana;'Benjamin, Opot;'Michael, Otieno;'Wallace, Bulimo'
EPI446134	HA	Kenya	2010-Jun-04	EPI_ISL_140411	A/Nairobi/72/2010	ARI Unit, Kenya Medical Research Institute (KEMRI - NIC), Centre for Virus Research Annex, P.O Box 54628	Kenya Medical Research Institute	'George, Gachara;'Samuel, Symekher;'Japheth, Magana;'Benjamin, Opot;'Michael, Otieno;'Wallace, Bulimo'
EPI446138	NS	Kenya	2010-Jun-04	EPI_ISL_140411	A/Nairobi/72/2010	ARI Unit, Kenya Medical Research Institute (KEMRI - NIC), Centre for Virus Research Annex, P.O Box 54628	Kenya Medical Research Institute	'George, Gachara;'Samuel, Symekher;'Japheth, Magana;'Benjamin, Opot;'Michael, Otieno;'Wallace, Bulimo'
EPI446130	NS	Kenya	2010-Mar-25	EPI_ISL_140410	A/Nairobi/25/2010	ARI Unit, Kenya Medical Research Institute (KEMRI - NIC), Centre for Virus Research Annex, P.O Box 54628	Kenya Medical Research Institute	'George, Gachara;'Samuel, Symekher;'Japheth, Magana;'Benjamin, Opot;'Michael, Otieno;'Wallace, Bulimo'
EPI446124	PB1	Kenya	2010-Mar-25	EPI_ISL_140410	A/Nairobi/25/2010	ARI Unit, Kenya Medical Research Institute (KEMRI - NIC), Centre for Virus Research Annex, P.O Box 54628	Kenya Medical Research Institute	'George, Gachara;'Samuel, Symekher;'Japheth, Magana;'Benjamin, Opot;'Michael, Otieno;'Wallace, Bulimo'
EPI446128	NA	Kenya	2010-Mar-25	EPI_ISL_140410	A/Nairobi/25/2010	ARI Unit, Kenya Medical Research Institute (KEMRI - NIC), Centre for Virus Research Annex, P.O Box 54628	Kenya Medical Research Institute	'George, Gachara;'Samuel, Symekher;'Japheth, Magana;'Benjamin, Opot;'Michael, Otieno;'Wallace, Bulimo'
EPI446123	PB2	Kenya	2010-Mar-25	EPI_ISL_140410	A/Nairobi/25/2010	ARI Unit, Kenya Medical Research Institute (KEMRI - NIC), Centre for Virus Research Annex, P.O Box 54628	Kenya Medical Research Institute	'George, Gachara;'Samuel, Symekher;'Japheth, Magana;'Benjamin, Opot;'Michael, Otieno;'Wallace, Bulimo'
EPI446125	PA	Kenya	2010-Mar-25	EPI_ISL_140410	A/Nairobi/25/2010	ARI Unit, Kenya Medical Research Institute (KEMRI - NIC), Centre for Virus Research Annex, P.O Box 54628	Kenya Medical Research Institute	'George, Gachara;'Samuel, Symekher;'Japheth, Magana;'Benjamin, Opot;'Michael, Otieno;'Wallace, Bulimo'
EPI446127	NP	Kenya	2010-Mar-25	EPI_ISL_140410	A/Nairobi/25/2010	ARI Unit, Kenya Medical Research Institute (KEMRI - NIC), Centre for Virus Research Annex, P.O Box 54628	Kenya Medical Research Institute	'George, Gachara;'Samuel, Symekher;'Japheth, Magana;'Benjamin, Opot;'Michael, Otieno;'Wallace, Bulimo'
EPI446126	HA	Kenya	2010-Mar-25	EPI_ISL_140410	A/Nairobi/25/2010	ARI Unit, Kenya Medical Research Institute (KEMRI - NIC), Centre for Virus Research Annex, P.O Box 54628	Kenya Medical Research Institute	'George, Gachara;'Samuel, Symekher;'Japheth, Magana;'Benjamin, Opot;'Michael, Otieno;'Wallace, Bulimo'
EPI446129	MP	Kenya	2010-Mar-25	EPI_ISL_140410	A/Nairobi/25/2010	ARI Unit, Kenya Medical Research Institute (KEMRI - NIC), Centre for Virus Research Annex, P.O Box 54628	Kenya Medical Research Institute	'George, Gachara;'Samuel, Symekher;'Japheth, Magana;'Benjamin, Opot;'Michael, Otieno;'Wallace, Bulimo'
EPI446118	HA	Kenya	2010-Mar-25	EPI_ISL_140409	A/Nairobi/24/2010	ARI Unit, Kenya Medical Research Institute (KEMRI - NIC), Centre for Virus Research Annex, P.O Box 54628	Kenya Medical Research Institute	'George, Gachara;'Samuel, Symekher;'Japheth, Magana;'Benjamin, Opot;'Michael, Otieno;'Wallace, Bulimo'
EPI446120	NA	Kenya	2010-Mar-25	EPI_ISL_140409	A/Nairobi/24/2010	ARI Unit, Kenya Medical Research Institute (KEMRI - NIC), Centre for Virus Research Annex, P.O Box 54628	Kenya Medical Research Institute	'George, Gachara;'Samuel, Symekher;'Japheth, Magana;'Benjamin, Opot;'Michael, Otieno;'Wallace, Bulimo'
EPI446122	NS	Kenya	2010-Mar-25	EPI_ISL_140409	A/Nairobi/24/2010	ARI Unit, Kenya Medical Research Institute (KEMRI - NIC), Centre for Virus Research Annex, P.O Box 54628	Kenya Medical Research Institute	'George, Gachara;'Samuel, Symekher;'Japheth, Magana;'Benjamin, Opot;'Michael, Otieno;'Wallace, Bulimo'
EPI446115	PB2	Kenya	2010-Mar-25	EPI_ISL_140409	A/Nairobi/24/2010	ARI Unit, Kenya Medical Research Institute (KEMRI - NIC), Centre for Virus Research Annex, P.O Box 54628	Kenya Medical Research Institute	'George, Gachara;'Samuel, Symekher;'Japheth, Magana;'Benjamin, Opot;'Michael, Otieno;'Wallace, Bulimo'
EPI446119	NP	Kenya	2010-Mar-25	EPI_ISL_140409	A/Nairobi/24/2010	ARI Unit, Kenya Medical Research Institute (KEMRI - NIC), Centre for Virus Research Annex, P.O Box 54628	Kenya Medical Research Institute	'George, Gachara;'Samuel, Symekher;'Japheth, Magana;'Benjamin, Opot;'Michael, Otieno;'Wallace, Bulimo'
EPI446121	MP	Kenya	2010-Mar-25	EPI_ISL_140409	A/Nairobi/24/2010	ARI Unit, Kenya Medical Research Institute (KEMRI - NIC), Centre for Virus Research Annex, P.O Box 54628	Kenya Medical Research Institute	'George, Gachara;'Samuel, Symekher;'Japheth, Magana;'Benjamin, Opot;'Michael, Otieno;'Wallace, Bulimo'
EPI446116	PB1	Kenya	2010-Mar-25	EPI_ISL_140409	A/Nairobi/24/2010	ARI Unit, Kenya Medical Research Institute (KEMRI - NIC), Centre for Virus Research Annex, P.O Box 54628	Kenya Medical Research Institute	'George, Gachara;'Samuel, Symekher;'Japheth, Magana;'Benjamin, Opot;'Michael, Otieno;'Wallace, Bulimo'
EPI446117	PA	Kenya	2010-Mar-25	EPI_ISL_140409	A/Nairobi/24/2010	ARI Unit, Kenya Medical Research Institute (KEMRI - NIC), Centre for Virus Research Annex, P.O Box 54628	Kenya Medical Research Institute	'George, Gachara;'Samuel, Symekher;'Japheth, Magana;'Benjamin, Opot;'Michael, Otieno;'Wallace, Bulimo'
EPI446107	PB2	Kenya	2010-Mar-20	EPI_ISL_140408	A/Nairobi/21/2010	ARI Unit, Kenya Medical Research Institute (KEMRI - NIC), Centre for Virus Research Annex, P.O Box 54628	Kenya Medical Research Institute	'George, Gachara;'Samuel, Symekher;'Japheth, Magana;'Benjamin, Opot;'Michael, Otieno;'Wallace, Bulimo'
EPI446108	PB1	Kenya	2010-Mar-20	EPI_ISL_140408	A/Nairobi/21/2010	ARI Unit, Kenya Medical Research Institute (KEMRI - NIC), Centre for Virus Research Annex, P.O Box 54628	Kenya Medical Research Institute	'George, Gachara;'Samuel, Symekher;'Japheth, Magana;'Benjamin, Opot;'Michael, Otieno;'Wallace, Bulimo'
EPI446110	HA	Kenya	2010-Mar-20	EPI_ISL_140408	A/Nairobi/21/2010	ARI Unit, Kenya Medical Research Institute (KEMRI - NIC), Centre for Virus Research Annex, P.O Box 54628	Kenya Medical Research Institute	'George, Gachara;'Samuel, Symekher;'Japheth, Magana;'Benjamin, Opot;'Michael, Otieno;'Wallace, Bulimo'
EPI446112	NA	Kenya	2010-Mar-20	EPI_ISL_140408	A/Nairobi/21/2010	ARI Unit, Kenya Medical Research Institute (KEMRI - NIC), Centre for Virus Research Annex, P.O Box 54628	Kenya Medical Research Institute	'George, Gachara;'Samuel, Symekher;'Japheth, Magana;'Benjamin, Opot;'Michael, Otieno;'Wallace, Bulimo'
EPI446109	PA	Kenya	2010-Mar-20	EPI_ISL_140408	A/Nairobi/21/2010	ARI Unit, Kenya Medical Research Institute (KEMRI - NIC), Centre for Virus Research Annex, P.O Box 54628	Kenya Medical Research Institute	'George, Gachara;'Samuel, Symekher;'Japheth, Magana;'Benjamin, Opot;'Michael, Otieno;'Wallace, Bulimo'
EPI446111	NP	Kenya	2010-Mar-20	EPI_ISL_140408	A/Nairobi/21/2010	ARI Unit, Kenya Medical Research Institute (KEMRI - NIC), Centre for Virus Research Annex, P.O Box 54628	Kenya Medical Research Institute	'George, Gachara;'Samuel, Symekher;'Japheth, Magana;'Benjamin, Opot;'Michael, Otieno;'Wallace, Bulimo'
EPI446113	MP	Kenya	2010-Mar-20	EPI_ISL_140408	A/Nairobi/21/2010	ARI Unit, Kenya Medical Research Institute (KEMRI - NIC), Centre for Virus Research Annex, P.O Box 54628	Kenya Medical Research Institute	'George, Gachara;'Samuel, Symekher;'Japheth, Magana;'Benjamin, Opot;'Michael, Otieno;'Wallace, Bulimo'
EPI446114	NS	Kenya	2010-Mar-20	EPI_ISL_140408	A/Nairobi/21/2010	ARI Unit, Kenya Medical Research Institute (KEMRI - NIC), Centre for Virus Research Annex, P.O Box 54628	Kenya Medical Research Institute	'George, Gachara;'Samuel, Symekher;'Japheth, Magana;'Benjamin, Opot;'Michael, Otieno;'Wallace, Bulimo'
EPI446100	PB1	Kenya	2010-Mar-20	EPI_ISL_140407	A/Nairobi/20/2010	ARI Unit, Kenya Medical Research Institute (KEMRI - NIC), Centre for Virus Research Annex, P.O Box 54628	Kenya Medical Research Institute	'George, Gachara;'Samuel, Symekher;'Japheth, Magana;'Benjamin, Opot;'Michael, Otieno;'Wallace, Bulimo'
EPI446099	PB2	Kenya	2010-Mar-20	EPI_ISL_140407	A/Nairobi/20/2010	ARI Unit, Kenya Medical Research Institute (KEMRI - NIC), Centre for Virus Research Annex, P.O Box 54628	Kenya Medical Research Institute	'George, Gachara;'Samuel, Symekher;'Japheth, Magana;'Benjamin, Opot;'Michael, Otieno;'Wallace, Bulimo'
EPI446104	NA	Kenya	2010-Mar-20	EPI_ISL_140407	A/Nairobi/20/2010	ARI Unit, Kenya Medical Research Institute (KEMRI - NIC), Centre for Virus Research Annex, P.O Box 54628	Kenya Medical Research Institute	'George, Gachara;'Samuel, Symekher;'Japheth, Magana;'Benjamin, Opot;'Michael, Otieno;'Wallace, Bulimo'
EPI446106	NS	Kenya	2010-Mar-20	EPI_ISL_140407	A/Nairobi/20/2010	ARI Unit, Kenya Medical Research Institute (KEMRI - NIC), Centre for Virus Research Annex, P.O Box 54628	Kenya Medical Research Institute	'George, Gachara;'Samuel, Symekher;'Japheth, Magana;'Benjamin, Opot;'Michael, Otieno;'Wallace, Bulimo'
EPI446101	PA	Kenya	2010-Mar-20	EPI_ISL_140407	A/Nairobi/20/2010	ARI Unit, Kenya Medical Research Institute (KEMRI - NIC), Centre for Virus Research Annex, P.O Box 54628	Kenya Medical Research Institute	'George, Gachara;'Samuel, Symekher;'Japheth, Magana;'Benjamin, Opot;'Michael, Otieno;'Wallace, Bulimo'
EPI446105	MP	Kenya	2010-Mar-20	EPI_ISL_140407	A/Nairobi/20/2010	ARI Unit, Kenya Medical Research Institute (KEMRI - NIC), Centre for Virus Research Annex, P.O Box 54628	Kenya Medical Research Institute	'George, Gachara;'Samuel, Symekher;'Japheth, Magana;'Benjamin, Opot;'Michael, Otieno;'Wallace, Bulimo'
EPI446103	NP	Kenya	2010-Mar-20	EPI_ISL_140407	A/Nairobi/20/2010	ARI Unit, Kenya Medical Research Institute (KEMRI - NIC), Centre for Virus Research Annex, P.O Box 54628	Kenya Medical Research Institute	'George, Gachara;'Samuel, Symekher;'Japheth, Magana;'Benjamin, Opot;'Michael, Otieno;'Wallace, Bulimo'
EPI446102	HA	Kenya	2010-Mar-20	EPI_ISL_140407	A/Nairobi/20/2010	ARI Unit, Kenya Medical Research Institute (KEMRI - NIC), Centre for Virus Research Annex, P.O Box 54628	Kenya Medical Research Institute	'George, Gachara;'Samuel, Symekher;'Japheth, Magana;'Benjamin, Opot;'Michael, Otieno;'Wallace, Bulimo'
EPI446091	PB2	Kenya	2010-Jan-21	EPI_ISL_140406	A/Kijabe/16/2010	ARI Unit, Kenya Medical Research Institute (KEMRI - NIC), Centre for Virus Research Annex, P.O Box 54628	Kenya Medical Research Institute	'George, Gachara;'Samuel, Symekher;'Japheth, Magana;'Benjamin, Opot;'Michael, Otieno;'Wallace, Bulimo'
EPI446092	PB1	Kenya	2010-Jan-21	EPI_ISL_140406	A/Kijabe/16/2010	ARI Unit, Kenya Medical Research Institute (KEMRI - NIC), Centre for Virus Research Annex, P.O Box 54628	Kenya Medical Research Institute	'George, Gachara;'Samuel, Symekher;'Japheth, Magana;'Benjamin, Opot;'Michael, Otieno;'Wallace, Bulimo'
EPI446093	PA	Kenya	2010-Jan-21	EPI_ISL_140406	A/Kijabe/16/2010	ARI Unit, Kenya Medical Research Institute (KEMRI - NIC), Centre for Virus Research Annex, P.O Box 54628	Kenya Medical Research Institute	'George, Gachara;'Samuel, Symekher;'Japheth, Magana;'Benjamin, Opot;'Michael, Otieno;'Wallace, Bulimo'
EPI446094	HA	Kenya	2010-Jan-21	EPI_ISL_140406	A/Kijabe/16/2010	ARI Unit, Kenya Medical Research Institute (KEMRI - NIC), Centre for Virus Research Annex, P.O Box 54628	Kenya Medical Research Institute	'George, Gachara;'Samuel, Symekher;'Japheth, Magana;'Benjamin, Opot;'Michael, Otieno;'Wallace, Bulimo'
EPI446097	MP	Kenya	2010-Jan-21	EPI_ISL_140406	A/Kijabe/16/2010	ARI Unit, Kenya Medical Research Institute (KEMRI - NIC), Centre for Virus Research Annex, P.O Box 54628	Kenya Medical Research Institute	'George, Gachara;'Samuel, Symekher;'Japheth, Magana;'Benjamin, Opot;'Michael, Otieno;'Wallace, Bulimo'
EPI446098	NS	Kenya	2010-Jan-21	EPI_ISL_140406	A/Kijabe/16/2010	ARI Unit, Kenya Medical Research Institute (KEMRI - NIC), Centre for Virus Research Annex, P.O Box 54628	Kenya Medical Research Institute	'George, Gachara;'Samuel, Symekher;'Japheth, Magana;'Benjamin, Opot;'Michael, Otieno;'Wallace, Bulimo'
EPI446095	NP	Kenya	2010-Jan-21	EPI_ISL_140406	A/Kijabe/16/2010	ARI Unit, Kenya Medical Research Institute (KEMRI - NIC), Centre for Virus Research Annex, P.O Box 54628	Kenya Medical Research Institute	'George, Gachara;'Samuel, Symekher;'Japheth, Magana;'Benjamin, Opot;'Michael, Otieno;'Wallace, Bulimo'
EPI446096	NA	Kenya	2010-Jan-21	EPI_ISL_140406	A/Kijabe/16/2010	ARI Unit, Kenya Medical Research Institute (KEMRI - NIC), Centre for Virus Research Annex, P.O Box 54628	Kenya Medical Research Institute	'George, Gachara;'Samuel, Symekher;'Japheth, Magana;'Benjamin, Opot;'Michael, Otieno;'Wallace, Bulimo'
EPI446085	PA	Kenya	2010-Mar-12	EPI_ISL_140405	A/Nairobi/11/2010	ARI Unit, Kenya Medical Research Institute (KEMRI - NIC), Centre for Virus Research Annex, P.O Box 54628	Kenya Medical Research Institute	'George, Gachara;'Samuel, Symekher;'Japheth, Magana;'Benjamin, Opot;'Michael, Otieno;'Wallace, Bulimo'
EPI446087	NP	Kenya	2010-Mar-12	EPI_ISL_140405	A/Nairobi/11/2010	ARI Unit, Kenya Medical Research Institute (KEMRI - NIC), Centre for Virus Research Annex, P.O Box 54628	Kenya Medical Research Institute	'George, Gachara;'Samuel, Symekher;'Japheth, Magana;'Benjamin, Opot;'Michael, Otieno;'Wallace, Bulimo'
EPI446088	NA	Kenya	2010-Mar-12	EPI_ISL_140405	A/Nairobi/11/2010	ARI Unit, Kenya Medical Research Institute (KEMRI - NIC), Centre for Virus Research Annex, P.O Box 54628	Kenya Medical Research Institute	'George, Gachara;'Samuel, Symekher;'Japheth, Magana;'Benjamin, Opot;'Michael, Otieno;'Wallace, Bulimo'
EPI446083	PB2	Kenya	2010-Mar-12	EPI_ISL_140405	A/Nairobi/11/2010	ARI Unit, Kenya Medical Research Institute (KEMRI - NIC), Centre for Virus Research Annex, P.O Box 54628	Kenya Medical Research Institute	'George, Gachara;'Samuel, Symekher;'Japheth, Magana;'Benjamin, Opot;'Michael, Otieno;'Wallace, Bulimo'
EPI446084	PB1	Kenya	2010-Mar-12	EPI_ISL_140405	A/Nairobi/11/2010	ARI Unit, Kenya Medical Research Institute (KEMRI - NIC), Centre for Virus Research Annex, P.O Box 54628	Kenya Medical Research Institute	'George, Gachara;'Samuel, Symekher;'Japheth, Magana;'Benjamin, Opot;'Michael, Otieno;'Wallace, Bulimo'
EPI446086	HA	Kenya	2010-Mar-12	EPI_ISL_140405	A/Nairobi/11/2010	ARI Unit, Kenya Medical Research Institute (KEMRI - NIC), Centre for Virus Research Annex, P.O Box 54628	Kenya Medical Research Institute	'George, Gachara;'Samuel, Symekher;'Japheth, Magana;'Benjamin, Opot;'Michael, Otieno;'Wallace, Bulimo'
EPI446089	MP	Kenya	2010-Mar-12	EPI_ISL_140405	A/Nairobi/11/2010	ARI Unit, Kenya Medical Research Institute (KEMRI - NIC), Centre for Virus Research Annex, P.O Box 54628	Kenya Medical Research Institute	'George, Gachara;'Samuel, Symekher;'Japheth, Magana;'Benjamin, Opot;'Michael, Otieno;'Wallace, Bulimo'
EPI446090	NS	Kenya	2010-Mar-12	EPI_ISL_140405	A/Nairobi/11/2010	ARI Unit, Kenya Medical Research Institute (KEMRI - NIC), Centre for Virus Research Annex, P.O Box 54628	Kenya Medical Research Institute	'George, Gachara;'Samuel, Symekher;'Japheth, Magana;'Benjamin, Opot;'Michael, Otieno;'Wallace, Bulimo'
EPI446076	PB1	Kenya	2009-Dec-09	EPI_ISL_140404	A/Nairobi/16/2009	ARI Unit, Kenya Medical Research Institute (KEMRI - NIC), Centre for Virus Research Annex, P.O Box 54628	Kenya Medical Research Institute	'George, Gachara;'Samuel, Symekher;'Japheth, Magana;'Benjamin, Opot;'Michael, Otieno;'Wallace, Bulimo'
EPI446078	HA	Kenya	2009-Dec-09	EPI_ISL_140404	A/Nairobi/16/2009	ARI Unit, Kenya Medical Research Institute (KEMRI - NIC), Centre for Virus Research Annex, P.O Box 54628	Kenya Medical Research Institute	'George, Gachara;'Samuel, Symekher;'Japheth, Magana;'Benjamin, Opot;'Michael, Otieno;'Wallace, Bulimo'
EPI446079	NP	Kenya	2009-Dec-09	EPI_ISL_140404	A/Nairobi/16/2009	ARI Unit, Kenya Medical Research Institute (KEMRI - NIC), Centre for Virus Research Annex, P.O Box 54628	Kenya Medical Research Institute	'George, Gachara;'Samuel, Symekher;'Japheth, Magana;'Benjamin, Opot;'Michael, Otieno;'Wallace, Bulimo'
EPI446075	PB2	Kenya	2009-Dec-09	EPI_ISL_140404	A/Nairobi/16/2009	ARI Unit, Kenya Medical Research Institute (KEMRI - NIC), Centre for Virus Research Annex, P.O Box 54628	Kenya Medical Research Institute	'George, Gachara;'Samuel, Symekher;'Japheth, Magana;'Benjamin, Opot;'Michael, Otieno;'Wallace, Bulimo'
EPI446077	PA	Kenya	2009-Dec-09	EPI_ISL_140404	A/Nairobi/16/2009	ARI Unit, Kenya Medical Research Institute (KEMRI - NIC), Centre for Virus Research Annex, P.O Box 54628	Kenya Medical Research Institute	'George, Gachara;'Samuel, Symekher;'Japheth, Magana;'Benjamin, Opot;'Michael, Otieno;'Wallace, Bulimo'
EPI446082	NS	Kenya	2009-Dec-09	EPI_ISL_140404	A/Nairobi/16/2009	ARI Unit, Kenya Medical Research Institute (KEMRI - NIC), Centre for Virus Research Annex, P.O Box 54628	Kenya Medical Research Institute	'George, Gachara;'Samuel, Symekher;'Japheth, Magana;'Benjamin, Opot;'Michael, Otieno;'Wallace, Bulimo'
EPI446080	NA	Kenya	2009-Dec-09	EPI_ISL_140404	A/Nairobi/16/2009	ARI Unit, Kenya Medical Research Institute (KEMRI - NIC), Centre for Virus Research Annex, P.O Box 54628	Kenya Medical Research Institute	'George, Gachara;'Samuel, Symekher;'Japheth, Magana;'Benjamin, Opot;'Michael, Otieno;'Wallace, Bulimo'
EPI446081	MP	Kenya	2009-Dec-09	EPI_ISL_140404	A/Nairobi/16/2009	ARI Unit, Kenya Medical Research Institute (KEMRI - NIC), Centre for Virus Research Annex, P.O Box 54628	Kenya Medical Research Institute	'George, Gachara;'Samuel, Symekher;'Japheth, Magana;'Benjamin, Opot;'Michael, Otieno;'Wallace, Bulimo'
EPI446020	HA	Kenya	2009-Oct-03	EPI_ISL_140396	A/Nairobi/37/2009	ARI Unit, Kenya Medical Research Institute (KEMRI - NIC), Centre for Virus Research Annex, P.O Box 54628	Kenya Medical Research Institute	'George, Gachara;'Samuel, Symekher;'Japheth, Magana;'Benjamin, Opot;'Michael, Otieno;'Wallace, Bulimo'
EPI446017	PB2	Kenya	2009-Oct-03	EPI_ISL_140396	A/Nairobi/37/2009	ARI Unit, Kenya Medical Research Institute (KEMRI - NIC), Centre for Virus Research Annex, P.O Box 54628	Kenya Medical Research Institute	'George, Gachara;'Samuel, Symekher;'Japheth, Magana;'Benjamin, Opot;'Michael, Otieno;'Wallace, Bulimo'
EPI446019	PA	Kenya	2009-Oct-03	EPI_ISL_140396	A/Nairobi/37/2009	ARI Unit, Kenya Medical Research Institute (KEMRI - NIC), Centre for Virus Research Annex, P.O Box 54628	Kenya Medical Research Institute	'George, Gachara;'Samuel, Symekher;'Japheth, Magana;'Benjamin, Opot;'Michael, Otieno;'Wallace, Bulimo'
EPI446021	NP	Kenya	2009-Oct-03	EPI_ISL_140396	A/Nairobi/37/2009	ARI Unit, Kenya Medical Research Institute (KEMRI - NIC), Centre for Virus Research Annex, P.O Box 54628	Kenya Medical Research Institute	'George, Gachara;'Samuel, Symekher;'Japheth, Magana;'Benjamin, Opot;'Michael, Otieno;'Wallace, Bulimo'
EPI446023	MP	Kenya	2009-Oct-03	EPI_ISL_140396	A/Nairobi/37/2009	ARI Unit, Kenya Medical Research Institute (KEMRI - NIC), Centre for Virus Research Annex, P.O Box 54628	Kenya Medical Research Institute	'George, Gachara;'Samuel, Symekher;'Japheth, Magana;'Benjamin, Opot;'Michael, Otieno;'Wallace, Bulimo'
EPI446018	PB1	Kenya	2009-Oct-03	EPI_ISL_140396	A/Nairobi/37/2009	ARI Unit, Kenya Medical Research Institute (KEMRI - NIC), Centre for Virus Research Annex, P.O Box 54628	Kenya Medical Research Institute	'George, Gachara;'Samuel, Symekher;'Japheth, Magana;'Benjamin, Opot;'Michael, Otieno;'Wallace, Bulimo'
EPI446022	NA	Kenya	2009-Oct-03	EPI_ISL_140396	A/Nairobi/37/2009	ARI Unit, Kenya Medical Research Institute (KEMRI - NIC), Centre for Virus Research Annex, P.O Box 54628	Kenya Medical Research Institute	'George, Gachara;'Samuel, Symekher;'Japheth, Magana;'Benjamin, Opot;'Michael, Otieno;'Wallace, Bulimo'
EPI446025	NS	Kenya	2009-Oct-03	EPI_ISL_140396	A/Nairobi/37/2009	ARI Unit, Kenya Medical Research Institute (KEMRI - NIC), Centre for Virus Research Annex, P.O Box 54628	Kenya Medical Research Institute	'George, Gachara;'Samuel, Symekher;'Japheth, Magana;'Benjamin, Opot;'Michael, Otieno;'Wallace, Bulimo'
EPI446009	PB2	Kenya	2009-Oct-02	EPI_ISL_140395	A/Mombasa/27/2009	ARI Unit, Kenya Medical Research Institute (KEMRI - NIC), Centre for Virus Research Annex, P.O Box 54628	Kenya Medical Research Institute	'George, Gachara;'Samuel, Symekher;'Japheth, Magana;'Benjamin, Opot;'Michael, Otieno;'Wallace, Bulimo'
EPI446013	NP	Kenya	2009-Oct-02	EPI_ISL_140395	A/Mombasa/27/2009	ARI Unit, Kenya Medical Research Institute (KEMRI - NIC), Centre for Virus Research Annex, P.O Box 54628	Kenya Medical Research Institute	'George, Gachara;'Samuel, Symekher;'Japheth, Magana;'Benjamin, Opot;'Michael, Otieno;'Wallace, Bulimo'
EPI446016	NS	Kenya	2009-Oct-02	EPI_ISL_140395	A/Mombasa/27/2009	ARI Unit, Kenya Medical Research Institute (KEMRI - NIC), Centre for Virus Research Annex, P.O Box 54628	Kenya Medical Research Institute	'George, Gachara;'Samuel, Symekher;'Japheth, Magana;'Benjamin, Opot;'Michael, Otieno;'Wallace, Bulimo'
EPI446014	NA	Kenya	2009-Oct-02	EPI_ISL_140395	A/Mombasa/27/2009	ARI Unit, Kenya Medical Research Institute (KEMRI - NIC), Centre for Virus Research Annex, P.O Box 54628	Kenya Medical Research Institute	'George, Gachara;'Samuel, Symekher;'Japheth, Magana;'Benjamin, Opot;'Michael, Otieno;'Wallace, Bulimo'
EPI446012	HA	Kenya	2009-Oct-02	EPI_ISL_140395	A/Mombasa/27/2009	ARI Unit, Kenya Medical Research Institute (KEMRI - NIC), Centre for Virus Research Annex, P.O Box 54628	Kenya Medical Research Institute	'George, Gachara;'Samuel, Symekher;'Japheth, Magana;'Benjamin, Opot;'Michael, Otieno;'Wallace, Bulimo'
EPI446015	MP	Kenya	2009-Oct-02	EPI_ISL_140395	A/Mombasa/27/2009	ARI Unit, Kenya Medical Research Institute (KEMRI - NIC), Centre for Virus Research Annex, P.O Box 54628	Kenya Medical Research Institute	'George, Gachara;'Samuel, Symekher;'Japheth, Magana;'Benjamin, Opot;'Michael, Otieno;'Wallace, Bulimo'
EPI446010	PB1	Kenya	2009-Oct-02	EPI_ISL_140395	A/Mombasa/27/2009	ARI Unit, Kenya Medical Research Institute (KEMRI - NIC), Centre for Virus Research Annex, P.O Box 54628	Kenya Medical Research Institute	'George, Gachara;'Samuel, Symekher;'Japheth, Magana;'Benjamin, Opot;'Michael, Otieno;'Wallace, Bulimo'
EPI446011	PA	Kenya	2009-Oct-02	EPI_ISL_140395	A/Mombasa/27/2009	ARI Unit, Kenya Medical Research Institute (KEMRI - NIC), Centre for Virus Research Annex, P.O Box 54628	Kenya Medical Research Institute	'George, Gachara;'Samuel, Symekher;'Japheth, Magana;'Benjamin, Opot;'Michael, Otieno;'Wallace, Bulimo'
EPI443265	NA	Kenya	2009-Oct-22	EPI_ISL_139720	A/Trans-Nzoia/168/2009	ARI Unit, Kenya Medical Research Institute (KEMRI - NIC), Centre for Virus Research Annex, P.O Box 54628	Kenya Medical Research Institute	'George, Gachara; 'Samuel, Symekher; 'Japheth, Magana; 'Benjamin, Opot; 'Michael, Otieno; 'Wallace, Bulimo'
EPI443267	NS	Kenya	2009-Oct-22	EPI_ISL_139720	A/Trans-Nzoia/168/2009	ARI Unit, Kenya Medical Research Institute (KEMRI - NIC), Centre for Virus Research Annex, P.O Box 54628	Kenya Medical Research Institute	'George, Gachara; 'Samuel, Symekher; 'Japheth, Magana; 'Benjamin, Opot; 'Michael, Otieno; 'Wallace, Bulimo'
EPI443262	PA	Kenya	2009-Oct-22	EPI_ISL_139720	A/Trans-Nzoia/168/2009	ARI Unit, Kenya Medical Research Institute (KEMRI - NIC), Centre for Virus Research Annex, P.O Box 54628	Kenya Medical Research Institute	'George, Gachara; 'Samuel, Symekher; 'Japheth, Magana; 'Benjamin, Opot; 'Michael, Otieno; 'Wallace, Bulimo'
EPI443260	PB2	Kenya	2009-Oct-22	EPI_ISL_139720	A/Trans-Nzoia/168/2009	ARI Unit, Kenya Medical Research Institute (KEMRI - NIC), Centre for Virus Research Annex, P.O Box 54628	Kenya Medical Research Institute	'George, Gachara; 'Samuel, Symekher; 'Japheth, Magana; 'Benjamin, Opot; 'Michael, Otieno; 'Wallace, Bulimo'
EPI443261	PB1	Kenya	2009-Oct-22	EPI_ISL_139720	A/Trans-Nzoia/168/2009	ARI Unit, Kenya Medical Research Institute (KEMRI - NIC), Centre for Virus Research Annex, P.O Box 54628	Kenya Medical Research Institute	'George, Gachara; 'Samuel, Symekher; 'Japheth, Magana; 'Benjamin, Opot; 'Michael, Otieno; 'Wallace, Bulimo'
EPI443264	NP	Kenya	2009-Oct-22	EPI_ISL_139720	A/Trans-Nzoia/168/2009	ARI Unit, Kenya Medical Research Institute (KEMRI - NIC), Centre for Virus Research Annex, P.O Box 54628	Kenya Medical Research Institute	'George, Gachara; 'Samuel, Symekher; 'Japheth, Magana; 'Benjamin, Opot; 'Michael, Otieno; 'Wallace, Bulimo'
EPI443266	MP	Kenya	2009-Oct-22	EPI_ISL_139720	A/Trans-Nzoia/168/2009	ARI Unit, Kenya Medical Research Institute (KEMRI - NIC), Centre for Virus Research Annex, P.O Box 54628	Kenya Medical Research Institute	'George, Gachara; 'Samuel, Symekher; 'Japheth, Magana; 'Benjamin, Opot; 'Michael, Otieno; 'Wallace, Bulimo'
EPI443263	HA	Kenya	2009-Oct-22	EPI_ISL_139720	A/Trans-Nzoia/168/2009	ARI Unit, Kenya Medical Research Institute (KEMRI - NIC), Centre for Virus Research Annex, P.O Box 54628	Kenya Medical Research Institute	'George, Gachara; 'Samuel, Symekher; 'Japheth, Magana; 'Benjamin, Opot; 'Michael, Otieno; 'Wallace, Bulimo'
EPI443232	PA	Kenya	2009-Sep-30	EPI_ISL_139716	A/Kitale/531/2009	ARI Unit, Kenya Medical Research Institute (KEMRI - NIC), Centre for Virus Research Annex, P.O Box 54628	Kenya Medical Research Institute	'George, Gachara; 'Samuel, Symekher; 'Japheth, Magana; 'Benjamin, Opot; 'Michael, Otieno; 'Wallace, Bulimo'
EPI443233	HA	Kenya	2009-Sep-30	EPI_ISL_139716	A/Kitale/531/2009	ARI Unit, Kenya Medical Research Institute (KEMRI - NIC), Centre for Virus Research Annex, P.O Box 54628	Kenya Medical Research Institute	'George, Gachara; 'Samuel, Symekher; 'Japheth, Magana; 'Benjamin, Opot; 'Michael, Otieno; 'Wallace, Bulimo'
EPI443234	NP	Kenya	2009-Sep-30	EPI_ISL_139716	A/Kitale/531/2009	ARI Unit, Kenya Medical Research Institute (KEMRI - NIC), Centre for Virus Research Annex, P.O Box 54628	Kenya Medical Research Institute	'George, Gachara; 'Samuel, Symekher; 'Japheth, Magana; 'Benjamin, Opot; 'Michael, Otieno; 'Wallace, Bulimo'
EPI443237	NS	Kenya	2009-Sep-30	EPI_ISL_139716	A/Kitale/531/2009	ARI Unit, Kenya Medical Research Institute (KEMRI - NIC), Centre for Virus Research Annex, P.O Box 54628	Kenya Medical Research Institute	'George, Gachara; 'Samuel, Symekher; 'Japheth, Magana; 'Benjamin, Opot; 'Michael, Otieno; 'Wallace, Bulimo'
EPI443231	PB1	Kenya	2009-Sep-30	EPI_ISL_139716	A/Kitale/531/2009	ARI Unit, Kenya Medical Research Institute (KEMRI - NIC), Centre for Virus Research Annex, P.O Box 54628	Kenya Medical Research Institute	'George, Gachara; 'Samuel, Symekher; 'Japheth, Magana; 'Benjamin, Opot; 'Michael, Otieno; 'Wallace, Bulimo'
EPI443236	MP	Kenya	2009-Sep-30	EPI_ISL_139716	A/Kitale/531/2009	ARI Unit, Kenya Medical Research Institute (KEMRI - NIC), Centre for Virus Research Annex, P.O Box 54628	Kenya Medical Research Institute	'George, Gachara; 'Samuel, Symekher; 'Japheth, Magana; 'Benjamin, Opot; 'Michael, Otieno; 'Wallace, Bulimo'
EPI443230	PB2	Kenya	2009-Sep-30	EPI_ISL_139716	A/Kitale/531/2009	ARI Unit, Kenya Medical Research Institute (KEMRI - NIC), Centre for Virus Research Annex, P.O Box 54628	Kenya Medical Research Institute	'George, Gachara; 'Samuel, Symekher; 'Japheth, Magana; 'Benjamin, Opot; 'Michael, Otieno; 'Wallace, Bulimo'
EPI443235	NA	Kenya	2009-Sep-30	EPI_ISL_139716	A/Kitale/531/2009	ARI Unit, Kenya Medical Research Institute (KEMRI - NIC), Centre for Virus Research Annex, P.O Box 54628	Kenya Medical Research Institute	'George, Gachara; 'Samuel, Symekher; 'Japheth, Magana; 'Benjamin, Opot; 'Michael, Otieno; 'Wallace, Bulimo'
EPI443176	HA	Kenya	2009-Sep-15	EPI_ISL_139708	A/Nairobi/58/2009	ARI Unit, Kenya Medical Research Institute (KEMRI - NIC), Centre for Virus Research Annex, P.O Box 54628	Kenya Medical Research Institute	'George, Gachara; 'Samuel, Symekher; 'Japheth, Magana; 'Benjamin, Opot; 'Michael, Otieno; 'Wallace, Bulimo.
EPI443178	NA	Kenya	2009-Sep-15	EPI_ISL_139708	A/Nairobi/58/2009	ARI Unit, Kenya Medical Research Institute (KEMRI - NIC), Centre for Virus Research Annex, P.O Box 54628	Kenya Medical Research Institute	'George, Gachara; 'Samuel, Symekher; 'Japheth, Magana; 'Benjamin, Opot; 'Michael, Otieno; 'Wallace, Bulimo.
EPI443179	MP	Kenya	2009-Sep-15	EPI_ISL_139708	A/Nairobi/58/2009	ARI Unit, Kenya Medical Research Institute (KEMRI - NIC), Centre for Virus Research Annex, P.O Box 54628	Kenya Medical Research Institute	'George, Gachara; 'Samuel, Symekher; 'Japheth, Magana; 'Benjamin, Opot; 'Michael, Otieno; 'Wallace, Bulimo.
EPI443173	PB2	Kenya	2009-Sep-15	EPI_ISL_139708	A/Nairobi/58/2009	ARI Unit, Kenya Medical Research Institute (KEMRI - NIC), Centre for Virus Research Annex, P.O Box 54628	Kenya Medical Research Institute	'George, Gachara; 'Samuel, Symekher; 'Japheth, Magana; 'Benjamin, Opot; 'Michael, Otieno; 'Wallace, Bulimo.
EPI443174	PB1	Kenya	2009-Sep-15	EPI_ISL_139708	A/Nairobi/58/2009	ARI Unit, Kenya Medical Research Institute (KEMRI - NIC), Centre for Virus Research Annex, P.O Box 54628	Kenya Medical Research Institute	'George, Gachara; 'Samuel, Symekher; 'Japheth, Magana; 'Benjamin, Opot; 'Michael, Otieno; 'Wallace, Bulimo.
EPI443177	NP	Kenya	2009-Sep-15	EPI_ISL_139708	A/Nairobi/58/2009	ARI Unit, Kenya Medical Research Institute (KEMRI - NIC), Centre for Virus Research Annex, P.O Box 54628	Kenya Medical Research Institute	'George, Gachara; 'Samuel, Symekher; 'Japheth, Magana; 'Benjamin, Opot; 'Michael, Otieno; 'Wallace, Bulimo.
EPI443180	NS	Kenya	2009-Sep-15	EPI_ISL_139708	A/Nairobi/58/2009	ARI Unit, Kenya Medical Research Institute (KEMRI - NIC), Centre for Virus Research Annex, P.O Box 54628	Kenya Medical Research Institute	'George, Gachara; 'Samuel, Symekher; 'Japheth, Magana; 'Benjamin, Opot; 'Michael, Otieno; 'Wallace, Bulimo.
EPI443175	PA	Kenya	2009-Sep-15	EPI_ISL_139708	A/Nairobi/58/2009	ARI Unit, Kenya Medical Research Institute (KEMRI - NIC), Centre for Virus Research Annex, P.O Box 54628	Kenya Medical Research Institute	'George, Gachara; 'Samuel, Symekher; 'Japheth, Magana; 'Benjamin, Opot; 'Michael, Otieno; 'Wallace, Bulimo.
EPI382188	PB2	Japan	2009-Dec-18	EPI_ISL_123273	A/Yamaguchi/273/2009		Import from public-domain	Obuchi,M.; Toda,S.; Tsukagoshi,H.; Oogane,T.; Abiko,C.; Funatogawa,K.; Mizuta,K.; Shirabe,K.; Kozawa,K.; Noda,M.; Kimura,H.; Tashiro,M.
EPI382189	PB1	Japan	2009-Dec-18	EPI_ISL_123273	A/Yamaguchi/273/2009		Import from public-domain	Obuchi,M.; Toda,S.; Tsukagoshi,H.; Oogane,T.; Abiko,C.; Funatogawa,K.; Mizuta,K.; Shirabe,K.; Kozawa,K.; Noda,M.; Kimura,H.; Tashiro,M.
EPI382190	PA	Japan	2009-Dec-18	EPI_ISL_123273	A/Yamaguchi/273/2009		Import from public-domain	Obuchi,M.; Toda,S.; Tsukagoshi,H.; Oogane,T.; Abiko,C.; Funatogawa,K.; Mizuta,K.; Shirabe,K.; Kozawa,K.; Noda,M.; Kimura,H.; Tashiro,M.
EPI382191	HA	Japan	2009-Dec-18	EPI_ISL_123273	A/Yamaguchi/273/2009		Import from public-domain	Obuchi,M.; Toda,S.; Tsukagoshi,H.; Oogane,T.; Abiko,C.; Funatogawa,K.; Mizuta,K.; Shirabe,K.; Kozawa,K.; Noda,M.; Kimura,H.; Tashiro,M.
EPI382192	NP	Japan	2009-Dec-18	EPI_ISL_123273	A/Yamaguchi/273/2009		Import from public-domain	Obuchi,M.; Toda,S.; Tsukagoshi,H.; Oogane,T.; Abiko,C.; Funatogawa,K.; Mizuta,K.; Shirabe,K.; Kozawa,K.; Noda,M.; Kimura,H.; Tashiro,M.
EPI382193	NA	Japan	2009-Dec-18	EPI_ISL_123273	A/Yamaguchi/273/2009		Import from public-domain	Obuchi,M.; Toda,S.; Tsukagoshi,H.; Oogane,T.; Abiko,C.; Funatogawa,K.; Mizuta,K.; Shirabe,K.; Kozawa,K.; Noda,M.; Kimura,H.; Tashiro,M.
EPI382194	MP	Japan	2009-Dec-18	EPI_ISL_123273	A/Yamaguchi/273/2009		Import from public-domain	Obuchi,M.; Toda,S.; Tsukagoshi,H.; Oogane,T.; Abiko,C.; Funatogawa,K.; Mizuta,K.; Shirabe,K.; Kozawa,K.; Noda,M.; Kimura,H.; Tashiro,M.
EPI382195	NS	Japan	2009-Dec-18	EPI_ISL_123273	A/Yamaguchi/273/2009		Import from public-domain	Obuchi,M.; Toda,S.; Tsukagoshi,H.; Oogane,T.; Abiko,C.; Funatogawa,K.; Mizuta,K.; Shirabe,K.; Kozawa,K.; Noda,M.; Kimura,H.; Tashiro,M.
EPI382185	NA	Japan	2009-Dec-05	EPI_ISL_123272	A/Yamaguchi/248/2009		Import from public-domain	Obuchi,M.; Toda,S.; Tsukagoshi,H.; Oogane,T.; Abiko,C.; Funatogawa,K.; Mizuta,K.; Shirabe,K.; Kozawa,K.; Noda,M.; Kimura,H.; Tashiro,M.
EPI382186	MP	Japan	2009-Dec-05	EPI_ISL_123272	A/Yamaguchi/248/2009		Import from public-domain	Obuchi,M.; Toda,S.; Tsukagoshi,H.; Oogane,T.; Abiko,C.; Funatogawa,K.; Mizuta,K.; Shirabe,K.; Kozawa,K.; Noda,M.; Kimura,H.; Tashiro,M.
EPI382187	NS	Japan	2009-Dec-05	EPI_ISL_123272	A/Yamaguchi/248/2009		Import from public-domain	Obuchi,M.; Toda,S.; Tsukagoshi,H.; Oogane,T.; Abiko,C.; Funatogawa,K.; Mizuta,K.; Shirabe,K.; Kozawa,K.; Noda,M.; Kimura,H.; Tashiro,M.
EPI382180	PB2	Japan	2009-Dec-05	EPI_ISL_123272	A/Yamaguchi/248/2009		Import from public-domain	Obuchi,M.; Toda,S.; Tsukagoshi,H.; Oogane,T.; Abiko,C.; Funatogawa,K.; Mizuta,K.; Shirabe,K.; Kozawa,K.; Noda,M.; Kimura,H.; Tashiro,M.
EPI382181	PB1	Japan	2009-Dec-05	EPI_ISL_123272	A/Yamaguchi/248/2009		Import from public-domain	Obuchi,M.; Toda,S.; Tsukagoshi,H.; Oogane,T.; Abiko,C.; Funatogawa,K.; Mizuta,K.; Shirabe,K.; Kozawa,K.; Noda,M.; Kimura,H.; Tashiro,M.
EPI382182	PA	Japan	2009-Dec-05	EPI_ISL_123272	A/Yamaguchi/248/2009		Import from public-domain	Obuchi,M.; Toda,S.; Tsukagoshi,H.; Oogane,T.; Abiko,C.; Funatogawa,K.; Mizuta,K.; Shirabe,K.; Kozawa,K.; Noda,M.; Kimura,H.; Tashiro,M.
EPI382183	HA	Japan	2009-Dec-05	EPI_ISL_123272	A/Yamaguchi/248/2009		Import from public-domain	Obuchi,M.; Toda,S.; Tsukagoshi,H.; Oogane,T.; Abiko,C.; Funatogawa,K.; Mizuta,K.; Shirabe,K.; Kozawa,K.; Noda,M.; Kimura,H.; Tashiro,M.
EPI382184	NP	Japan	2009-Dec-05	EPI_ISL_123272	A/Yamaguchi/248/2009		Import from public-domain	Obuchi,M.; Toda,S.; Tsukagoshi,H.; Oogane,T.; Abiko,C.; Funatogawa,K.; Mizuta,K.; Shirabe,K.; Kozawa,K.; Noda,M.; Kimura,H.; Tashiro,M.
EPI382172	PB2	Japan	2009-Dec-02	EPI_ISL_123271	A/Yamaguchi/247/2009		Import from public-domain	Obuchi,M.; Toda,S.; Tsukagoshi,H.; Oogane,T.; Abiko,C.; Funatogawa,K.; Mizuta,K.; Shirabe,K.; Kozawa,K.; Noda,M.; Kimura,H.; Tashiro,M.
EPI382173	PB1	Japan	2009-Dec-02	EPI_ISL_123271	A/Yamaguchi/247/2009		Import from public-domain	Obuchi,M.; Toda,S.; Tsukagoshi,H.; Oogane,T.; Abiko,C.; Funatogawa,K.; Mizuta,K.; Shirabe,K.; Kozawa,K.; Noda,M.; Kimura,H.; Tashiro,M.
EPI382174	PA	Japan	2009-Dec-02	EPI_ISL_123271	A/Yamaguchi/247/2009		Import from public-domain	Obuchi,M.; Toda,S.; Tsukagoshi,H.; Oogane,T.; Abiko,C.; Funatogawa,K.; Mizuta,K.; Shirabe,K.; Kozawa,K.; Noda,M.; Kimura,H.; Tashiro,M.
EPI382175	HA	Japan	2009-Dec-02	EPI_ISL_123271	A/Yamaguchi/247/2009		Import from public-domain	Obuchi,M.; Toda,S.; Tsukagoshi,H.; Oogane,T.; Abiko,C.; Funatogawa,K.; Mizuta,K.; Shirabe,K.; Kozawa,K.; Noda,M.; Kimura,H.; Tashiro,M.
EPI382176	NP	Japan	2009-Dec-02	EPI_ISL_123271	A/Yamaguchi/247/2009		Import from public-domain	Obuchi,M.; Toda,S.; Tsukagoshi,H.; Oogane,T.; Abiko,C.; Funatogawa,K.; Mizuta,K.; Shirabe,K.; Kozawa,K.; Noda,M.; Kimura,H.; Tashiro,M.
EPI382177	NA	Japan	2009-Dec-02	EPI_ISL_123271	A/Yamaguchi/247/2009		Import from public-domain	Obuchi,M.; Toda,S.; Tsukagoshi,H.; Oogane,T.; Abiko,C.; Funatogawa,K.; Mizuta,K.; Shirabe,K.; Kozawa,K.; Noda,M.; Kimura,H.; Tashiro,M.
EPI382178	MP	Japan	2009-Dec-02	EPI_ISL_123271	A/Yamaguchi/247/2009		Import from public-domain	Obuchi,M.; Toda,S.; Tsukagoshi,H.; Oogane,T.; Abiko,C.; Funatogawa,K.; Mizuta,K.; Shirabe,K.; Kozawa,K.; Noda,M.; Kimura,H.; Tashiro,M.
EPI382179	NS	Japan	2009-Dec-02	EPI_ISL_123271	A/Yamaguchi/247/2009		Import from public-domain	Obuchi,M.; Toda,S.; Tsukagoshi,H.; Oogane,T.; Abiko,C.; Funatogawa,K.; Mizuta,K.; Shirabe,K.; Kozawa,K.; Noda,M.; Kimura,H.; Tashiro,M.
EPI382164	PB2	Japan	2009-Nov-21	EPI_ISL_123270	A/Yamaguchi/217/2009		Import from public-domain	Obuchi,M.; Toda,S.; Tsukagoshi,H.; Oogane,T.; Abiko,C.; Funatogawa,K.; Mizuta,K.; Shirabe,K.; Kozawa,K.; Noda,M.; Kimura,H.; Tashiro,M.
EPI382165	PB1	Japan	2009-Nov-21	EPI_ISL_123270	A/Yamaguchi/217/2009		Import from public-domain	Obuchi,M.; Toda,S.; Tsukagoshi,H.; Oogane,T.; Abiko,C.; Funatogawa,K.; Mizuta,K.; Shirabe,K.; Kozawa,K.; Noda,M.; Kimura,H.; Tashiro,M.
EPI382166	PA	Japan	2009-Nov-21	EPI_ISL_123270	A/Yamaguchi/217/2009		Import from public-domain	Obuchi,M.; Toda,S.; Tsukagoshi,H.; Oogane,T.; Abiko,C.; Funatogawa,K.; Mizuta,K.; Shirabe,K.; Kozawa,K.; Noda,M.; Kimura,H.; Tashiro,M.
EPI382167	HA	Japan	2009-Nov-21	EPI_ISL_123270	A/Yamaguchi/217/2009		Import from public-domain	Obuchi,M.; Toda,S.; Tsukagoshi,H.; Oogane,T.; Abiko,C.; Funatogawa,K.; Mizuta,K.; Shirabe,K.; Kozawa,K.; Noda,M.; Kimura,H.; Tashiro,M.
EPI382168	NP	Japan	2009-Nov-21	EPI_ISL_123270	A/Yamaguchi/217/2009		Import from public-domain	Obuchi,M.; Toda,S.; Tsukagoshi,H.; Oogane,T.; Abiko,C.; Funatogawa,K.; Mizuta,K.; Shirabe,K.; Kozawa,K.; Noda,M.; Kimura,H.; Tashiro,M.
EPI382169	NA	Japan	2009-Nov-21	EPI_ISL_123270	A/Yamaguchi/217/2009		Import from public-domain	Obuchi,M.; Toda,S.; Tsukagoshi,H.; Oogane,T.; Abiko,C.; Funatogawa,K.; Mizuta,K.; Shirabe,K.; Kozawa,K.; Noda,M.; Kimura,H.; Tashiro,M.
EPI382170	MP	Japan	2009-Nov-21	EPI_ISL_123270	A/Yamaguchi/217/2009		Import from public-domain	Obuchi,M.; Toda,S.; Tsukagoshi,H.; Oogane,T.; Abiko,C.; Funatogawa,K.; Mizuta,K.; Shirabe,K.; Kozawa,K.; Noda,M.; Kimura,H.; Tashiro,M.
EPI382171	NS	Japan	2009-Nov-21	EPI_ISL_123270	A/Yamaguchi/217/2009		Import from public-domain	Obuchi,M.; Toda,S.; Tsukagoshi,H.; Oogane,T.; Abiko,C.; Funatogawa,K.; Mizuta,K.; Shirabe,K.; Kozawa,K.; Noda,M.; Kimura,H.; Tashiro,M.
EPI382158	PA	Japan	2009-Nov-27	EPI_ISL_123269	A/Yamagata/674/2009		Import from public-domain	Obuchi,M.; Toda,S.; Tsukagoshi,H.; Oogane,T.; Abiko,C.; Funatogawa,K.; Mizuta,K.; Shirabe,K.; Kozawa,K.; Noda,M.; Kimura,H.; Tashiro,M.
EPI382159	HA	Japan	2009-Nov-27	EPI_ISL_123269	A/Yamagata/674/2009		Import from public-domain	Obuchi,M.; Toda,S.; Tsukagoshi,H.; Oogane,T.; Abiko,C.; Funatogawa,K.; Mizuta,K.; Shirabe,K.; Kozawa,K.; Noda,M.; Kimura,H.; Tashiro,M.
EPI382160	NP	Japan	2009-Nov-27	EPI_ISL_123269	A/Yamagata/674/2009		Import from public-domain	Obuchi,M.; Toda,S.; Tsukagoshi,H.; Oogane,T.; Abiko,C.; Funatogawa,K.; Mizuta,K.; Shirabe,K.; Kozawa,K.; Noda,M.; Kimura,H.; Tashiro,M.
EPI382161	NA	Japan	2009-Nov-27	EPI_ISL_123269	A/Yamagata/674/2009		Import from public-domain	Obuchi,M.; Toda,S.; Tsukagoshi,H.; Oogane,T.; Abiko,C.; Funatogawa,K.; Mizuta,K.; Shirabe,K.; Kozawa,K.; Noda,M.; Kimura,H.; Tashiro,M.
EPI382162	MP	Japan	2009-Nov-27	EPI_ISL_123269	A/Yamagata/674/2009		Import from public-domain	Obuchi,M.; Toda,S.; Tsukagoshi,H.; Oogane,T.; Abiko,C.; Funatogawa,K.; Mizuta,K.; Shirabe,K.; Kozawa,K.; Noda,M.; Kimura,H.; Tashiro,M.
EPI382163	NS	Japan	2009-Nov-27	EPI_ISL_123269	A/Yamagata/674/2009		Import from public-domain	Obuchi,M.; Toda,S.; Tsukagoshi,H.; Oogane,T.; Abiko,C.; Funatogawa,K.; Mizuta,K.; Shirabe,K.; Kozawa,K.; Noda,M.; Kimura,H.; Tashiro,M.
EPI382156	PB2	Japan	2009-Nov-27	EPI_ISL_123269	A/Yamagata/674/2009		Import from public-domain	Obuchi,M.; Toda,S.; Tsukagoshi,H.; Oogane,T.; Abiko,C.; Funatogawa,K.; Mizuta,K.; Shirabe,K.; Kozawa,K.; Noda,M.; Kimura,H.; Tashiro,M.
EPI382157	PB1	Japan	2009-Nov-27	EPI_ISL_123269	A/Yamagata/674/2009		Import from public-domain	Obuchi,M.; Toda,S.; Tsukagoshi,H.; Oogane,T.; Abiko,C.; Funatogawa,K.; Mizuta,K.; Shirabe,K.; Kozawa,K.; Noda,M.; Kimura,H.; Tashiro,M.
EPI382148	PB2	Japan	2009-Nov-09	EPI_ISL_123268	A/Yamagata/473/2009		Import from public-domain	Obuchi,M.; Toda,S.; Tsukagoshi,H.; Oogane,T.; Abiko,C.; Funatogawa,K.; Mizuta,K.; Shirabe,K.; Kozawa,K.; Noda,M.; Kimura,H.; Tashiro,M.
EPI382149	PB1	Japan	2009-Nov-09	EPI_ISL_123268	A/Yamagata/473/2009		Import from public-domain	Obuchi,M.; Toda,S.; Tsukagoshi,H.; Oogane,T.; Abiko,C.; Funatogawa,K.; Mizuta,K.; Shirabe,K.; Kozawa,K.; Noda,M.; Kimura,H.; Tashiro,M.
EPI382150	PA	Japan	2009-Nov-09	EPI_ISL_123268	A/Yamagata/473/2009		Import from public-domain	Obuchi,M.; Toda,S.; Tsukagoshi,H.; Oogane,T.; Abiko,C.; Funatogawa,K.; Mizuta,K.; Shirabe,K.; Kozawa,K.; Noda,M.; Kimura,H.; Tashiro,M.
EPI382151	HA	Japan	2009-Nov-09	EPI_ISL_123268	A/Yamagata/473/2009		Import from public-domain	Obuchi,M.; Toda,S.; Tsukagoshi,H.; Oogane,T.; Abiko,C.; Funatogawa,K.; Mizuta,K.; Shirabe,K.; Kozawa,K.; Noda,M.; Kimura,H.; Tashiro,M.
EPI382152	NP	Japan	2009-Nov-09	EPI_ISL_123268	A/Yamagata/473/2009		Import from public-domain	Obuchi,M.; Toda,S.; Tsukagoshi,H.; Oogane,T.; Abiko,C.; Funatogawa,K.; Mizuta,K.; Shirabe,K.; Kozawa,K.; Noda,M.; Kimura,H.; Tashiro,M.
EPI382153	NA	Japan	2009-Nov-09	EPI_ISL_123268	A/Yamagata/473/2009		Import from public-domain	Obuchi,M.; Toda,S.; Tsukagoshi,H.; Oogane,T.; Abiko,C.; Funatogawa,K.; Mizuta,K.; Shirabe,K.; Kozawa,K.; Noda,M.; Kimura,H.; Tashiro,M.
EPI382154	MP	Japan	2009-Nov-09	EPI_ISL_123268	A/Yamagata/473/2009		Import from public-domain	Obuchi,M.; Toda,S.; Tsukagoshi,H.; Oogane,T.; Abiko,C.; Funatogawa,K.; Mizuta,K.; Shirabe,K.; Kozawa,K.; Noda,M.; Kimura,H.; Tashiro,M.
EPI382155	NS	Japan	2009-Nov-09	EPI_ISL_123268	A/Yamagata/473/2009		Import from public-domain	Obuchi,M.; Toda,S.; Tsukagoshi,H.; Oogane,T.; Abiko,C.; Funatogawa,K.; Mizuta,K.; Shirabe,K.; Kozawa,K.; Noda,M.; Kimura,H.; Tashiro,M.
EPI382140	PB2	Japan	2010-Jan-12	EPI_ISL_123267	A/Tochigi/10/2010		Import from public-domain	Obuchi,M.; Toda,S.; Tsukagoshi,H.; Oogane,T.; Abiko,C.; Funatogawa,K.; Mizuta,K.; Shirabe,K.; Kozawa,K.; Noda,M.; Kimura,H.; Tashiro,M.
EPI382141	PB1	Japan	2010-Jan-12	EPI_ISL_123267	A/Tochigi/10/2010		Import from public-domain	Obuchi,M.; Toda,S.; Tsukagoshi,H.; Oogane,T.; Abiko,C.; Funatogawa,K.; Mizuta,K.; Shirabe,K.; Kozawa,K.; Noda,M.; Kimura,H.; Tashiro,M.
EPI382142	PA	Japan	2010-Jan-12	EPI_ISL_123267	A/Tochigi/10/2010		Import from public-domain	Obuchi,M.; Toda,S.; Tsukagoshi,H.; Oogane,T.; Abiko,C.; Funatogawa,K.; Mizuta,K.; Shirabe,K.; Kozawa,K.; Noda,M.; Kimura,H.; Tashiro,M.
EPI382143	HA	Japan	2010-Jan-12	EPI_ISL_123267	A/Tochigi/10/2010		Import from public-domain	Obuchi,M.; Toda,S.; Tsukagoshi,H.; Oogane,T.; Abiko,C.; Funatogawa,K.; Mizuta,K.; Shirabe,K.; Kozawa,K.; Noda,M.; Kimura,H.; Tashiro,M.
EPI382144	NP	Japan	2010-Jan-12	EPI_ISL_123267	A/Tochigi/10/2010		Import from public-domain	Obuchi,M.; Toda,S.; Tsukagoshi,H.; Oogane,T.; Abiko,C.; Funatogawa,K.; Mizuta,K.; Shirabe,K.; Kozawa,K.; Noda,M.; Kimura,H.; Tashiro,M.
EPI382145	NA	Japan	2010-Jan-12	EPI_ISL_123267	A/Tochigi/10/2010		Import from public-domain	Obuchi,M.; Toda,S.; Tsukagoshi,H.; Oogane,T.; Abiko,C.; Funatogawa,K.; Mizuta,K.; Shirabe,K.; Kozawa,K.; Noda,M.; Kimura,H.; Tashiro,M.
EPI382146	MP	Japan	2010-Jan-12	EPI_ISL_123267	A/Tochigi/10/2010		Import from public-domain	Obuchi,M.; Toda,S.; Tsukagoshi,H.; Oogane,T.; Abiko,C.; Funatogawa,K.; Mizuta,K.; Shirabe,K.; Kozawa,K.; Noda,M.; Kimura,H.; Tashiro,M.
EPI382147	NS	Japan	2010-Jan-12	EPI_ISL_123267	A/Tochigi/10/2010		Import from public-domain	Obuchi,M.; Toda,S.; Tsukagoshi,H.; Oogane,T.; Abiko,C.; Funatogawa,K.; Mizuta,K.; Shirabe,K.; Kozawa,K.; Noda,M.; Kimura,H.; Tashiro,M.
EPI382132	PB2	Japan	2010-Jan-13	EPI_ISL_123266	A/Tochigi/2/2010		Import from public-domain	Obuchi,M.; Toda,S.; Tsukagoshi,H.; Oogane,T.; Abiko,C.; Funatogawa,K.; Mizuta,K.; Shirabe,K.; Kozawa,K.; Noda,M.; Kimura,H.; Tashiro,M.
EPI382133	PB1	Japan	2010-Jan-13	EPI_ISL_123266	A/Tochigi/2/2010		Import from public-domain	Obuchi,M.; Toda,S.; Tsukagoshi,H.; Oogane,T.; Abiko,C.; Funatogawa,K.; Mizuta,K.; Shirabe,K.; Kozawa,K.; Noda,M.; Kimura,H.; Tashiro,M.
EPI382134	PA	Japan	2010-Jan-13	EPI_ISL_123266	A/Tochigi/2/2010		Import from public-domain	Obuchi,M.; Toda,S.; Tsukagoshi,H.; Oogane,T.; Abiko,C.; Funatogawa,K.; Mizuta,K.; Shirabe,K.; Kozawa,K.; Noda,M.; Kimura,H.; Tashiro,M.
EPI382135	HA	Japan	2010-Jan-13	EPI_ISL_123266	A/Tochigi/2/2010		Import from public-domain	Obuchi,M.; Toda,S.; Tsukagoshi,H.; Oogane,T.; Abiko,C.; Funatogawa,K.; Mizuta,K.; Shirabe,K.; Kozawa,K.; Noda,M.; Kimura,H.; Tashiro,M.
EPI382136	NP	Japan	2010-Jan-13	EPI_ISL_123266	A/Tochigi/2/2010		Import from public-domain	Obuchi,M.; Toda,S.; Tsukagoshi,H.; Oogane,T.; Abiko,C.; Funatogawa,K.; Mizuta,K.; Shirabe,K.; Kozawa,K.; Noda,M.; Kimura,H.; Tashiro,M.
EPI382137	NA	Japan	2010-Jan-13	EPI_ISL_123266	A/Tochigi/2/2010		Import from public-domain	Obuchi,M.; Toda,S.; Tsukagoshi,H.; Oogane,T.; Abiko,C.; Funatogawa,K.; Mizuta,K.; Shirabe,K.; Kozawa,K.; Noda,M.; Kimura,H.; Tashiro,M.
EPI382138	MP	Japan	2010-Jan-13	EPI_ISL_123266	A/Tochigi/2/2010		Import from public-domain	Obuchi,M.; Toda,S.; Tsukagoshi,H.; Oogane,T.; Abiko,C.; Funatogawa,K.; Mizuta,K.; Shirabe,K.; Kozawa,K.; Noda,M.; Kimura,H.; Tashiro,M.
EPI382139	NS	Japan	2010-Jan-13	EPI_ISL_123266	A/Tochigi/2/2010		Import from public-domain	Obuchi,M.; Toda,S.; Tsukagoshi,H.; Oogane,T.; Abiko,C.; Funatogawa,K.; Mizuta,K.; Shirabe,K.; Kozawa,K.; Noda,M.; Kimura,H.; Tashiro,M.
EPI382124	PB2	Japan	2009-Nov-24	EPI_ISL_123265	A/Tochigi/445/2009		Import from public-domain	Obuchi,M.; Toda,S.; Tsukagoshi,H.; Oogane,T.; Abiko,C.; Funatogawa,K.; Mizuta,K.; Shirabe,K.; Kozawa,K.; Noda,M.; Kimura,H.; Tashiro,M.
EPI382125	PB1	Japan	2009-Nov-24	EPI_ISL_123265	A/Tochigi/445/2009		Import from public-domain	Obuchi,M.; Toda,S.; Tsukagoshi,H.; Oogane,T.; Abiko,C.; Funatogawa,K.; Mizuta,K.; Shirabe,K.; Kozawa,K.; Noda,M.; Kimura,H.; Tashiro,M.
EPI382126	PA	Japan	2009-Nov-24	EPI_ISL_123265	A/Tochigi/445/2009		Import from public-domain	Obuchi,M.; Toda,S.; Tsukagoshi,H.; Oogane,T.; Abiko,C.; Funatogawa,K.; Mizuta,K.; Shirabe,K.; Kozawa,K.; Noda,M.; Kimura,H.; Tashiro,M.
EPI382127	HA	Japan	2009-Nov-24	EPI_ISL_123265	A/Tochigi/445/2009		Import from public-domain	Obuchi,M.; Toda,S.; Tsukagoshi,H.; Oogane,T.; Abiko,C.; Funatogawa,K.; Mizuta,K.; Shirabe,K.; Kozawa,K.; Noda,M.; Kimura,H.; Tashiro,M.
EPI382128	NP	Japan	2009-Nov-24	EPI_ISL_123265	A/Tochigi/445/2009		Import from public-domain	Obuchi,M.; Toda,S.; Tsukagoshi,H.; Oogane,T.; Abiko,C.; Funatogawa,K.; Mizuta,K.; Shirabe,K.; Kozawa,K.; Noda,M.; Kimura,H.; Tashiro,M.
EPI382129	NA	Japan	2009-Nov-24	EPI_ISL_123265	A/Tochigi/445/2009		Import from public-domain	Obuchi,M.; Toda,S.; Tsukagoshi,H.; Oogane,T.; Abiko,C.; Funatogawa,K.; Mizuta,K.; Shirabe,K.; Kozawa,K.; Noda,M.; Kimura,H.; Tashiro,M.
EPI382130	MP	Japan	2009-Nov-24	EPI_ISL_123265	A/Tochigi/445/2009		Import from public-domain	Obuchi,M.; Toda,S.; Tsukagoshi,H.; Oogane,T.; Abiko,C.; Funatogawa,K.; Mizuta,K.; Shirabe,K.; Kozawa,K.; Noda,M.; Kimura,H.; Tashiro,M.
EPI382131	NS	Japan	2009-Nov-24	EPI_ISL_123265	A/Tochigi/445/2009		Import from public-domain	Obuchi,M.; Toda,S.; Tsukagoshi,H.; Oogane,T.; Abiko,C.; Funatogawa,K.; Mizuta,K.; Shirabe,K.; Kozawa,K.; Noda,M.; Kimura,H.; Tashiro,M.
EPI382116	PB2	Japan	2009-Oct-29	EPI_ISL_123264	A/Tochigi/350/2009		Import from public-domain	Obuchi,M.; Toda,S.; Tsukagoshi,H.; Oogane,T.; Abiko,C.; Funatogawa,K.; Mizuta,K.; Shirabe,K.; Kozawa,K.; Noda,M.; Kimura,H.; Tashiro,M.
EPI382117	PB1	Japan	2009-Oct-29	EPI_ISL_123264	A/Tochigi/350/2009		Import from public-domain	Obuchi,M.; Toda,S.; Tsukagoshi,H.; Oogane,T.; Abiko,C.; Funatogawa,K.; Mizuta,K.; Shirabe,K.; Kozawa,K.; Noda,M.; Kimura,H.; Tashiro,M.
EPI382118	PA	Japan	2009-Oct-29	EPI_ISL_123264	A/Tochigi/350/2009		Import from public-domain	Obuchi,M.; Toda,S.; Tsukagoshi,H.; Oogane,T.; Abiko,C.; Funatogawa,K.; Mizuta,K.; Shirabe,K.; Kozawa,K.; Noda,M.; Kimura,H.; Tashiro,M.
EPI382119	HA	Japan	2009-Oct-29	EPI_ISL_123264	A/Tochigi/350/2009		Import from public-domain	Obuchi,M.; Toda,S.; Tsukagoshi,H.; Oogane,T.; Abiko,C.; Funatogawa,K.; Mizuta,K.; Shirabe,K.; Kozawa,K.; Noda,M.; Kimura,H.; Tashiro,M.
EPI382120	NP	Japan	2009-Oct-29	EPI_ISL_123264	A/Tochigi/350/2009		Import from public-domain	Obuchi,M.; Toda,S.; Tsukagoshi,H.; Oogane,T.; Abiko,C.; Funatogawa,K.; Mizuta,K.; Shirabe,K.; Kozawa,K.; Noda,M.; Kimura,H.; Tashiro,M.
EPI382121	NA	Japan	2009-Oct-29	EPI_ISL_123264	A/Tochigi/350/2009		Import from public-domain	Obuchi,M.; Toda,S.; Tsukagoshi,H.; Oogane,T.; Abiko,C.; Funatogawa,K.; Mizuta,K.; Shirabe,K.; Kozawa,K.; Noda,M.; Kimura,H.; Tashiro,M.
EPI382122	MP	Japan	2009-Oct-29	EPI_ISL_123264	A/Tochigi/350/2009		Import from public-domain	Obuchi,M.; Toda,S.; Tsukagoshi,H.; Oogane,T.; Abiko,C.; Funatogawa,K.; Mizuta,K.; Shirabe,K.; Kozawa,K.; Noda,M.; Kimura,H.; Tashiro,M.
EPI382123	NS	Japan	2009-Oct-29	EPI_ISL_123264	A/Tochigi/350/2009		Import from public-domain	Obuchi,M.; Toda,S.; Tsukagoshi,H.; Oogane,T.; Abiko,C.; Funatogawa,K.; Mizuta,K.; Shirabe,K.; Kozawa,K.; Noda,M.; Kimura,H.; Tashiro,M.
EPI382111	HA	Japan	2009-Dec-15	EPI_ISL_123263	A/Gunma/293/2009		Import from public-domain	Obuchi,M.; Toda,S.; Tsukagoshi,H.; Oogane,T.; Abiko,C.; Funatogawa,K.; Mizuta,K.; Shirabe,K.; Kozawa,K.; Noda,M.; Kimura,H.; Tashiro,M.
EPI382112	NP	Japan	2009-Dec-15	EPI_ISL_123263	A/Gunma/293/2009		Import from public-domain	Obuchi,M.; Toda,S.; Tsukagoshi,H.; Oogane,T.; Abiko,C.; Funatogawa,K.; Mizuta,K.; Shirabe,K.; Kozawa,K.; Noda,M.; Kimura,H.; Tashiro,M.
EPI382113	NA	Japan	2009-Dec-15	EPI_ISL_123263	A/Gunma/293/2009		Import from public-domain	Obuchi,M.; Toda,S.; Tsukagoshi,H.; Oogane,T.; Abiko,C.; Funatogawa,K.; Mizuta,K.; Shirabe,K.; Kozawa,K.; Noda,M.; Kimura,H.; Tashiro,M.
EPI382114	MP	Japan	2009-Dec-15	EPI_ISL_123263	A/Gunma/293/2009		Import from public-domain	Obuchi,M.; Toda,S.; Tsukagoshi,H.; Oogane,T.; Abiko,C.; Funatogawa,K.; Mizuta,K.; Shirabe,K.; Kozawa,K.; Noda,M.; Kimura,H.; Tashiro,M.
EPI382115	NS	Japan	2009-Dec-15	EPI_ISL_123263	A/Gunma/293/2009		Import from public-domain	Obuchi,M.; Toda,S.; Tsukagoshi,H.; Oogane,T.; Abiko,C.; Funatogawa,K.; Mizuta,K.; Shirabe,K.; Kozawa,K.; Noda,M.; Kimura,H.; Tashiro,M.
EPI382108	PB2	Japan	2009-Dec-15	EPI_ISL_123263	A/Gunma/293/2009		Import from public-domain	Obuchi,M.; Toda,S.; Tsukagoshi,H.; Oogane,T.; Abiko,C.; Funatogawa,K.; Mizuta,K.; Shirabe,K.; Kozawa,K.; Noda,M.; Kimura,H.; Tashiro,M.
EPI382109	PB1	Japan	2009-Dec-15	EPI_ISL_123263	A/Gunma/293/2009		Import from public-domain	Obuchi,M.; Toda,S.; Tsukagoshi,H.; Oogane,T.; Abiko,C.; Funatogawa,K.; Mizuta,K.; Shirabe,K.; Kozawa,K.; Noda,M.; Kimura,H.; Tashiro,M.
EPI382110	PA	Japan	2009-Dec-15	EPI_ISL_123263	A/Gunma/293/2009		Import from public-domain	Obuchi,M.; Toda,S.; Tsukagoshi,H.; Oogane,T.; Abiko,C.; Funatogawa,K.; Mizuta,K.; Shirabe,K.; Kozawa,K.; Noda,M.; Kimura,H.; Tashiro,M.
EPI382094	PB2	Japan	2009-Nov-25	EPI_ISL_123262	A/Gunma/287/2009		Import from public-domain	Obuchi,M.; Toda,S.; Tsukagoshi,H.; Oogane,T.; Abiko,C.; Funatogawa,K.; Mizuta,K.; Shirabe,K.; Kozawa,K.; Noda,M.; Kimura,H.; Tashiro,M.
EPI382095	PB1	Japan	2009-Nov-25	EPI_ISL_123262	A/Gunma/287/2009		Import from public-domain	Obuchi,M.; Toda,S.; Tsukagoshi,H.; Oogane,T.; Abiko,C.; Funatogawa,K.; Mizuta,K.; Shirabe,K.; Kozawa,K.; Noda,M.; Kimura,H.; Tashiro,M.
EPI382096	PA	Japan	2009-Nov-25	EPI_ISL_123262	A/Gunma/287/2009		Import from public-domain	Obuchi,M.; Toda,S.; Tsukagoshi,H.; Oogane,T.; Abiko,C.; Funatogawa,K.; Mizuta,K.; Shirabe,K.; Kozawa,K.; Noda,M.; Kimura,H.; Tashiro,M.
EPI382097	HA	Japan	2009-Nov-25	EPI_ISL_123262	A/Gunma/287/2009		Import from public-domain	Obuchi,M.; Toda,S.; Tsukagoshi,H.; Oogane,T.; Abiko,C.; Funatogawa,K.; Mizuta,K.; Shirabe,K.; Kozawa,K.; Noda,M.; Kimura,H.; Tashiro,M.
EPI382098	NP	Japan	2009-Nov-25	EPI_ISL_123262	A/Gunma/287/2009		Import from public-domain	Obuchi,M.; Toda,S.; Tsukagoshi,H.; Oogane,T.; Abiko,C.; Funatogawa,K.; Mizuta,K.; Shirabe,K.; Kozawa,K.; Noda,M.; Kimura,H.; Tashiro,M.
EPI382099	NA	Japan	2009-Nov-25	EPI_ISL_123262	A/Gunma/287/2009		Import from public-domain	Obuchi,M.; Toda,S.; Tsukagoshi,H.; Oogane,T.; Abiko,C.; Funatogawa,K.; Mizuta,K.; Shirabe,K.; Kozawa,K.; Noda,M.; Kimura,H.; Tashiro,M.
EPI382100	MP	Japan	2009-Nov-25	EPI_ISL_123262	A/Gunma/287/2009		Import from public-domain	Obuchi,M.; Toda,S.; Tsukagoshi,H.; Oogane,T.; Abiko,C.; Funatogawa,K.; Mizuta,K.; Shirabe,K.; Kozawa,K.; Noda,M.; Kimura,H.; Tashiro,M.
EPI382101	NS	Japan	2009-Nov-25	EPI_ISL_123262	A/Gunma/287/2009		Import from public-domain	Obuchi,M.; Toda,S.; Tsukagoshi,H.; Oogane,T.; Abiko,C.; Funatogawa,K.; Mizuta,K.; Shirabe,K.; Kozawa,K.; Noda,M.; Kimura,H.; Tashiro,M.
EPI382086	PB2	Japan	2009-Nov-25	EPI_ISL_123261	A/Gunma/267/2009		Import from public-domain	Obuchi,M.; Toda,S.; Tsukagoshi,H.; Oogane,T.; Abiko,C.; Funatogawa,K.; Mizuta,K.; Shirabe,K.; Kozawa,K.; Noda,M.; Kimura,H.; Tashiro,M.
EPI382087	PB1	Japan	2009-Nov-25	EPI_ISL_123261	A/Gunma/267/2009		Import from public-domain	Obuchi,M.; Toda,S.; Tsukagoshi,H.; Oogane,T.; Abiko,C.; Funatogawa,K.; Mizuta,K.; Shirabe,K.; Kozawa,K.; Noda,M.; Kimura,H.; Tashiro,M.
EPI382088	PA	Japan	2009-Nov-25	EPI_ISL_123261	A/Gunma/267/2009		Import from public-domain	Obuchi,M.; Toda,S.; Tsukagoshi,H.; Oogane,T.; Abiko,C.; Funatogawa,K.; Mizuta,K.; Shirabe,K.; Kozawa,K.; Noda,M.; Kimura,H.; Tashiro,M.
EPI382089	HA	Japan	2009-Nov-25	EPI_ISL_123261	A/Gunma/267/2009		Import from public-domain	Obuchi,M.; Toda,S.; Tsukagoshi,H.; Oogane,T.; Abiko,C.; Funatogawa,K.; Mizuta,K.; Shirabe,K.; Kozawa,K.; Noda,M.; Kimura,H.; Tashiro,M.
EPI382090	NP	Japan	2009-Nov-25	EPI_ISL_123261	A/Gunma/267/2009		Import from public-domain	Obuchi,M.; Toda,S.; Tsukagoshi,H.; Oogane,T.; Abiko,C.; Funatogawa,K.; Mizuta,K.; Shirabe,K.; Kozawa,K.; Noda,M.; Kimura,H.; Tashiro,M.
EPI382091	NA	Japan	2009-Nov-25	EPI_ISL_123261	A/Gunma/267/2009		Import from public-domain	Obuchi,M.; Toda,S.; Tsukagoshi,H.; Oogane,T.; Abiko,C.; Funatogawa,K.; Mizuta,K.; Shirabe,K.; Kozawa,K.; Noda,M.; Kimura,H.; Tashiro,M.
EPI382092	MP	Japan	2009-Nov-25	EPI_ISL_123261	A/Gunma/267/2009		Import from public-domain	Obuchi,M.; Toda,S.; Tsukagoshi,H.; Oogane,T.; Abiko,C.; Funatogawa,K.; Mizuta,K.; Shirabe,K.; Kozawa,K.; Noda,M.; Kimura,H.; Tashiro,M.
EPI382093	NS	Japan	2009-Nov-25	EPI_ISL_123261	A/Gunma/267/2009		Import from public-domain	Obuchi,M.; Toda,S.; Tsukagoshi,H.; Oogane,T.; Abiko,C.; Funatogawa,K.; Mizuta,K.; Shirabe,K.; Kozawa,K.; Noda,M.; Kimura,H.; Tashiro,M.
EPI382078	PB2	Japan	2009-Nov-16	EPI_ISL_123260	A/Gunma/263/2009		Import from public-domain	Obuchi,M.; Toda,S.; Tsukagoshi,H.; Oogane,T.; Abiko,C.; Funatogawa,K.; Mizuta,K.; Shirabe,K.; Kozawa,K.; Noda,M.; Kimura,H.; Tashiro,M.
EPI382079	PB1	Japan	2009-Nov-16	EPI_ISL_123260	A/Gunma/263/2009		Import from public-domain	Obuchi,M.; Toda,S.; Tsukagoshi,H.; Oogane,T.; Abiko,C.; Funatogawa,K.; Mizuta,K.; Shirabe,K.; Kozawa,K.; Noda,M.; Kimura,H.; Tashiro,M.
EPI382080	PA	Japan	2009-Nov-16	EPI_ISL_123260	A/Gunma/263/2009		Import from public-domain	Obuchi,M.; Toda,S.; Tsukagoshi,H.; Oogane,T.; Abiko,C.; Funatogawa,K.; Mizuta,K.; Shirabe,K.; Kozawa,K.; Noda,M.; Kimura,H.; Tashiro,M.
EPI382081	HA	Japan	2009-Nov-16	EPI_ISL_123260	A/Gunma/263/2009		Import from public-domain	Obuchi,M.; Toda,S.; Tsukagoshi,H.; Oogane,T.; Abiko,C.; Funatogawa,K.; Mizuta,K.; Shirabe,K.; Kozawa,K.; Noda,M.; Kimura,H.; Tashiro,M.
EPI382082	NP	Japan	2009-Nov-16	EPI_ISL_123260	A/Gunma/263/2009		Import from public-domain	Obuchi,M.; Toda,S.; Tsukagoshi,H.; Oogane,T.; Abiko,C.; Funatogawa,K.; Mizuta,K.; Shirabe,K.; Kozawa,K.; Noda,M.; Kimura,H.; Tashiro,M.
EPI382083	NA	Japan	2009-Nov-16	EPI_ISL_123260	A/Gunma/263/2009		Import from public-domain	Obuchi,M.; Toda,S.; Tsukagoshi,H.; Oogane,T.; Abiko,C.; Funatogawa,K.; Mizuta,K.; Shirabe,K.; Kozawa,K.; Noda,M.; Kimura,H.; Tashiro,M.
EPI382084	MP	Japan	2009-Nov-16	EPI_ISL_123260	A/Gunma/263/2009		Import from public-domain	Obuchi,M.; Toda,S.; Tsukagoshi,H.; Oogane,T.; Abiko,C.; Funatogawa,K.; Mizuta,K.; Shirabe,K.; Kozawa,K.; Noda,M.; Kimura,H.; Tashiro,M.
EPI382085	NS	Japan	2009-Nov-16	EPI_ISL_123260	A/Gunma/263/2009		Import from public-domain	Obuchi,M.; Toda,S.; Tsukagoshi,H.; Oogane,T.; Abiko,C.; Funatogawa,K.; Mizuta,K.; Shirabe,K.; Kozawa,K.; Noda,M.; Kimura,H.; Tashiro,M.
EPI360088	HA	China	2010-Jan-05	EPI_ISL_108539	A/Tianjinnankai/SWL413/2010		Import from public-domain	Li,X.; Kong,M.; Chen,J.; Su,X.; Ding,J.; Zou,M.; Guo,L.
EPI360080	PA	China	2010-Jan-05	EPI_ISL_108539	A/Tianjinnankai/SWL413/2010		Import from public-domain	Li,X.; Kong,M.; Chen,J.; Su,X.; Ding,J.; Zou,M.; Guo,L.
EPI360103	NP	China	2010-Jan-05	EPI_ISL_108539	A/Tianjinnankai/SWL413/2010		Import from public-domain	Li,X.; Kong,M.; Chen,J.; Su,X.; Ding,J.; Zou,M.; Guo,L.
EPI360064	PB2	China	2010-Jan-05	EPI_ISL_108539	A/Tianjinnankai/SWL413/2010		Import from public-domain	Li,X.; Kong,M.; Chen,J.; Su,X.; Ding,J.; Zou,M.; Guo,L.
EPI360129	NS	China	2010-Jan-05	EPI_ISL_108539	A/Tianjinnankai/SWL413/2010		Import from public-domain	Li,X.; Kong,M.; Chen,J.; Su,X.; Ding,J.; Zou,M.; Guo,L.
EPI360119	MP	China	2010-Jan-05	EPI_ISL_108539	A/Tianjinnankai/SWL413/2010		Import from public-domain	Li,X.; Kong,M.; Chen,J.; Su,X.; Ding,J.; Zou,M.; Guo,L.
EPI360111	NA	China	2010-Jan-05	EPI_ISL_108539	A/Tianjinnankai/SWL413/2010		Import from public-domain	Li,X.; Kong,M.; Chen,J.; Su,X.; Ding,J.; Zou,M.; Guo,L.
EPI360072	PB1	China	2010-Jan-05	EPI_ISL_108539	A/Tianjinnankai/SWL413/2010		Import from public-domain	Li,X.; Kong,M.; Chen,J.; Su,X.; Ding,J.; Zou,M.; Guo,L.
EPI360071	PB1	China	2010-Jan-02	EPI_ISL_108538	A/Tianjinnankai/SWL49/2010		Import from public-domain	Li,X.; Kong,M.; Chen,J.; Su,X.; Ding,J.; Zou,M.; Guo,L.
EPI360102	NP	China	2010-Jan-02	EPI_ISL_108538	A/Tianjinnankai/SWL49/2010		Import from public-domain	Li,X.; Kong,M.; Chen,J.; Su,X.; Ding,J.; Zou,M.; Guo,L.
EPI360118	MP	China	2010-Jan-02	EPI_ISL_108538	A/Tianjinnankai/SWL49/2010		Import from public-domain	Li,X.; Kong,M.; Chen,J.; Su,X.; Ding,J.; Zou,M.; Guo,L.
EPI360110	NA	China	2010-Jan-02	EPI_ISL_108538	A/Tianjinnankai/SWL49/2010		Import from public-domain	Li,X.; Kong,M.; Chen,J.; Su,X.; Ding,J.; Zou,M.; Guo,L.
EPI360128	NS	China	2010-Jan-02	EPI_ISL_108538	A/Tianjinnankai/SWL49/2010		Import from public-domain	Li,X.; Kong,M.; Chen,J.; Su,X.; Ding,J.; Zou,M.; Guo,L.
EPI360087	HA	China	2010-Jan-02	EPI_ISL_108538	A/Tianjinnankai/SWL49/2010		Import from public-domain	Li,X.; Kong,M.; Chen,J.; Su,X.; Ding,J.; Zou,M.; Guo,L.
EPI360063	PB2	China	2010-Jan-02	EPI_ISL_108538	A/Tianjinnankai/SWL49/2010		Import from public-domain	Li,X.; Kong,M.; Chen,J.; Su,X.; Ding,J.; Zou,M.; Guo,L.
EPI360079	PA	China	2010-Jan-02	EPI_ISL_108538	A/Tianjinnankai/SWL49/2010		Import from public-domain	Li,X.; Kong,M.; Chen,J.; Su,X.; Ding,J.; Zou,M.; Guo,L.
EPI360086	HA	China	2009-Dec-30	EPI_ISL_108537	A/Tianjinjinnan/SWL4141/2009		Import from public-domain	Li,X.; Kong,M.; Chen,J.; Su,X.; Ding,J.; Zou,M.; Guo,L.
EPI360062	PB2	China	2009-Dec-30	EPI_ISL_108537	A/Tianjinjinnan/SWL4141/2009		Import from public-domain	Li,X.; Kong,M.; Chen,J.; Su,X.; Ding,J.; Zou,M.; Guo,L.
EPI360101	NP	China	2009-Dec-30	EPI_ISL_108537	A/Tianjinjinnan/SWL4141/2009		Import from public-domain	Li,X.; Kong,M.; Chen,J.; Su,X.; Ding,J.; Zou,M.; Guo,L.
EPI360117	MP	China	2009-Dec-30	EPI_ISL_108537	A/Tianjinjinnan/SWL4141/2009		Import from public-domain	Li,X.; Kong,M.; Chen,J.; Su,X.; Ding,J.; Zou,M.; Guo,L.
EPI360126	NS	China	2009-Dec-30	EPI_ISL_108537	A/Tianjinjinnan/SWL4141/2009		Import from public-domain	Li,X.; Kong,M.; Chen,J.; Su,X.; Ding,J.; Zou,M.; Guo,L.
EPI360109	NA	China	2009-Dec-30	EPI_ISL_108537	A/Tianjinjinnan/SWL4141/2009		Import from public-domain	Li,X.; Kong,M.; Chen,J.; Su,X.; Ding,J.; Zou,M.; Guo,L.
EPI360070	PB1	China	2009-Dec-30	EPI_ISL_108537	A/Tianjinjinnan/SWL4141/2009		Import from public-domain	Li,X.; Kong,M.; Chen,J.; Su,X.; Ding,J.; Zou,M.; Guo,L.
EPI360078	PA	China	2009-Dec-30	EPI_ISL_108537	A/Tianjinjinnan/SWL4141/2009		Import from public-domain	Li,X.; Kong,M.; Chen,J.; Su,X.; Ding,J.; Zou,M.; Guo,L.
EPI360085	HA	China	2009-Dec-05	EPI_ISL_108536	A/Tianjinninghe/SWL49/2009		Import from public-domain	Li,X.; Kong,M.; Chen,J.; Su,X.; Ding,J.; Zou,M.; Guo,L.
EPI360069	PB1	China	2009-Dec-05	EPI_ISL_108536	A/Tianjinninghe/SWL49/2009		Import from public-domain	Li,X.; Kong,M.; Chen,J.; Su,X.; Ding,J.; Zou,M.; Guo,L.
EPI360100	NP	China	2009-Dec-05	EPI_ISL_108536	A/Tianjinninghe/SWL49/2009		Import from public-domain	Li,X.; Kong,M.; Chen,J.; Su,X.; Ding,J.; Zou,M.; Guo,L.
EPI360077	PA	China	2009-Dec-05	EPI_ISL_108536	A/Tianjinninghe/SWL49/2009		Import from public-domain	Li,X.; Kong,M.; Chen,J.; Su,X.; Ding,J.; Zou,M.; Guo,L.
EPI360116	MP	China	2009-Dec-05	EPI_ISL_108536	A/Tianjinninghe/SWL49/2009		Import from public-domain	Li,X.; Kong,M.; Chen,J.; Su,X.; Ding,J.; Zou,M.; Guo,L.
EPI360125	NS	China	2009-Dec-05	EPI_ISL_108536	A/Tianjinninghe/SWL49/2009		Import from public-domain	Li,X.; Kong,M.; Chen,J.; Su,X.; Ding,J.; Zou,M.; Guo,L.
EPI360108	NA	China	2009-Dec-05	EPI_ISL_108536	A/Tianjinninghe/SWL49/2009		Import from public-domain	Li,X.; Kong,M.; Chen,J.; Su,X.; Ding,J.; Zou,M.; Guo,L.
EPI360061	PB2	China	2009-Dec-05	EPI_ISL_108536	A/Tianjinninghe/SWL49/2009		Import from public-domain	Li,X.; Kong,M.; Chen,J.; Su,X.; Ding,J.; Zou,M.; Guo,L.
EPI360084	HA	China	2009-Nov-19	EPI_ISL_108535	A/Tianjintanggu/SWL432/2009		Import from public-domain	Li,X.; Kong,M.; Chen,J.; Su,X.; Ding,J.; Zou,M.; Guo,L.
EPI360099	NP	China	2009-Nov-19	EPI_ISL_108535	A/Tianjintanggu/SWL432/2009		Import from public-domain	Li,X.; Kong,M.; Chen,J.; Su,X.; Ding,J.; Zou,M.; Guo,L.
EPI360068	PB1	China	2009-Nov-19	EPI_ISL_108535	A/Tianjintanggu/SWL432/2009		Import from public-domain	Li,X.; Kong,M.; Chen,J.; Su,X.; Ding,J.; Zou,M.; Guo,L.
EPI360124	NS	China	2009-Nov-19	EPI_ISL_108535	A/Tianjintanggu/SWL432/2009		Import from public-domain	Li,X.; Kong,M.; Chen,J.; Su,X.; Ding,J.; Zou,M.; Guo,L.
EPI360115	MP	China	2009-Nov-19	EPI_ISL_108535	A/Tianjintanggu/SWL432/2009		Import from public-domain	Li,X.; Kong,M.; Chen,J.; Su,X.; Ding,J.; Zou,M.; Guo,L.
EPI360107	NA	China	2009-Nov-19	EPI_ISL_108535	A/Tianjintanggu/SWL432/2009		Import from public-domain	Li,X.; Kong,M.; Chen,J.; Su,X.; Ding,J.; Zou,M.; Guo,L.
EPI360060	PB2	China	2009-Nov-19	EPI_ISL_108535	A/Tianjintanggu/SWL432/2009		Import from public-domain	Li,X.; Kong,M.; Chen,J.; Su,X.; Ding,J.; Zou,M.; Guo,L.
EPI360076	PA	China	2009-Nov-19	EPI_ISL_108535	A/Tianjintanggu/SWL432/2009		Import from public-domain	Li,X.; Kong,M.; Chen,J.; Su,X.; Ding,J.; Zou,M.; Guo,L.
EPI360059	PB2	China	2009-Nov-12	EPI_ISL_108534	A/Tianjinheping/SWL313/2009		Import from public-domain	Li,X.; Kong,M.; Chen,J.; Su,X.; Ding,J.; Zou,M.; Guo,L.
EPI360067	PB1	China	2009-Nov-12	EPI_ISL_108534	A/Tianjinheping/SWL313/2009		Import from public-domain	Li,X.; Kong,M.; Chen,J.; Su,X.; Ding,J.; Zou,M.; Guo,L.
EPI360098	NP	China	2009-Nov-12	EPI_ISL_108534	A/Tianjinheping/SWL313/2009		Import from public-domain	Li,X.; Kong,M.; Chen,J.; Su,X.; Ding,J.; Zou,M.; Guo,L.
EPI360114	MP	China	2009-Nov-12	EPI_ISL_108534	A/Tianjinheping/SWL313/2009		Import from public-domain	Li,X.; Kong,M.; Chen,J.; Su,X.; Ding,J.; Zou,M.; Guo,L.
EPI360123	NS	China	2009-Nov-12	EPI_ISL_108534	A/Tianjinheping/SWL313/2009		Import from public-domain	Li,X.; Kong,M.; Chen,J.; Su,X.; Ding,J.; Zou,M.; Guo,L.
EPI360106	NA	China	2009-Nov-12	EPI_ISL_108534	A/Tianjinheping/SWL313/2009		Import from public-domain	Li,X.; Kong,M.; Chen,J.; Su,X.; Ding,J.; Zou,M.; Guo,L.
EPI360083	HA	China	2009-Nov-12	EPI_ISL_108534	A/Tianjinheping/SWL313/2009		Import from public-domain	Li,X.; Kong,M.; Chen,J.; Su,X.; Ding,J.; Zou,M.; Guo,L.
EPI360075	PA	China	2009-Nov-12	EPI_ISL_108534	A/Tianjinheping/SWL313/2009		Import from public-domain	Li,X.; Kong,M.; Chen,J.; Su,X.; Ding,J.; Zou,M.; Guo,L.
EPI348433	MP	United Kingdom	2009-May-02	EPI_ISL_101355	A/England/246/2009		Import from public-domain	Baillie,G.J.; Galiano,M.; Agapow,P.M.; Myers,R.; Chiam,R.; Gall,A.; Palser,A.L.; Watson,S.J.; Hedge,J.; Underwood,A.; Platt,S.; McLean,E.; Pebody,R.G.; Rambaut,A.; Green,J.; Daniels,R.; Pybus,O.G.; Kellam,P.; Zambon,M.; Galiano,M.C.
EPI348428	PB1	United Kingdom	2009-May-02	EPI_ISL_101355	A/England/246/2009		Import from public-domain	Baillie,G.J.; Galiano,M.; Agapow,P.M.; Myers,R.; Chiam,R.; Gall,A.; Palser,A.L.; Watson,S.J.; Hedge,J.; Underwood,A.; Platt,S.; McLean,E.; Pebody,R.G.; Rambaut,A.; Green,J.; Daniels,R.; Pybus,O.G.; Kellam,P.; Zambon,M.; Galiano,M.C.
EPI348430	HA	United Kingdom	2009-May-02	EPI_ISL_101355	A/England/246/2009		Import from public-domain	Baillie,G.J.; Galiano,M.; Agapow,P.M.; Myers,R.; Chiam,R.; Gall,A.; Palser,A.L.; Watson,S.J.; Hedge,J.; Underwood,A.; Platt,S.; McLean,E.; Pebody,R.G.; Rambaut,A.; Green,J.; Daniels,R.; Pybus,O.G.; Kellam,P.; Zambon,M.; Galiano,M.C.
EPI348434	NS	United Kingdom	2009-May-02	EPI_ISL_101355	A/England/246/2009		Import from public-domain	Baillie,G.J.; Galiano,M.; Agapow,P.M.; Myers,R.; Chiam,R.; Gall,A.; Palser,A.L.; Watson,S.J.; Hedge,J.; Underwood,A.; Platt,S.; McLean,E.; Pebody,R.G.; Rambaut,A.; Green,J.; Daniels,R.; Pybus,O.G.; Kellam,P.; Zambon,M.; Galiano,M.C.
EPI348431	NP	United Kingdom	2009-May-02	EPI_ISL_101355	A/England/246/2009		Import from public-domain	Baillie,G.J.; Galiano,M.; Agapow,P.M.; Myers,R.; Chiam,R.; Gall,A.; Palser,A.L.; Watson,S.J.; Hedge,J.; Underwood,A.; Platt,S.; McLean,E.; Pebody,R.G.; Rambaut,A.; Green,J.; Daniels,R.; Pybus,O.G.; Kellam,P.; Zambon,M.; Galiano,M.C.
EPI348432	NA	United Kingdom	2009-May-02	EPI_ISL_101355	A/England/246/2009		Import from public-domain	Baillie,G.J.; Galiano,M.; Agapow,P.M.; Myers,R.; Chiam,R.; Gall,A.; Palser,A.L.; Watson,S.J.; Hedge,J.; Underwood,A.; Platt,S.; McLean,E.; Pebody,R.G.; Rambaut,A.; Green,J.; Daniels,R.; Pybus,O.G.; Kellam,P.; Zambon,M.; Galiano,M.C.
EPI348427	PB2	United Kingdom	2009-May-02	EPI_ISL_101355	A/England/246/2009		Import from public-domain	Baillie,G.J.; Galiano,M.; Agapow,P.M.; Myers,R.; Chiam,R.; Gall,A.; Palser,A.L.; Watson,S.J.; Hedge,J.; Underwood,A.; Platt,S.; McLean,E.; Pebody,R.G.; Rambaut,A.; Green,J.; Daniels,R.; Pybus,O.G.; Kellam,P.; Zambon,M.; Galiano,M.C.
EPI348429	PA	United Kingdom	2009-May-02	EPI_ISL_101355	A/England/246/2009		Import from public-domain	Baillie,G.J.; Galiano,M.; Agapow,P.M.; Myers,R.; Chiam,R.; Gall,A.; Palser,A.L.; Watson,S.J.; Hedge,J.; Underwood,A.; Platt,S.; McLean,E.; Pebody,R.G.; Rambaut,A.; Green,J.; Daniels,R.; Pybus,O.G.; Kellam,P.; Zambon,M.; Galiano,M.C.
EPI348424	NA	United Kingdom	2009-May-02	EPI_ISL_101354	A/England/218/2009		Import from public-domain	Baillie,G.J.; Galiano,M.; Agapow,P.M.; Myers,R.; Chiam,R.; Gall,A.; Palser,A.L.; Watson,S.J.; Hedge,J.; Underwood,A.; Platt,S.; McLean,E.; Pebody,R.G.; Rambaut,A.; Green,J.; Daniels,R.; Pybus,O.G.; Kellam,P.; Zambon,M.; Galiano,M.C.
EPI348420	PB1	United Kingdom	2009-May-02	EPI_ISL_101354	A/England/218/2009		Import from public-domain	Baillie,G.J.; Galiano,M.; Agapow,P.M.; Myers,R.; Chiam,R.; Gall,A.; Palser,A.L.; Watson,S.J.; Hedge,J.; Underwood,A.; Platt,S.; McLean,E.; Pebody,R.G.; Rambaut,A.; Green,J.; Daniels,R.; Pybus,O.G.; Kellam,P.; Zambon,M.; Galiano,M.C.
EPI348426	NS	United Kingdom	2009-May-02	EPI_ISL_101354	A/England/218/2009		Import from public-domain	Baillie,G.J.; Galiano,M.; Agapow,P.M.; Myers,R.; Chiam,R.; Gall,A.; Palser,A.L.; Watson,S.J.; Hedge,J.; Underwood,A.; Platt,S.; McLean,E.; Pebody,R.G.; Rambaut,A.; Green,J.; Daniels,R.; Pybus,O.G.; Kellam,P.; Zambon,M.; Galiano,M.C.
EPI348419	PB2	United Kingdom	2009-May-02	EPI_ISL_101354	A/England/218/2009		Import from public-domain	Baillie,G.J.; Galiano,M.; Agapow,P.M.; Myers,R.; Chiam,R.; Gall,A.; Palser,A.L.; Watson,S.J.; Hedge,J.; Underwood,A.; Platt,S.; McLean,E.; Pebody,R.G.; Rambaut,A.; Green,J.; Daniels,R.; Pybus,O.G.; Kellam,P.; Zambon,M.; Galiano,M.C.
EPI348425	MP	United Kingdom	2009-May-02	EPI_ISL_101354	A/England/218/2009		Import from public-domain	Baillie,G.J.; Galiano,M.; Agapow,P.M.; Myers,R.; Chiam,R.; Gall,A.; Palser,A.L.; Watson,S.J.; Hedge,J.; Underwood,A.; Platt,S.; McLean,E.; Pebody,R.G.; Rambaut,A.; Green,J.; Daniels,R.; Pybus,O.G.; Kellam,P.; Zambon,M.; Galiano,M.C.
EPI348422	HA	United Kingdom	2009-May-02	EPI_ISL_101354	A/England/218/2009		Import from public-domain	Baillie,G.J.; Galiano,M.; Agapow,P.M.; Myers,R.; Chiam,R.; Gall,A.; Palser,A.L.; Watson,S.J.; Hedge,J.; Underwood,A.; Platt,S.; McLean,E.; Pebody,R.G.; Rambaut,A.; Green,J.; Daniels,R.; Pybus,O.G.; Kellam,P.; Zambon,M.; Galiano,M.C.
EPI348423	NP	United Kingdom	2009-May-02	EPI_ISL_101354	A/England/218/2009		Import from public-domain	Baillie,G.J.; Galiano,M.; Agapow,P.M.; Myers,R.; Chiam,R.; Gall,A.; Palser,A.L.; Watson,S.J.; Hedge,J.; Underwood,A.; Platt,S.; McLean,E.; Pebody,R.G.; Rambaut,A.; Green,J.; Daniels,R.; Pybus,O.G.; Kellam,P.; Zambon,M.; Galiano,M.C.
EPI348421	PA	United Kingdom	2009-May-02	EPI_ISL_101354	A/England/218/2009		Import from public-domain	Baillie,G.J.; Galiano,M.; Agapow,P.M.; Myers,R.; Chiam,R.; Gall,A.; Palser,A.L.; Watson,S.J.; Hedge,J.; Underwood,A.; Platt,S.; McLean,E.; Pebody,R.G.; Rambaut,A.; Green,J.; Daniels,R.; Pybus,O.G.; Kellam,P.; Zambon,M.; Galiano,M.C.
EPI348386	PB2	United Kingdom	2009-May-03	EPI_ISL_101328	A/Scotland/4/2009		Import from public-domain	Baillie,G.J.; Galiano,M.; Agapow,P.M.; Myers,R.; Chiam,R.; Gall,A.; Palser,A.L.; Watson,S.J.; Hedge,J.; Underwood,A.; Platt,S.; McLean,E.; Pebody,R.G.; Rambaut,A.; Green,J.; Daniels,R.; Pybus,O.G.; Kellam,P.; Zambon,M.; Galiano,M.C.
EPI348387	PB1	United Kingdom	2009-May-03	EPI_ISL_101328	A/Scotland/4/2009		Import from public-domain	Baillie,G.J.; Galiano,M.; Agapow,P.M.; Myers,R.; Chiam,R.; Gall,A.; Palser,A.L.; Watson,S.J.; Hedge,J.; Underwood,A.; Platt,S.; McLean,E.; Pebody,R.G.; Rambaut,A.; Green,J.; Daniels,R.; Pybus,O.G.; Kellam,P.; Zambon,M.; Galiano,M.C.
EPI348388	PA	United Kingdom	2009-May-03	EPI_ISL_101328	A/Scotland/4/2009		Import from public-domain	Baillie,G.J.; Galiano,M.; Agapow,P.M.; Myers,R.; Chiam,R.; Gall,A.; Palser,A.L.; Watson,S.J.; Hedge,J.; Underwood,A.; Platt,S.; McLean,E.; Pebody,R.G.; Rambaut,A.; Green,J.; Daniels,R.; Pybus,O.G.; Kellam,P.; Zambon,M.; Galiano,M.C.
EPI348389	HA	United Kingdom	2009-May-03	EPI_ISL_101328	A/Scotland/4/2009		Import from public-domain	Baillie,G.J.; Galiano,M.; Agapow,P.M.; Myers,R.; Chiam,R.; Gall,A.; Palser,A.L.; Watson,S.J.; Hedge,J.; Underwood,A.; Platt,S.; McLean,E.; Pebody,R.G.; Rambaut,A.; Green,J.; Daniels,R.; Pybus,O.G.; Kellam,P.; Zambon,M.; Galiano,M.C.
EPI348390	NP	United Kingdom	2009-May-03	EPI_ISL_101328	A/Scotland/4/2009		Import from public-domain	Baillie,G.J.; Galiano,M.; Agapow,P.M.; Myers,R.; Chiam,R.; Gall,A.; Palser,A.L.; Watson,S.J.; Hedge,J.; Underwood,A.; Platt,S.; McLean,E.; Pebody,R.G.; Rambaut,A.; Green,J.; Daniels,R.; Pybus,O.G.; Kellam,P.; Zambon,M.; Galiano,M.C.
EPI348391	NA	United Kingdom	2009-May-03	EPI_ISL_101328	A/Scotland/4/2009		Import from public-domain	Baillie,G.J.; Galiano,M.; Agapow,P.M.; Myers,R.; Chiam,R.; Gall,A.; Palser,A.L.; Watson,S.J.; Hedge,J.; Underwood,A.; Platt,S.; McLean,E.; Pebody,R.G.; Rambaut,A.; Green,J.; Daniels,R.; Pybus,O.G.; Kellam,P.; Zambon,M.; Galiano,M.C.
EPI348392	MP	United Kingdom	2009-May-03	EPI_ISL_101328	A/Scotland/4/2009		Import from public-domain	Baillie,G.J.; Galiano,M.; Agapow,P.M.; Myers,R.; Chiam,R.; Gall,A.; Palser,A.L.; Watson,S.J.; Hedge,J.; Underwood,A.; Platt,S.; McLean,E.; Pebody,R.G.; Rambaut,A.; Green,J.; Daniels,R.; Pybus,O.G.; Kellam,P.; Zambon,M.; Galiano,M.C.
EPI348393	NS	United Kingdom	2009-May-03	EPI_ISL_101328	A/Scotland/4/2009		Import from public-domain	Baillie,G.J.; Galiano,M.; Agapow,P.M.; Myers,R.; Chiam,R.; Gall,A.; Palser,A.L.; Watson,S.J.; Hedge,J.; Underwood,A.; Platt,S.; McLean,E.; Pebody,R.G.; Rambaut,A.; Green,J.; Daniels,R.; Pybus,O.G.; Kellam,P.; Zambon,M.; Galiano,M.C.
EPI348378	PB2	United Kingdom	2009-Apr-30	EPI_ISL_101327	A/England/216/2009		Import from public-domain	Baillie,G.J.; Galiano,M.; Agapow,P.M.; Myers,R.; Chiam,R.; Gall,A.; Palser,A.L.; Watson,S.J.; Hedge,J.; Underwood,A.; Platt,S.; McLean,E.; Pebody,R.G.; Rambaut,A.; Green,J.; Daniels,R.; Pybus,O.G.; Kellam,P.; Zambon,M.; Galiano,M.C.
EPI348379	PB1	United Kingdom	2009-Apr-30	EPI_ISL_101327	A/England/216/2009		Import from public-domain	Baillie,G.J.; Galiano,M.; Agapow,P.M.; Myers,R.; Chiam,R.; Gall,A.; Palser,A.L.; Watson,S.J.; Hedge,J.; Underwood,A.; Platt,S.; McLean,E.; Pebody,R.G.; Rambaut,A.; Green,J.; Daniels,R.; Pybus,O.G.; Kellam,P.; Zambon,M.; Galiano,M.C.
EPI348380	PA	United Kingdom	2009-Apr-30	EPI_ISL_101327	A/England/216/2009		Import from public-domain	Baillie,G.J.; Galiano,M.; Agapow,P.M.; Myers,R.; Chiam,R.; Gall,A.; Palser,A.L.; Watson,S.J.; Hedge,J.; Underwood,A.; Platt,S.; McLean,E.; Pebody,R.G.; Rambaut,A.; Green,J.; Daniels,R.; Pybus,O.G.; Kellam,P.; Zambon,M.; Galiano,M.C.
EPI348381	HA	United Kingdom	2009-Apr-30	EPI_ISL_101327	A/England/216/2009		Import from public-domain	Baillie,G.J.; Galiano,M.; Agapow,P.M.; Myers,R.; Chiam,R.; Gall,A.; Palser,A.L.; Watson,S.J.; Hedge,J.; Underwood,A.; Platt,S.; McLean,E.; Pebody,R.G.; Rambaut,A.; Green,J.; Daniels,R.; Pybus,O.G.; Kellam,P.; Zambon,M.; Galiano,M.C.
EPI348382	NP	United Kingdom	2009-Apr-30	EPI_ISL_101327	A/England/216/2009		Import from public-domain	Baillie,G.J.; Galiano,M.; Agapow,P.M.; Myers,R.; Chiam,R.; Gall,A.; Palser,A.L.; Watson,S.J.; Hedge,J.; Underwood,A.; Platt,S.; McLean,E.; Pebody,R.G.; Rambaut,A.; Green,J.; Daniels,R.; Pybus,O.G.; Kellam,P.; Zambon,M.; Galiano,M.C.
EPI348383	NA	United Kingdom	2009-Apr-30	EPI_ISL_101327	A/England/216/2009		Import from public-domain	Baillie,G.J.; Galiano,M.; Agapow,P.M.; Myers,R.; Chiam,R.; Gall,A.; Palser,A.L.; Watson,S.J.; Hedge,J.; Underwood,A.; Platt,S.; McLean,E.; Pebody,R.G.; Rambaut,A.; Green,J.; Daniels,R.; Pybus,O.G.; Kellam,P.; Zambon,M.; Galiano,M.C.
EPI348384	MP	United Kingdom	2009-Apr-30	EPI_ISL_101327	A/England/216/2009		Import from public-domain	Baillie,G.J.; Galiano,M.; Agapow,P.M.; Myers,R.; Chiam,R.; Gall,A.; Palser,A.L.; Watson,S.J.; Hedge,J.; Underwood,A.; Platt,S.; McLean,E.; Pebody,R.G.; Rambaut,A.; Green,J.; Daniels,R.; Pybus,O.G.; Kellam,P.; Zambon,M.; Galiano,M.C.
EPI348385	NS	United Kingdom	2009-Apr-30	EPI_ISL_101327	A/England/216/2009		Import from public-domain	Baillie,G.J.; Galiano,M.; Agapow,P.M.; Myers,R.; Chiam,R.; Gall,A.; Palser,A.L.; Watson,S.J.; Hedge,J.; Underwood,A.; Platt,S.; McLean,E.; Pebody,R.G.; Rambaut,A.; Green,J.; Daniels,R.; Pybus,O.G.; Kellam,P.; Zambon,M.; Galiano,M.C.
EPI348371	NA	United Kingdom	2009-Apr-30	EPI_ISL_101323	A/England/215/2009		Import from public-domain	Baillie,G.J.; Galiano,M.; Agapow,P.M.; Myers,R.; Chiam,R.; Gall,A.; Palser,A.L.; Watson,S.J.; Hedge,J.; Underwood,A.; Platt,S.; McLean,E.; Pebody,R.G.; Rambaut,A.; Green,J.; Daniels,R.; Pybus,O.G.; Kellam,P.; Zambon,M.; Galiano,M.C.
EPI348372	MP	United Kingdom	2009-Apr-30	EPI_ISL_101323	A/England/215/2009		Import from public-domain	Baillie,G.J.; Galiano,M.; Agapow,P.M.; Myers,R.; Chiam,R.; Gall,A.; Palser,A.L.; Watson,S.J.; Hedge,J.; Underwood,A.; Platt,S.; McLean,E.; Pebody,R.G.; Rambaut,A.; Green,J.; Daniels,R.; Pybus,O.G.; Kellam,P.; Zambon,M.; Galiano,M.C.
EPI348373	NS	United Kingdom	2009-Apr-30	EPI_ISL_101323	A/England/215/2009		Import from public-domain	Baillie,G.J.; Galiano,M.; Agapow,P.M.; Myers,R.; Chiam,R.; Gall,A.; Palser,A.L.; Watson,S.J.; Hedge,J.; Underwood,A.; Platt,S.; McLean,E.; Pebody,R.G.; Rambaut,A.; Green,J.; Daniels,R.; Pybus,O.G.; Kellam,P.; Zambon,M.; Galiano,M.C.
EPI348365	PB2	United Kingdom	2009-Apr-30	EPI_ISL_101323	A/England/215/2009		Import from public-domain	Baillie,G.J.; Galiano,M.; Agapow,P.M.; Myers,R.; Chiam,R.; Gall,A.; Palser,A.L.; Watson,S.J.; Hedge,J.; Underwood,A.; Platt,S.; McLean,E.; Pebody,R.G.; Rambaut,A.; Green,J.; Daniels,R.; Pybus,O.G.; Kellam,P.; Zambon,M.; Galiano,M.C.
EPI348366	PB1	United Kingdom	2009-Apr-30	EPI_ISL_101323	A/England/215/2009		Import from public-domain	Baillie,G.J.; Galiano,M.; Agapow,P.M.; Myers,R.; Chiam,R.; Gall,A.; Palser,A.L.; Watson,S.J.; Hedge,J.; Underwood,A.; Platt,S.; McLean,E.; Pebody,R.G.; Rambaut,A.; Green,J.; Daniels,R.; Pybus,O.G.; Kellam,P.; Zambon,M.; Galiano,M.C.
EPI348367	PA	United Kingdom	2009-Apr-30	EPI_ISL_101323	A/England/215/2009		Import from public-domain	Baillie,G.J.; Galiano,M.; Agapow,P.M.; Myers,R.; Chiam,R.; Gall,A.; Palser,A.L.; Watson,S.J.; Hedge,J.; Underwood,A.; Platt,S.; McLean,E.; Pebody,R.G.; Rambaut,A.; Green,J.; Daniels,R.; Pybus,O.G.; Kellam,P.; Zambon,M.; Galiano,M.C.
EPI348368	HA	United Kingdom	2009-Apr-30	EPI_ISL_101323	A/England/215/2009		Import from public-domain	Baillie,G.J.; Galiano,M.; Agapow,P.M.; Myers,R.; Chiam,R.; Gall,A.; Palser,A.L.; Watson,S.J.; Hedge,J.; Underwood,A.; Platt,S.; McLean,E.; Pebody,R.G.; Rambaut,A.; Green,J.; Daniels,R.; Pybus,O.G.; Kellam,P.; Zambon,M.; Galiano,M.C.
EPI348370	NP	United Kingdom	2009-Apr-30	EPI_ISL_101323	A/England/215/2009		Import from public-domain	Baillie,G.J.; Galiano,M.; Agapow,P.M.; Myers,R.; Chiam,R.; Gall,A.; Palser,A.L.; Watson,S.J.; Hedge,J.; Underwood,A.; Platt,S.; McLean,E.; Pebody,R.G.; Rambaut,A.; Green,J.; Daniels,R.; Pybus,O.G.; Kellam,P.; Zambon,M.; Galiano,M.C.
EPI348357	PB1	United Kingdom	2009-Apr-30	EPI_ISL_101321	A/England/214/2009		Import from public-domain	Baillie,G.J.; Galiano,M.; Agapow,P.M.; Myers,R.; Chiam,R.; Gall,A.; Palser,A.L.; Watson,S.J.; Hedge,J.; Underwood,A.; Platt,S.; McLean,E.; Pebody,R.G.; Rambaut,A.; Green,J.; Daniels,R.; Pybus,O.G.; Kellam,P.; Zambon,M.; Galiano,M.C.
EPI348358	PA	United Kingdom	2009-Apr-30	EPI_ISL_101321	A/England/214/2009		Import from public-domain	Baillie,G.J.; Galiano,M.; Agapow,P.M.; Myers,R.; Chiam,R.; Gall,A.; Palser,A.L.; Watson,S.J.; Hedge,J.; Underwood,A.; Platt,S.; McLean,E.; Pebody,R.G.; Rambaut,A.; Green,J.; Daniels,R.; Pybus,O.G.; Kellam,P.; Zambon,M.; Galiano,M.C.
EPI348356	PB2	United Kingdom	2009-Apr-30	EPI_ISL_101321	A/England/214/2009		Import from public-domain	Baillie,G.J.; Galiano,M.; Agapow,P.M.; Myers,R.; Chiam,R.; Gall,A.; Palser,A.L.; Watson,S.J.; Hedge,J.; Underwood,A.; Platt,S.; McLean,E.; Pebody,R.G.; Rambaut,A.; Green,J.; Daniels,R.; Pybus,O.G.; Kellam,P.; Zambon,M.; Galiano,M.C.
EPI348359	HA	United Kingdom	2009-Apr-30	EPI_ISL_101321	A/England/214/2009		Import from public-domain	Baillie,G.J.; Galiano,M.; Agapow,P.M.; Myers,R.; Chiam,R.; Gall,A.; Palser,A.L.; Watson,S.J.; Hedge,J.; Underwood,A.; Platt,S.; McLean,E.; Pebody,R.G.; Rambaut,A.; Green,J.; Daniels,R.; Pybus,O.G.; Kellam,P.; Zambon,M.; Galiano,M.C.
EPI348360	NP	United Kingdom	2009-Apr-30	EPI_ISL_101321	A/England/214/2009		Import from public-domain	Baillie,G.J.; Galiano,M.; Agapow,P.M.; Myers,R.; Chiam,R.; Gall,A.; Palser,A.L.; Watson,S.J.; Hedge,J.; Underwood,A.; Platt,S.; McLean,E.; Pebody,R.G.; Rambaut,A.; Green,J.; Daniels,R.; Pybus,O.G.; Kellam,P.; Zambon,M.; Galiano,M.C.
EPI348361	NA	United Kingdom	2009-Apr-30	EPI_ISL_101321	A/England/214/2009		Import from public-domain	Baillie,G.J.; Galiano,M.; Agapow,P.M.; Myers,R.; Chiam,R.; Gall,A.; Palser,A.L.; Watson,S.J.; Hedge,J.; Underwood,A.; Platt,S.; McLean,E.; Pebody,R.G.; Rambaut,A.; Green,J.; Daniels,R.; Pybus,O.G.; Kellam,P.; Zambon,M.; Galiano,M.C.
EPI348362	MP	United Kingdom	2009-Apr-30	EPI_ISL_101321	A/England/214/2009		Import from public-domain	Baillie,G.J.; Galiano,M.; Agapow,P.M.; Myers,R.; Chiam,R.; Gall,A.; Palser,A.L.; Watson,S.J.; Hedge,J.; Underwood,A.; Platt,S.; McLean,E.; Pebody,R.G.; Rambaut,A.; Green,J.; Daniels,R.; Pybus,O.G.; Kellam,P.; Zambon,M.; Galiano,M.C.
EPI348363	NS	United Kingdom	2009-Apr-30	EPI_ISL_101321	A/England/214/2009		Import from public-domain	Baillie,G.J.; Galiano,M.; Agapow,P.M.; Myers,R.; Chiam,R.; Gall,A.; Palser,A.L.; Watson,S.J.; Hedge,J.; Underwood,A.; Platt,S.; McLean,E.; Pebody,R.G.; Rambaut,A.; Green,J.; Daniels,R.; Pybus,O.G.; Kellam,P.; Zambon,M.; Galiano,M.C.
EPI348348	PB2	United Kingdom	2009-Apr-29	EPI_ISL_101320	A/England/XFL00137/2009		Import from public-domain	Baillie,G.J.; Galiano,M.; Agapow,P.M.; Myers,R.; Chiam,R.; Gall,A.; Palser,A.L.; Watson,S.J.; Hedge,J.; Underwood,A.; Platt,S.; McLean,E.; Pebody,R.G.; Rambaut,A.; Green,J.; Daniels,R.; Pybus,O.G.; Kellam,P.; Zambon,M.; Galiano,M.C.
EPI348349	PB1	United Kingdom	2009-Apr-29	EPI_ISL_101320	A/England/XFL00137/2009		Import from public-domain	Baillie,G.J.; Galiano,M.; Agapow,P.M.; Myers,R.; Chiam,R.; Gall,A.; Palser,A.L.; Watson,S.J.; Hedge,J.; Underwood,A.; Platt,S.; McLean,E.; Pebody,R.G.; Rambaut,A.; Green,J.; Daniels,R.; Pybus,O.G.; Kellam,P.; Zambon,M.; Galiano,M.C.
EPI348350	PA	United Kingdom	2009-Apr-29	EPI_ISL_101320	A/England/XFL00137/2009		Import from public-domain	Baillie,G.J.; Galiano,M.; Agapow,P.M.; Myers,R.; Chiam,R.; Gall,A.; Palser,A.L.; Watson,S.J.; Hedge,J.; Underwood,A.; Platt,S.; McLean,E.; Pebody,R.G.; Rambaut,A.; Green,J.; Daniels,R.; Pybus,O.G.; Kellam,P.; Zambon,M.; Galiano,M.C.
EPI348351	HA	United Kingdom	2009-Apr-29	EPI_ISL_101320	A/England/XFL00137/2009		Import from public-domain	Baillie,G.J.; Galiano,M.; Agapow,P.M.; Myers,R.; Chiam,R.; Gall,A.; Palser,A.L.; Watson,S.J.; Hedge,J.; Underwood,A.; Platt,S.; McLean,E.; Pebody,R.G.; Rambaut,A.; Green,J.; Daniels,R.; Pybus,O.G.; Kellam,P.; Zambon,M.; Galiano,M.C.
EPI348352	NP	United Kingdom	2009-Apr-29	EPI_ISL_101320	A/England/XFL00137/2009		Import from public-domain	Baillie,G.J.; Galiano,M.; Agapow,P.M.; Myers,R.; Chiam,R.; Gall,A.; Palser,A.L.; Watson,S.J.; Hedge,J.; Underwood,A.; Platt,S.; McLean,E.; Pebody,R.G.; Rambaut,A.; Green,J.; Daniels,R.; Pybus,O.G.; Kellam,P.; Zambon,M.; Galiano,M.C.
EPI348353	NA	United Kingdom	2009-Apr-29	EPI_ISL_101320	A/England/XFL00137/2009		Import from public-domain	Baillie,G.J.; Galiano,M.; Agapow,P.M.; Myers,R.; Chiam,R.; Gall,A.; Palser,A.L.; Watson,S.J.; Hedge,J.; Underwood,A.; Platt,S.; McLean,E.; Pebody,R.G.; Rambaut,A.; Green,J.; Daniels,R.; Pybus,O.G.; Kellam,P.; Zambon,M.; Galiano,M.C.
EPI348354	MP	United Kingdom	2009-Apr-29	EPI_ISL_101320	A/England/XFL00137/2009		Import from public-domain	Baillie,G.J.; Galiano,M.; Agapow,P.M.; Myers,R.; Chiam,R.; Gall,A.; Palser,A.L.; Watson,S.J.; Hedge,J.; Underwood,A.; Platt,S.; McLean,E.; Pebody,R.G.; Rambaut,A.; Green,J.; Daniels,R.; Pybus,O.G.; Kellam,P.; Zambon,M.; Galiano,M.C.
EPI348355	NS	United Kingdom	2009-Apr-29	EPI_ISL_101320	A/England/XFL00137/2009		Import from public-domain	Baillie,G.J.; Galiano,M.; Agapow,P.M.; Myers,R.; Chiam,R.; Gall,A.; Palser,A.L.; Watson,S.J.; Hedge,J.; Underwood,A.; Platt,S.; McLean,E.; Pebody,R.G.; Rambaut,A.; Green,J.; Daniels,R.; Pybus,O.G.; Kellam,P.; Zambon,M.; Galiano,M.C.
EPI348341	PB1	United Kingdom	2009-Apr-28	EPI_ISL_101319	A/England/211/2009		Import from public-domain	Baillie,G.J.; Galiano,M.; Agapow,P.M.; Myers,R.; Chiam,R.; Gall,A.; Palser,A.L.; Watson,S.J.; Hedge,J.; Underwood,A.; Platt,S.; McLean,E.; Pebody,R.G.; Rambaut,A.; Green,J.; Daniels,R.; Pybus,O.G.; Kellam,P.; Zambon,M.; Galiano,M.C.
EPI348342	PA	United Kingdom	2009-Apr-28	EPI_ISL_101319	A/England/211/2009		Import from public-domain	Baillie,G.J.; Galiano,M.; Agapow,P.M.; Myers,R.; Chiam,R.; Gall,A.; Palser,A.L.; Watson,S.J.; Hedge,J.; Underwood,A.; Platt,S.; McLean,E.; Pebody,R.G.; Rambaut,A.; Green,J.; Daniels,R.; Pybus,O.G.; Kellam,P.; Zambon,M.; Galiano,M.C.
EPI348340	PB2	United Kingdom	2009-Apr-28	EPI_ISL_101319	A/England/211/2009		Import from public-domain	Baillie,G.J.; Galiano,M.; Agapow,P.M.; Myers,R.; Chiam,R.; Gall,A.; Palser,A.L.; Watson,S.J.; Hedge,J.; Underwood,A.; Platt,S.; McLean,E.; Pebody,R.G.; Rambaut,A.; Green,J.; Daniels,R.; Pybus,O.G.; Kellam,P.; Zambon,M.; Galiano,M.C.
EPI348343	HA	United Kingdom	2009-Apr-28	EPI_ISL_101319	A/England/211/2009		Import from public-domain	Baillie,G.J.; Galiano,M.; Agapow,P.M.; Myers,R.; Chiam,R.; Gall,A.; Palser,A.L.; Watson,S.J.; Hedge,J.; Underwood,A.; Platt,S.; McLean,E.; Pebody,R.G.; Rambaut,A.; Green,J.; Daniels,R.; Pybus,O.G.; Kellam,P.; Zambon,M.; Galiano,M.C.
EPI348344	NP	United Kingdom	2009-Apr-28	EPI_ISL_101319	A/England/211/2009		Import from public-domain	Baillie,G.J.; Galiano,M.; Agapow,P.M.; Myers,R.; Chiam,R.; Gall,A.; Palser,A.L.; Watson,S.J.; Hedge,J.; Underwood,A.; Platt,S.; McLean,E.; Pebody,R.G.; Rambaut,A.; Green,J.; Daniels,R.; Pybus,O.G.; Kellam,P.; Zambon,M.; Galiano,M.C.
EPI348345	NA	United Kingdom	2009-Apr-28	EPI_ISL_101319	A/England/211/2009		Import from public-domain	Baillie,G.J.; Galiano,M.; Agapow,P.M.; Myers,R.; Chiam,R.; Gall,A.; Palser,A.L.; Watson,S.J.; Hedge,J.; Underwood,A.; Platt,S.; McLean,E.; Pebody,R.G.; Rambaut,A.; Green,J.; Daniels,R.; Pybus,O.G.; Kellam,P.; Zambon,M.; Galiano,M.C.
EPI348346	MP	United Kingdom	2009-Apr-28	EPI_ISL_101319	A/England/211/2009		Import from public-domain	Baillie,G.J.; Galiano,M.; Agapow,P.M.; Myers,R.; Chiam,R.; Gall,A.; Palser,A.L.; Watson,S.J.; Hedge,J.; Underwood,A.; Platt,S.; McLean,E.; Pebody,R.G.; Rambaut,A.; Green,J.; Daniels,R.; Pybus,O.G.; Kellam,P.; Zambon,M.; Galiano,M.C.
EPI348347	NS	United Kingdom	2009-Apr-28	EPI_ISL_101319	A/England/211/2009		Import from public-domain	Baillie,G.J.; Galiano,M.; Agapow,P.M.; Myers,R.; Chiam,R.; Gall,A.; Palser,A.L.; Watson,S.J.; Hedge,J.; Underwood,A.; Platt,S.; McLean,E.; Pebody,R.G.; Rambaut,A.; Green,J.; Daniels,R.; Pybus,O.G.; Kellam,P.; Zambon,M.; Galiano,M.C.
EPI348326	PB2	United Kingdom	2009-Apr-27	EPI_ISL_101318	A/England/551/2009		Import from public-domain	Baillie,G.J.; Galiano,M.; Agapow,P.M.; Myers,R.; Chiam,R.; Gall,A.; Palser,A.L.; Watson,S.J.; Hedge,J.; Underwood,A.; Platt,S.; McLean,E.; Pebody,R.G.; Rambaut,A.; Green,J.; Daniels,R.; Pybus,O.G.; Kellam,P.; Zambon,M.; Galiano,M.C.
EPI348327	PB1	United Kingdom	2009-Apr-27	EPI_ISL_101318	A/England/551/2009		Import from public-domain	Baillie,G.J.; Galiano,M.; Agapow,P.M.; Myers,R.; Chiam,R.; Gall,A.; Palser,A.L.; Watson,S.J.; Hedge,J.; Underwood,A.; Platt,S.; McLean,E.; Pebody,R.G.; Rambaut,A.; Green,J.; Daniels,R.; Pybus,O.G.; Kellam,P.; Zambon,M.; Galiano,M.C.
EPI348328	PA	United Kingdom	2009-Apr-27	EPI_ISL_101318	A/England/551/2009		Import from public-domain	Baillie,G.J.; Galiano,M.; Agapow,P.M.; Myers,R.; Chiam,R.; Gall,A.; Palser,A.L.; Watson,S.J.; Hedge,J.; Underwood,A.; Platt,S.; McLean,E.; Pebody,R.G.; Rambaut,A.; Green,J.; Daniels,R.; Pybus,O.G.; Kellam,P.; Zambon,M.; Galiano,M.C.
EPI348329	HA	United Kingdom	2009-Apr-27	EPI_ISL_101318	A/England/551/2009		Import from public-domain	Baillie,G.J.; Galiano,M.; Agapow,P.M.; Myers,R.; Chiam,R.; Gall,A.; Palser,A.L.; Watson,S.J.; Hedge,J.; Underwood,A.; Platt,S.; McLean,E.; Pebody,R.G.; Rambaut,A.; Green,J.; Daniels,R.; Pybus,O.G.; Kellam,P.; Zambon,M.; Galiano,M.C.
EPI348331	NP	United Kingdom	2009-Apr-27	EPI_ISL_101318	A/England/551/2009		Import from public-domain	Baillie,G.J.; Galiano,M.; Agapow,P.M.; Myers,R.; Chiam,R.; Gall,A.; Palser,A.L.; Watson,S.J.; Hedge,J.; Underwood,A.; Platt,S.; McLean,E.; Pebody,R.G.; Rambaut,A.; Green,J.; Daniels,R.; Pybus,O.G.; Kellam,P.; Zambon,M.; Galiano,M.C.
EPI348332	NA	United Kingdom	2009-Apr-27	EPI_ISL_101318	A/England/551/2009		Import from public-domain	Baillie,G.J.; Galiano,M.; Agapow,P.M.; Myers,R.; Chiam,R.; Gall,A.; Palser,A.L.; Watson,S.J.; Hedge,J.; Underwood,A.; Platt,S.; McLean,E.; Pebody,R.G.; Rambaut,A.; Green,J.; Daniels,R.; Pybus,O.G.; Kellam,P.; Zambon,M.; Galiano,M.C.
EPI348333	MP	United Kingdom	2009-Apr-27	EPI_ISL_101318	A/England/551/2009		Import from public-domain	Baillie,G.J.; Galiano,M.; Agapow,P.M.; Myers,R.; Chiam,R.; Gall,A.; Palser,A.L.; Watson,S.J.; Hedge,J.; Underwood,A.; Platt,S.; McLean,E.; Pebody,R.G.; Rambaut,A.; Green,J.; Daniels,R.; Pybus,O.G.; Kellam,P.; Zambon,M.; Galiano,M.C.
EPI348334	NS	United Kingdom	2009-Apr-27	EPI_ISL_101318	A/England/551/2009		Import from public-domain	Baillie,G.J.; Galiano,M.; Agapow,P.M.; Myers,R.; Chiam,R.; Gall,A.; Palser,A.L.; Watson,S.J.; Hedge,J.; Underwood,A.; Platt,S.; McLean,E.; Pebody,R.G.; Rambaut,A.; Green,J.; Daniels,R.; Pybus,O.G.; Kellam,P.; Zambon,M.; Galiano,M.C.
EPI348318	PB2	United Kingdom	2009-Apr-28	EPI_ISL_101317	A/England/200/2009		Import from public-domain	Baillie,G.J.; Galiano,M.; Agapow,P.M.; Myers,R.; Chiam,R.; Gall,A.; Palser,A.L.; Watson,S.J.; Hedge,J.; Underwood,A.; Platt,S.; McLean,E.; Pebody,R.G.; Rambaut,A.; Green,J.; Daniels,R.; Pybus,O.G.; Kellam,P.; Zambon,M.; Galiano,M.C.
EPI348319	PB1	United Kingdom	2009-Apr-28	EPI_ISL_101317	A/England/200/2009		Import from public-domain	Baillie,G.J.; Galiano,M.; Agapow,P.M.; Myers,R.; Chiam,R.; Gall,A.; Palser,A.L.; Watson,S.J.; Hedge,J.; Underwood,A.; Platt,S.; McLean,E.; Pebody,R.G.; Rambaut,A.; Green,J.; Daniels,R.; Pybus,O.G.; Kellam,P.; Zambon,M.; Galiano,M.C.
EPI348320	PA	United Kingdom	2009-Apr-28	EPI_ISL_101317	A/England/200/2009		Import from public-domain	Baillie,G.J.; Galiano,M.; Agapow,P.M.; Myers,R.; Chiam,R.; Gall,A.; Palser,A.L.; Watson,S.J.; Hedge,J.; Underwood,A.; Platt,S.; McLean,E.; Pebody,R.G.; Rambaut,A.; Green,J.; Daniels,R.; Pybus,O.G.; Kellam,P.; Zambon,M.; Galiano,M.C.
EPI348321	HA	United Kingdom	2009-Apr-28	EPI_ISL_101317	A/England/200/2009		Import from public-domain	Baillie,G.J.; Galiano,M.; Agapow,P.M.; Myers,R.; Chiam,R.; Gall,A.; Palser,A.L.; Watson,S.J.; Hedge,J.; Underwood,A.; Platt,S.; McLean,E.; Pebody,R.G.; Rambaut,A.; Green,J.; Daniels,R.; Pybus,O.G.; Kellam,P.; Zambon,M.; Galiano,M.C.
EPI348322	NP	United Kingdom	2009-Apr-28	EPI_ISL_101317	A/England/200/2009		Import from public-domain	Baillie,G.J.; Galiano,M.; Agapow,P.M.; Myers,R.; Chiam,R.; Gall,A.; Palser,A.L.; Watson,S.J.; Hedge,J.; Underwood,A.; Platt,S.; McLean,E.; Pebody,R.G.; Rambaut,A.; Green,J.; Daniels,R.; Pybus,O.G.; Kellam,P.; Zambon,M.; Galiano,M.C.
EPI348323	NA	United Kingdom	2009-Apr-28	EPI_ISL_101317	A/England/200/2009		Import from public-domain	Baillie,G.J.; Galiano,M.; Agapow,P.M.; Myers,R.; Chiam,R.; Gall,A.; Palser,A.L.; Watson,S.J.; Hedge,J.; Underwood,A.; Platt,S.; McLean,E.; Pebody,R.G.; Rambaut,A.; Green,J.; Daniels,R.; Pybus,O.G.; Kellam,P.; Zambon,M.; Galiano,M.C.
EPI348324	MP	United Kingdom	2009-Apr-28	EPI_ISL_101317	A/England/200/2009		Import from public-domain	Baillie,G.J.; Galiano,M.; Agapow,P.M.; Myers,R.; Chiam,R.; Gall,A.; Palser,A.L.; Watson,S.J.; Hedge,J.; Underwood,A.; Platt,S.; McLean,E.; Pebody,R.G.; Rambaut,A.; Green,J.; Daniels,R.; Pybus,O.G.; Kellam,P.; Zambon,M.; Galiano,M.C.
EPI348325	NS	United Kingdom	2009-Apr-28	EPI_ISL_101317	A/England/200/2009		Import from public-domain	Baillie,G.J.; Galiano,M.; Agapow,P.M.; Myers,R.; Chiam,R.; Gall,A.; Palser,A.L.; Watson,S.J.; Hedge,J.; Underwood,A.; Platt,S.; McLean,E.; Pebody,R.G.; Rambaut,A.; Green,J.; Daniels,R.; Pybus,O.G.; Kellam,P.; Zambon,M.; Galiano,M.C.
EPI348315	NA	United Kingdom	2009-Apr-27	EPI_ISL_101316	A/England/207/2009		Import from public-domain	Baillie,G.J.; Galiano,M.; Agapow,P.M.; Myers,R.; Chiam,R.; Gall,A.; Palser,A.L.; Watson,S.J.; Hedge,J.; Underwood,A.; Platt,S.; McLean,E.; Pebody,R.G.; Rambaut,A.; Green,J.; Daniels,R.; Pybus,O.G.; Kellam,P.; Zambon,M.; Galiano,M.C.
EPI348316	MP	United Kingdom	2009-Apr-27	EPI_ISL_101316	A/England/207/2009		Import from public-domain	Baillie,G.J.; Galiano,M.; Agapow,P.M.; Myers,R.; Chiam,R.; Gall,A.; Palser,A.L.; Watson,S.J.; Hedge,J.; Underwood,A.; Platt,S.; McLean,E.; Pebody,R.G.; Rambaut,A.; Green,J.; Daniels,R.; Pybus,O.G.; Kellam,P.; Zambon,M.; Galiano,M.C.
EPI348317	NS	United Kingdom	2009-Apr-27	EPI_ISL_101316	A/England/207/2009		Import from public-domain	Baillie,G.J.; Galiano,M.; Agapow,P.M.; Myers,R.; Chiam,R.; Gall,A.; Palser,A.L.; Watson,S.J.; Hedge,J.; Underwood,A.; Platt,S.; McLean,E.; Pebody,R.G.; Rambaut,A.; Green,J.; Daniels,R.; Pybus,O.G.; Kellam,P.; Zambon,M.; Galiano,M.C.
EPI348310	PB2	United Kingdom	2009-Apr-27	EPI_ISL_101316	A/England/207/2009		Import from public-domain	Baillie,G.J.; Galiano,M.; Agapow,P.M.; Myers,R.; Chiam,R.; Gall,A.; Palser,A.L.; Watson,S.J.; Hedge,J.; Underwood,A.; Platt,S.; McLean,E.; Pebody,R.G.; Rambaut,A.; Green,J.; Daniels,R.; Pybus,O.G.; Kellam,P.; Zambon,M.; Galiano,M.C.
EPI348311	PB1	United Kingdom	2009-Apr-27	EPI_ISL_101316	A/England/207/2009		Import from public-domain	Baillie,G.J.; Galiano,M.; Agapow,P.M.; Myers,R.; Chiam,R.; Gall,A.; Palser,A.L.; Watson,S.J.; Hedge,J.; Underwood,A.; Platt,S.; McLean,E.; Pebody,R.G.; Rambaut,A.; Green,J.; Daniels,R.; Pybus,O.G.; Kellam,P.; Zambon,M.; Galiano,M.C.
EPI348312	PA	United Kingdom	2009-Apr-27	EPI_ISL_101316	A/England/207/2009		Import from public-domain	Baillie,G.J.; Galiano,M.; Agapow,P.M.; Myers,R.; Chiam,R.; Gall,A.; Palser,A.L.; Watson,S.J.; Hedge,J.; Underwood,A.; Platt,S.; McLean,E.; Pebody,R.G.; Rambaut,A.; Green,J.; Daniels,R.; Pybus,O.G.; Kellam,P.; Zambon,M.; Galiano,M.C.
EPI348313	HA	United Kingdom	2009-Apr-27	EPI_ISL_101316	A/England/207/2009		Import from public-domain	Baillie,G.J.; Galiano,M.; Agapow,P.M.; Myers,R.; Chiam,R.; Gall,A.; Palser,A.L.; Watson,S.J.; Hedge,J.; Underwood,A.; Platt,S.; McLean,E.; Pebody,R.G.; Rambaut,A.; Green,J.; Daniels,R.; Pybus,O.G.; Kellam,P.; Zambon,M.; Galiano,M.C.
EPI348314	NP	United Kingdom	2009-Apr-27	EPI_ISL_101316	A/England/207/2009		Import from public-domain	Baillie,G.J.; Galiano,M.; Agapow,P.M.; Myers,R.; Chiam,R.; Gall,A.; Palser,A.L.; Watson,S.J.; Hedge,J.; Underwood,A.; Platt,S.; McLean,E.; Pebody,R.G.; Rambaut,A.; Green,J.; Daniels,R.; Pybus,O.G.; Kellam,P.; Zambon,M.; Galiano,M.C.
EPI348301	PB2	United Kingdom	2009-Apr-27	EPI_ISL_101314	A/England/205/2009		Import from public-domain	Baillie,G.J.; Galiano,M.; Agapow,P.M.; Myers,R.; Chiam,R.; Gall,A.; Palser,A.L.; Watson,S.J.; Hedge,J.; Underwood,A.; Platt,S.; McLean,E.; Pebody,R.G.; Rambaut,A.; Green,J.; Daniels,R.; Pybus,O.G.; Kellam,P.; Zambon,M.; Galiano,M.C.
EPI348302	PB1	United Kingdom	2009-Apr-27	EPI_ISL_101314	A/England/205/2009		Import from public-domain	Baillie,G.J.; Galiano,M.; Agapow,P.M.; Myers,R.; Chiam,R.; Gall,A.; Palser,A.L.; Watson,S.J.; Hedge,J.; Underwood,A.; Platt,S.; McLean,E.; Pebody,R.G.; Rambaut,A.; Green,J.; Daniels,R.; Pybus,O.G.; Kellam,P.; Zambon,M.; Galiano,M.C.
EPI348303	PA	United Kingdom	2009-Apr-27	EPI_ISL_101314	A/England/205/2009		Import from public-domain	Baillie,G.J.; Galiano,M.; Agapow,P.M.; Myers,R.; Chiam,R.; Gall,A.; Palser,A.L.; Watson,S.J.; Hedge,J.; Underwood,A.; Platt,S.; McLean,E.; Pebody,R.G.; Rambaut,A.; Green,J.; Daniels,R.; Pybus,O.G.; Kellam,P.; Zambon,M.; Galiano,M.C.
EPI348304	HA	United Kingdom	2009-Apr-27	EPI_ISL_101314	A/England/205/2009		Import from public-domain	Baillie,G.J.; Galiano,M.; Agapow,P.M.; Myers,R.; Chiam,R.; Gall,A.; Palser,A.L.; Watson,S.J.; Hedge,J.; Underwood,A.; Platt,S.; McLean,E.; Pebody,R.G.; Rambaut,A.; Green,J.; Daniels,R.; Pybus,O.G.; Kellam,P.; Zambon,M.; Galiano,M.C.
EPI348305	NP	United Kingdom	2009-Apr-27	EPI_ISL_101314	A/England/205/2009		Import from public-domain	Baillie,G.J.; Galiano,M.; Agapow,P.M.; Myers,R.; Chiam,R.; Gall,A.; Palser,A.L.; Watson,S.J.; Hedge,J.; Underwood,A.; Platt,S.; McLean,E.; Pebody,R.G.; Rambaut,A.; Green,J.; Daniels,R.; Pybus,O.G.; Kellam,P.; Zambon,M.; Galiano,M.C.
EPI348307	NA	United Kingdom	2009-Apr-27	EPI_ISL_101314	A/England/205/2009		Import from public-domain	Baillie,G.J.; Galiano,M.; Agapow,P.M.; Myers,R.; Chiam,R.; Gall,A.; Palser,A.L.; Watson,S.J.; Hedge,J.; Underwood,A.; Platt,S.; McLean,E.; Pebody,R.G.; Rambaut,A.; Green,J.; Daniels,R.; Pybus,O.G.; Kellam,P.; Zambon,M.; Galiano,M.C.
EPI348308	MP	United Kingdom	2009-Apr-27	EPI_ISL_101314	A/England/205/2009		Import from public-domain	Baillie,G.J.; Galiano,M.; Agapow,P.M.; Myers,R.; Chiam,R.; Gall,A.; Palser,A.L.; Watson,S.J.; Hedge,J.; Underwood,A.; Platt,S.; McLean,E.; Pebody,R.G.; Rambaut,A.; Green,J.; Daniels,R.; Pybus,O.G.; Kellam,P.; Zambon,M.; Galiano,M.C.
EPI348309	NS	United Kingdom	2009-Apr-27	EPI_ISL_101314	A/England/205/2009		Import from public-domain	Baillie,G.J.; Galiano,M.; Agapow,P.M.; Myers,R.; Chiam,R.; Gall,A.; Palser,A.L.; Watson,S.J.; Hedge,J.; Underwood,A.; Platt,S.; McLean,E.; Pebody,R.G.; Rambaut,A.; Green,J.; Daniels,R.; Pybus,O.G.; Kellam,P.; Zambon,M.; Galiano,M.C.
EPI348291	PB2	United Kingdom	2009-Apr-28	EPI_ISL_101312	A/England/204/2009		Import from public-domain	Baillie,G.J.; Galiano,M.; Agapow,P.M.; Myers,R.; Chiam,R.; Gall,A.; Palser,A.L.; Watson,S.J.; Hedge,J.; Underwood,A.; Platt,S.; McLean,E.; Pebody,R.G.; Rambaut,A.; Green,J.; Daniels,R.; Pybus,O.G.; Kellam,P.; Zambon,M.; Galiano,M.C.
EPI348293	PB1	United Kingdom	2009-Apr-28	EPI_ISL_101312	A/England/204/2009		Import from public-domain	Baillie,G.J.; Galiano,M.; Agapow,P.M.; Myers,R.; Chiam,R.; Gall,A.; Palser,A.L.; Watson,S.J.; Hedge,J.; Underwood,A.; Platt,S.; McLean,E.; Pebody,R.G.; Rambaut,A.; Green,J.; Daniels,R.; Pybus,O.G.; Kellam,P.; Zambon,M.; Galiano,M.C.
EPI348294	PA	United Kingdom	2009-Apr-28	EPI_ISL_101312	A/England/204/2009		Import from public-domain	Baillie,G.J.; Galiano,M.; Agapow,P.M.; Myers,R.; Chiam,R.; Gall,A.; Palser,A.L.; Watson,S.J.; Hedge,J.; Underwood,A.; Platt,S.; McLean,E.; Pebody,R.G.; Rambaut,A.; Green,J.; Daniels,R.; Pybus,O.G.; Kellam,P.; Zambon,M.; Galiano,M.C.
EPI348295	HA	United Kingdom	2009-Apr-28	EPI_ISL_101312	A/England/204/2009		Import from public-domain	Baillie,G.J.; Galiano,M.; Agapow,P.M.; Myers,R.; Chiam,R.; Gall,A.; Palser,A.L.; Watson,S.J.; Hedge,J.; Underwood,A.; Platt,S.; McLean,E.; Pebody,R.G.; Rambaut,A.; Green,J.; Daniels,R.; Pybus,O.G.; Kellam,P.; Zambon,M.; Galiano,M.C.
EPI348296	NP	United Kingdom	2009-Apr-28	EPI_ISL_101312	A/England/204/2009		Import from public-domain	Baillie,G.J.; Galiano,M.; Agapow,P.M.; Myers,R.; Chiam,R.; Gall,A.; Palser,A.L.; Watson,S.J.; Hedge,J.; Underwood,A.; Platt,S.; McLean,E.; Pebody,R.G.; Rambaut,A.; Green,J.; Daniels,R.; Pybus,O.G.; Kellam,P.; Zambon,M.; Galiano,M.C.
EPI348297	NA	United Kingdom	2009-Apr-28	EPI_ISL_101312	A/England/204/2009		Import from public-domain	Baillie,G.J.; Galiano,M.; Agapow,P.M.; Myers,R.; Chiam,R.; Gall,A.; Palser,A.L.; Watson,S.J.; Hedge,J.; Underwood,A.; Platt,S.; McLean,E.; Pebody,R.G.; Rambaut,A.; Green,J.; Daniels,R.; Pybus,O.G.; Kellam,P.; Zambon,M.; Galiano,M.C.
EPI348298	MP	United Kingdom	2009-Apr-28	EPI_ISL_101312	A/England/204/2009		Import from public-domain	Baillie,G.J.; Galiano,M.; Agapow,P.M.; Myers,R.; Chiam,R.; Gall,A.; Palser,A.L.; Watson,S.J.; Hedge,J.; Underwood,A.; Platt,S.; McLean,E.; Pebody,R.G.; Rambaut,A.; Green,J.; Daniels,R.; Pybus,O.G.; Kellam,P.; Zambon,M.; Galiano,M.C.
EPI348299	NS	United Kingdom	2009-Apr-28	EPI_ISL_101312	A/England/204/2009		Import from public-domain	Baillie,G.J.; Galiano,M.; Agapow,P.M.; Myers,R.; Chiam,R.; Gall,A.; Palser,A.L.; Watson,S.J.; Hedge,J.; Underwood,A.; Platt,S.; McLean,E.; Pebody,R.G.; Rambaut,A.; Green,J.; Daniels,R.; Pybus,O.G.; Kellam,P.; Zambon,M.; Galiano,M.C.
EPI348282	PB2	United Kingdom	2009-Apr-27	EPI_ISL_101310	A/England/197/2009		Import from public-domain	Baillie,G.J.; Galiano,M.; Agapow,P.M.; Myers,R.; Chiam,R.; Gall,A.; Palser,A.L.; Watson,S.J.; Hedge,J.; Underwood,A.; Platt,S.; McLean,E.; Pebody,R.G.; Rambaut,A.; Green,J.; Daniels,R.; Pybus,O.G.; Kellam,P.; Zambon,M.; Galiano,M.C.
EPI348283	PB1	United Kingdom	2009-Apr-27	EPI_ISL_101310	A/England/197/2009		Import from public-domain	Baillie,G.J.; Galiano,M.; Agapow,P.M.; Myers,R.; Chiam,R.; Gall,A.; Palser,A.L.; Watson,S.J.; Hedge,J.; Underwood,A.; Platt,S.; McLean,E.; Pebody,R.G.; Rambaut,A.; Green,J.; Daniels,R.; Pybus,O.G.; Kellam,P.; Zambon,M.; Galiano,M.C.
EPI348284	PA	United Kingdom	2009-Apr-27	EPI_ISL_101310	A/England/197/2009		Import from public-domain	Baillie,G.J.; Galiano,M.; Agapow,P.M.; Myers,R.; Chiam,R.; Gall,A.; Palser,A.L.; Watson,S.J.; Hedge,J.; Underwood,A.; Platt,S.; McLean,E.; Pebody,R.G.; Rambaut,A.; Green,J.; Daniels,R.; Pybus,O.G.; Kellam,P.; Zambon,M.; Galiano,M.C.
EPI348285	HA	United Kingdom	2009-Apr-27	EPI_ISL_101310	A/England/197/2009		Import from public-domain	Baillie,G.J.; Galiano,M.; Agapow,P.M.; Myers,R.; Chiam,R.; Gall,A.; Palser,A.L.; Watson,S.J.; Hedge,J.; Underwood,A.; Platt,S.; McLean,E.; Pebody,R.G.; Rambaut,A.; Green,J.; Daniels,R.; Pybus,O.G.; Kellam,P.; Zambon,M.; Galiano,M.C.
EPI348286	NP	United Kingdom	2009-Apr-27	EPI_ISL_101310	A/England/197/2009		Import from public-domain	Baillie,G.J.; Galiano,M.; Agapow,P.M.; Myers,R.; Chiam,R.; Gall,A.; Palser,A.L.; Watson,S.J.; Hedge,J.; Underwood,A.; Platt,S.; McLean,E.; Pebody,R.G.; Rambaut,A.; Green,J.; Daniels,R.; Pybus,O.G.; Kellam,P.; Zambon,M.; Galiano,M.C.
EPI348287	NA	United Kingdom	2009-Apr-27	EPI_ISL_101310	A/England/197/2009		Import from public-domain	Baillie,G.J.; Galiano,M.; Agapow,P.M.; Myers,R.; Chiam,R.; Gall,A.; Palser,A.L.; Watson,S.J.; Hedge,J.; Underwood,A.; Platt,S.; McLean,E.; Pebody,R.G.; Rambaut,A.; Green,J.; Daniels,R.; Pybus,O.G.; Kellam,P.; Zambon,M.; Galiano,M.C.
EPI348288	MP	United Kingdom	2009-Apr-27	EPI_ISL_101310	A/England/197/2009		Import from public-domain	Baillie,G.J.; Galiano,M.; Agapow,P.M.; Myers,R.; Chiam,R.; Gall,A.; Palser,A.L.; Watson,S.J.; Hedge,J.; Underwood,A.; Platt,S.; McLean,E.; Pebody,R.G.; Rambaut,A.; Green,J.; Daniels,R.; Pybus,O.G.; Kellam,P.; Zambon,M.; Galiano,M.C.
EPI348290	NS	United Kingdom	2009-Apr-27	EPI_ISL_101310	A/England/197/2009		Import from public-domain	Baillie,G.J.; Galiano,M.; Agapow,P.M.; Myers,R.; Chiam,R.; Gall,A.; Palser,A.L.; Watson,S.J.; Hedge,J.; Underwood,A.; Platt,S.; McLean,E.; Pebody,R.G.; Rambaut,A.; Green,J.; Daniels,R.; Pybus,O.G.; Kellam,P.; Zambon,M.; Galiano,M.C.
EPI348273	PB2	United Kingdom	2009-Apr-27	EPI_ISL_101308	A/England/202/2009		Import from public-domain	Baillie,G.J.; Galiano,M.; Agapow,P.M.; Myers,R.; Chiam,R.; Gall,A.; Palser,A.L.; Watson,S.J.; Hedge,J.; Underwood,A.; Platt,S.; McLean,E.; Pebody,R.G.; Rambaut,A.; Green,J.; Daniels,R.; Pybus,O.G.; Kellam,P.; Zambon,M.; Galiano,M.C.
EPI348274	PB1	United Kingdom	2009-Apr-27	EPI_ISL_101308	A/England/202/2009		Import from public-domain	Baillie,G.J.; Galiano,M.; Agapow,P.M.; Myers,R.; Chiam,R.; Gall,A.; Palser,A.L.; Watson,S.J.; Hedge,J.; Underwood,A.; Platt,S.; McLean,E.; Pebody,R.G.; Rambaut,A.; Green,J.; Daniels,R.; Pybus,O.G.; Kellam,P.; Zambon,M.; Galiano,M.C.
EPI348275	PA	United Kingdom	2009-Apr-27	EPI_ISL_101308	A/England/202/2009		Import from public-domain	Baillie,G.J.; Galiano,M.; Agapow,P.M.; Myers,R.; Chiam,R.; Gall,A.; Palser,A.L.; Watson,S.J.; Hedge,J.; Underwood,A.; Platt,S.; McLean,E.; Pebody,R.G.; Rambaut,A.; Green,J.; Daniels,R.; Pybus,O.G.; Kellam,P.; Zambon,M.; Galiano,M.C.
EPI348276	HA	United Kingdom	2009-Apr-27	EPI_ISL_101308	A/England/202/2009		Import from public-domain	Baillie,G.J.; Galiano,M.; Agapow,P.M.; Myers,R.; Chiam,R.; Gall,A.; Palser,A.L.; Watson,S.J.; Hedge,J.; Underwood,A.; Platt,S.; McLean,E.; Pebody,R.G.; Rambaut,A.; Green,J.; Daniels,R.; Pybus,O.G.; Kellam,P.; Zambon,M.; Galiano,M.C.
EPI348277	NP	United Kingdom	2009-Apr-27	EPI_ISL_101308	A/England/202/2009		Import from public-domain	Baillie,G.J.; Galiano,M.; Agapow,P.M.; Myers,R.; Chiam,R.; Gall,A.; Palser,A.L.; Watson,S.J.; Hedge,J.; Underwood,A.; Platt,S.; McLean,E.; Pebody,R.G.; Rambaut,A.; Green,J.; Daniels,R.; Pybus,O.G.; Kellam,P.; Zambon,M.; Galiano,M.C.
EPI348278	NA	United Kingdom	2009-Apr-27	EPI_ISL_101308	A/England/202/2009		Import from public-domain	Baillie,G.J.; Galiano,M.; Agapow,P.M.; Myers,R.; Chiam,R.; Gall,A.; Palser,A.L.; Watson,S.J.; Hedge,J.; Underwood,A.; Platt,S.; McLean,E.; Pebody,R.G.; Rambaut,A.; Green,J.; Daniels,R.; Pybus,O.G.; Kellam,P.; Zambon,M.; Galiano,M.C.
EPI348279	MP	United Kingdom	2009-Apr-27	EPI_ISL_101308	A/England/202/2009		Import from public-domain	Baillie,G.J.; Galiano,M.; Agapow,P.M.; Myers,R.; Chiam,R.; Gall,A.; Palser,A.L.; Watson,S.J.; Hedge,J.; Underwood,A.; Platt,S.; McLean,E.; Pebody,R.G.; Rambaut,A.; Green,J.; Daniels,R.; Pybus,O.G.; Kellam,P.; Zambon,M.; Galiano,M.C.
EPI348281	NS	United Kingdom	2009-Apr-27	EPI_ISL_101308	A/England/202/2009		Import from public-domain	Baillie,G.J.; Galiano,M.; Agapow,P.M.; Myers,R.; Chiam,R.; Gall,A.; Palser,A.L.; Watson,S.J.; Hedge,J.; Underwood,A.; Platt,S.; McLean,E.; Pebody,R.G.; Rambaut,A.; Green,J.; Daniels,R.; Pybus,O.G.; Kellam,P.; Zambon,M.; Galiano,M.C.
EPI348265	PB2	United Kingdom	2009-Jul-10	EPI_ISL_101307	A/England/675/2009		Import from public-domain	Baillie,G.J.; Galiano,M.; Agapow,P.M.; Myers,R.; Chiam,R.; Gall,A.; Palser,A.L.; Watson,S.J.; Hedge,J.; Underwood,A.; Platt,S.; McLean,E.; Pebody,R.G.; Rambaut,A.; Green,J.; Daniels,R.; Pybus,O.G.; Kellam,P.; Zambon,M.; Galiano,M.C.
EPI348266	PB1	United Kingdom	2009-Jul-10	EPI_ISL_101307	A/England/675/2009		Import from public-domain	Baillie,G.J.; Galiano,M.; Agapow,P.M.; Myers,R.; Chiam,R.; Gall,A.; Palser,A.L.; Watson,S.J.; Hedge,J.; Underwood,A.; Platt,S.; McLean,E.; Pebody,R.G.; Rambaut,A.; Green,J.; Daniels,R.; Pybus,O.G.; Kellam,P.; Zambon,M.; Galiano,M.C.
EPI348267	PA	United Kingdom	2009-Jul-10	EPI_ISL_101307	A/England/675/2009		Import from public-domain	Baillie,G.J.; Galiano,M.; Agapow,P.M.; Myers,R.; Chiam,R.; Gall,A.; Palser,A.L.; Watson,S.J.; Hedge,J.; Underwood,A.; Platt,S.; McLean,E.; Pebody,R.G.; Rambaut,A.; Green,J.; Daniels,R.; Pybus,O.G.; Kellam,P.; Zambon,M.; Galiano,M.C.
EPI348268	HA	United Kingdom	2009-Jul-10	EPI_ISL_101307	A/England/675/2009		Import from public-domain	Baillie,G.J.; Galiano,M.; Agapow,P.M.; Myers,R.; Chiam,R.; Gall,A.; Palser,A.L.; Watson,S.J.; Hedge,J.; Underwood,A.; Platt,S.; McLean,E.; Pebody,R.G.; Rambaut,A.; Green,J.; Daniels,R.; Pybus,O.G.; Kellam,P.; Zambon,M.; Galiano,M.C.
EPI348269	NP	United Kingdom	2009-Jul-10	EPI_ISL_101307	A/England/675/2009		Import from public-domain	Baillie,G.J.; Galiano,M.; Agapow,P.M.; Myers,R.; Chiam,R.; Gall,A.; Palser,A.L.; Watson,S.J.; Hedge,J.; Underwood,A.; Platt,S.; McLean,E.; Pebody,R.G.; Rambaut,A.; Green,J.; Daniels,R.; Pybus,O.G.; Kellam,P.; Zambon,M.; Galiano,M.C.
EPI348270	NA	United Kingdom	2009-Jul-10	EPI_ISL_101307	A/England/675/2009		Import from public-domain	Baillie,G.J.; Galiano,M.; Agapow,P.M.; Myers,R.; Chiam,R.; Gall,A.; Palser,A.L.; Watson,S.J.; Hedge,J.; Underwood,A.; Platt,S.; McLean,E.; Pebody,R.G.; Rambaut,A.; Green,J.; Daniels,R.; Pybus,O.G.; Kellam,P.; Zambon,M.; Galiano,M.C.
EPI348271	MP	United Kingdom	2009-Jul-10	EPI_ISL_101307	A/England/675/2009		Import from public-domain	Baillie,G.J.; Galiano,M.; Agapow,P.M.; Myers,R.; Chiam,R.; Gall,A.; Palser,A.L.; Watson,S.J.; Hedge,J.; Underwood,A.; Platt,S.; McLean,E.; Pebody,R.G.; Rambaut,A.; Green,J.; Daniels,R.; Pybus,O.G.; Kellam,P.; Zambon,M.; Galiano,M.C.
EPI348272	NS	United Kingdom	2009-Jul-10	EPI_ISL_101307	A/England/675/2009		Import from public-domain	Baillie,G.J.; Galiano,M.; Agapow,P.M.; Myers,R.; Chiam,R.; Gall,A.; Palser,A.L.; Watson,S.J.; Hedge,J.; Underwood,A.; Platt,S.; McLean,E.; Pebody,R.G.; Rambaut,A.; Green,J.; Daniels,R.; Pybus,O.G.; Kellam,P.; Zambon,M.; Galiano,M.C.
EPI348259	HA	United Kingdom	2009-Jul-01	EPI_ISL_101305	A/England/634/2009		Import from public-domain	Baillie,G.J.; Galiano,M.; Agapow,P.M.; Myers,R.; Chiam,R.; Gall,A.; Palser,A.L.; Watson,S.J.; Hedge,J.; Underwood,A.; Platt,S.; McLean,E.; Pebody,R.G.; Rambaut,A.; Green,J.; Daniels,R.; Pybus,O.G.; Kellam,P.; Zambon,M.; Galiano,M.C.
EPI348260	NP	United Kingdom	2009-Jul-01	EPI_ISL_101305	A/England/634/2009		Import from public-domain	Baillie,G.J.; Galiano,M.; Agapow,P.M.; Myers,R.; Chiam,R.; Gall,A.; Palser,A.L.; Watson,S.J.; Hedge,J.; Underwood,A.; Platt,S.; McLean,E.; Pebody,R.G.; Rambaut,A.; Green,J.; Daniels,R.; Pybus,O.G.; Kellam,P.; Zambon,M.; Galiano,M.C.
EPI348261	NA	United Kingdom	2009-Jul-01	EPI_ISL_101305	A/England/634/2009		Import from public-domain	Baillie,G.J.; Galiano,M.; Agapow,P.M.; Myers,R.; Chiam,R.; Gall,A.; Palser,A.L.; Watson,S.J.; Hedge,J.; Underwood,A.; Platt,S.; McLean,E.; Pebody,R.G.; Rambaut,A.; Green,J.; Daniels,R.; Pybus,O.G.; Kellam,P.; Zambon,M.; Galiano,M.C.
EPI348262	MP	United Kingdom	2009-Jul-01	EPI_ISL_101305	A/England/634/2009		Import from public-domain	Baillie,G.J.; Galiano,M.; Agapow,P.M.; Myers,R.; Chiam,R.; Gall,A.; Palser,A.L.; Watson,S.J.; Hedge,J.; Underwood,A.; Platt,S.; McLean,E.; Pebody,R.G.; Rambaut,A.; Green,J.; Daniels,R.; Pybus,O.G.; Kellam,P.; Zambon,M.; Galiano,M.C.
EPI348263	NS	United Kingdom	2009-Jul-01	EPI_ISL_101305	A/England/634/2009		Import from public-domain	Baillie,G.J.; Galiano,M.; Agapow,P.M.; Myers,R.; Chiam,R.; Gall,A.; Palser,A.L.; Watson,S.J.; Hedge,J.; Underwood,A.; Platt,S.; McLean,E.; Pebody,R.G.; Rambaut,A.; Green,J.; Daniels,R.; Pybus,O.G.; Kellam,P.; Zambon,M.; Galiano,M.C.
EPI348256	PB2	United Kingdom	2009-Jul-01	EPI_ISL_101305	A/England/634/2009		Import from public-domain	Baillie,G.J.; Galiano,M.; Agapow,P.M.; Myers,R.; Chiam,R.; Gall,A.; Palser,A.L.; Watson,S.J.; Hedge,J.; Underwood,A.; Platt,S.; McLean,E.; Pebody,R.G.; Rambaut,A.; Green,J.; Daniels,R.; Pybus,O.G.; Kellam,P.; Zambon,M.; Galiano,M.C.
EPI348257	PB1	United Kingdom	2009-Jul-01	EPI_ISL_101305	A/England/634/2009		Import from public-domain	Baillie,G.J.; Galiano,M.; Agapow,P.M.; Myers,R.; Chiam,R.; Gall,A.; Palser,A.L.; Watson,S.J.; Hedge,J.; Underwood,A.; Platt,S.; McLean,E.; Pebody,R.G.; Rambaut,A.; Green,J.; Daniels,R.; Pybus,O.G.; Kellam,P.; Zambon,M.; Galiano,M.C.
EPI348258	PA	United Kingdom	2009-Jul-01	EPI_ISL_101305	A/England/634/2009		Import from public-domain	Baillie,G.J.; Galiano,M.; Agapow,P.M.; Myers,R.; Chiam,R.; Gall,A.; Palser,A.L.; Watson,S.J.; Hedge,J.; Underwood,A.; Platt,S.; McLean,E.; Pebody,R.G.; Rambaut,A.; Green,J.; Daniels,R.; Pybus,O.G.; Kellam,P.; Zambon,M.; Galiano,M.C.
EPI348246	PB2	United Kingdom	2009-Jul-06	EPI_ISL_101302	A/England/92860032/2009		Import from public-domain	Baillie,G.J.; Galiano,M.; Agapow,P.M.; Myers,R.; Chiam,R.; Gall,A.; Palser,A.L.; Watson,S.J.; Hedge,J.; Underwood,A.; Platt,S.; McLean,E.; Pebody,R.G.; Rambaut,A.; Green,J.; Daniels,R.; Pybus,O.G.; Kellam,P.; Zambon,M.; Galiano,M.C.
EPI348248	PB1	United Kingdom	2009-Jul-06	EPI_ISL_101302	A/England/92860032/2009		Import from public-domain	Baillie,G.J.; Galiano,M.; Agapow,P.M.; Myers,R.; Chiam,R.; Gall,A.; Palser,A.L.; Watson,S.J.; Hedge,J.; Underwood,A.; Platt,S.; McLean,E.; Pebody,R.G.; Rambaut,A.; Green,J.; Daniels,R.; Pybus,O.G.; Kellam,P.; Zambon,M.; Galiano,M.C.
EPI348249	PA	United Kingdom	2009-Jul-06	EPI_ISL_101302	A/England/92860032/2009		Import from public-domain	Baillie,G.J.; Galiano,M.; Agapow,P.M.; Myers,R.; Chiam,R.; Gall,A.; Palser,A.L.; Watson,S.J.; Hedge,J.; Underwood,A.; Platt,S.; McLean,E.; Pebody,R.G.; Rambaut,A.; Green,J.; Daniels,R.; Pybus,O.G.; Kellam,P.; Zambon,M.; Galiano,M.C.
EPI348250	HA	United Kingdom	2009-Jul-06	EPI_ISL_101302	A/England/92860032/2009		Import from public-domain	Baillie,G.J.; Galiano,M.; Agapow,P.M.; Myers,R.; Chiam,R.; Gall,A.; Palser,A.L.; Watson,S.J.; Hedge,J.; Underwood,A.; Platt,S.; McLean,E.; Pebody,R.G.; Rambaut,A.; Green,J.; Daniels,R.; Pybus,O.G.; Kellam,P.; Zambon,M.; Galiano,M.C.
EPI348251	NP	United Kingdom	2009-Jul-06	EPI_ISL_101302	A/England/92860032/2009		Import from public-domain	Baillie,G.J.; Galiano,M.; Agapow,P.M.; Myers,R.; Chiam,R.; Gall,A.; Palser,A.L.; Watson,S.J.; Hedge,J.; Underwood,A.; Platt,S.; McLean,E.; Pebody,R.G.; Rambaut,A.; Green,J.; Daniels,R.; Pybus,O.G.; Kellam,P.; Zambon,M.; Galiano,M.C.
EPI348253	NA	United Kingdom	2009-Jul-06	EPI_ISL_101302	A/England/92860032/2009		Import from public-domain	Baillie,G.J.; Galiano,M.; Agapow,P.M.; Myers,R.; Chiam,R.; Gall,A.; Palser,A.L.; Watson,S.J.; Hedge,J.; Underwood,A.; Platt,S.; McLean,E.; Pebody,R.G.; Rambaut,A.; Green,J.; Daniels,R.; Pybus,O.G.; Kellam,P.; Zambon,M.; Galiano,M.C.
EPI348254	MP	United Kingdom	2009-Jul-06	EPI_ISL_101302	A/England/92860032/2009		Import from public-domain	Baillie,G.J.; Galiano,M.; Agapow,P.M.; Myers,R.; Chiam,R.; Gall,A.; Palser,A.L.; Watson,S.J.; Hedge,J.; Underwood,A.; Platt,S.; McLean,E.; Pebody,R.G.; Rambaut,A.; Green,J.; Daniels,R.; Pybus,O.G.; Kellam,P.; Zambon,M.; Galiano,M.C.
EPI348255	NS	United Kingdom	2009-Jul-06	EPI_ISL_101302	A/England/92860032/2009		Import from public-domain	Baillie,G.J.; Galiano,M.; Agapow,P.M.; Myers,R.; Chiam,R.; Gall,A.; Palser,A.L.; Watson,S.J.; Hedge,J.; Underwood,A.; Platt,S.; McLean,E.; Pebody,R.G.; Rambaut,A.; Green,J.; Daniels,R.; Pybus,O.G.; Kellam,P.; Zambon,M.; Galiano,M.C.
EPI348238	PB1	United Kingdom	2009-Jun-23	EPI_ISL_101300	A/England/541/2009		Import from public-domain	Baillie,G.J.; Galiano,M.; Agapow,P.M.; Myers,R.; Chiam,R.; Gall,A.; Palser,A.L.; Watson,S.J.; Hedge,J.; Underwood,A.; Platt,S.; McLean,E.; Pebody,R.G.; Rambaut,A.; Green,J.; Daniels,R.; Pybus,O.G.; Kellam,P.; Zambon,M.; Galiano,M.C.
EPI348237	PB2	United Kingdom	2009-Jun-23	EPI_ISL_101300	A/England/541/2009		Import from public-domain	Baillie,G.J.; Galiano,M.; Agapow,P.M.; Myers,R.; Chiam,R.; Gall,A.; Palser,A.L.; Watson,S.J.; Hedge,J.; Underwood,A.; Platt,S.; McLean,E.; Pebody,R.G.; Rambaut,A.; Green,J.; Daniels,R.; Pybus,O.G.; Kellam,P.; Zambon,M.; Galiano,M.C.
EPI348239	PA	United Kingdom	2009-Jun-23	EPI_ISL_101300	A/England/541/2009		Import from public-domain	Baillie,G.J.; Galiano,M.; Agapow,P.M.; Myers,R.; Chiam,R.; Gall,A.; Palser,A.L.; Watson,S.J.; Hedge,J.; Underwood,A.; Platt,S.; McLean,E.; Pebody,R.G.; Rambaut,A.; Green,J.; Daniels,R.; Pybus,O.G.; Kellam,P.; Zambon,M.; Galiano,M.C.
EPI348240	HA	United Kingdom	2009-Jun-23	EPI_ISL_101300	A/England/541/2009		Import from public-domain	Baillie,G.J.; Galiano,M.; Agapow,P.M.; Myers,R.; Chiam,R.; Gall,A.; Palser,A.L.; Watson,S.J.; Hedge,J.; Underwood,A.; Platt,S.; McLean,E.; Pebody,R.G.; Rambaut,A.; Green,J.; Daniels,R.; Pybus,O.G.; Kellam,P.; Zambon,M.; Galiano,M.C.
EPI348242	NP	United Kingdom	2009-Jun-23	EPI_ISL_101300	A/England/541/2009		Import from public-domain	Baillie,G.J.; Galiano,M.; Agapow,P.M.; Myers,R.; Chiam,R.; Gall,A.; Palser,A.L.; Watson,S.J.; Hedge,J.; Underwood,A.; Platt,S.; McLean,E.; Pebody,R.G.; Rambaut,A.; Green,J.; Daniels,R.; Pybus,O.G.; Kellam,P.; Zambon,M.; Galiano,M.C.
EPI348243	NA	United Kingdom	2009-Jun-23	EPI_ISL_101300	A/England/541/2009		Import from public-domain	Baillie,G.J.; Galiano,M.; Agapow,P.M.; Myers,R.; Chiam,R.; Gall,A.; Palser,A.L.; Watson,S.J.; Hedge,J.; Underwood,A.; Platt,S.; McLean,E.; Pebody,R.G.; Rambaut,A.; Green,J.; Daniels,R.; Pybus,O.G.; Kellam,P.; Zambon,M.; Galiano,M.C.
EPI348244	MP	United Kingdom	2009-Jun-23	EPI_ISL_101300	A/England/541/2009		Import from public-domain	Baillie,G.J.; Galiano,M.; Agapow,P.M.; Myers,R.; Chiam,R.; Gall,A.; Palser,A.L.; Watson,S.J.; Hedge,J.; Underwood,A.; Platt,S.; McLean,E.; Pebody,R.G.; Rambaut,A.; Green,J.; Daniels,R.; Pybus,O.G.; Kellam,P.; Zambon,M.; Galiano,M.C.
EPI348245	NS	United Kingdom	2009-Jun-23	EPI_ISL_101300	A/England/541/2009		Import from public-domain	Baillie,G.J.; Galiano,M.; Agapow,P.M.; Myers,R.; Chiam,R.; Gall,A.; Palser,A.L.; Watson,S.J.; Hedge,J.; Underwood,A.; Platt,S.; McLean,E.; Pebody,R.G.; Rambaut,A.; Green,J.; Daniels,R.; Pybus,O.G.; Kellam,P.; Zambon,M.; Galiano,M.C.
EPI348232	HA	United Kingdom	2009-Apr-24	EPI_ISL_101295	A/Scotland/91800799/2009		Import from public-domain	Baillie,G.J.; Galiano,M.; Agapow,P.M.; Myers,R.; Chiam,R.; Gall,A.; Palser,A.L.; Watson,S.J.; Hedge,J.; Underwood,A.; Platt,S.; McLean,E.; Pebody,R.G.; Rambaut,A.; Green,J.; Daniels,R.; Pybus,O.G.; Kellam,P.; Zambon,M.; Galiano,M.C.
EPI348229	PB2	United Kingdom	2009-Apr-24	EPI_ISL_101295	A/Scotland/91800799/2009		Import from public-domain	Baillie,G.J.; Galiano,M.; Agapow,P.M.; Myers,R.; Chiam,R.; Gall,A.; Palser,A.L.; Watson,S.J.; Hedge,J.; Underwood,A.; Platt,S.; McLean,E.; Pebody,R.G.; Rambaut,A.; Green,J.; Daniels,R.; Pybus,O.G.; Kellam,P.; Zambon,M.; Galiano,M.C.
EPI348230	PB1	United Kingdom	2009-Apr-24	EPI_ISL_101295	A/Scotland/91800799/2009		Import from public-domain	Baillie,G.J.; Galiano,M.; Agapow,P.M.; Myers,R.; Chiam,R.; Gall,A.; Palser,A.L.; Watson,S.J.; Hedge,J.; Underwood,A.; Platt,S.; McLean,E.; Pebody,R.G.; Rambaut,A.; Green,J.; Daniels,R.; Pybus,O.G.; Kellam,P.; Zambon,M.; Galiano,M.C.
EPI348231	PA	United Kingdom	2009-Apr-24	EPI_ISL_101295	A/Scotland/91800799/2009		Import from public-domain	Baillie,G.J.; Galiano,M.; Agapow,P.M.; Myers,R.; Chiam,R.; Gall,A.; Palser,A.L.; Watson,S.J.; Hedge,J.; Underwood,A.; Platt,S.; McLean,E.; Pebody,R.G.; Rambaut,A.; Green,J.; Daniels,R.; Pybus,O.G.; Kellam,P.; Zambon,M.; Galiano,M.C.
EPI348233	NP	United Kingdom	2009-Apr-24	EPI_ISL_101295	A/Scotland/91800799/2009		Import from public-domain	Baillie,G.J.; Galiano,M.; Agapow,P.M.; Myers,R.; Chiam,R.; Gall,A.; Palser,A.L.; Watson,S.J.; Hedge,J.; Underwood,A.; Platt,S.; McLean,E.; Pebody,R.G.; Rambaut,A.; Green,J.; Daniels,R.; Pybus,O.G.; Kellam,P.; Zambon,M.; Galiano,M.C.
EPI348234	NA	United Kingdom	2009-Apr-24	EPI_ISL_101295	A/Scotland/91800799/2009		Import from public-domain	Baillie,G.J.; Galiano,M.; Agapow,P.M.; Myers,R.; Chiam,R.; Gall,A.; Palser,A.L.; Watson,S.J.; Hedge,J.; Underwood,A.; Platt,S.; McLean,E.; Pebody,R.G.; Rambaut,A.; Green,J.; Daniels,R.; Pybus,O.G.; Kellam,P.; Zambon,M.; Galiano,M.C.
EPI348235	MP	United Kingdom	2009-Apr-24	EPI_ISL_101295	A/Scotland/91800799/2009		Import from public-domain	Baillie,G.J.; Galiano,M.; Agapow,P.M.; Myers,R.; Chiam,R.; Gall,A.; Palser,A.L.; Watson,S.J.; Hedge,J.; Underwood,A.; Platt,S.; McLean,E.; Pebody,R.G.; Rambaut,A.; Green,J.; Daniels,R.; Pybus,O.G.; Kellam,P.; Zambon,M.; Galiano,M.C.
EPI348236	NS	United Kingdom	2009-Apr-24	EPI_ISL_101295	A/Scotland/91800799/2009		Import from public-domain	Baillie,G.J.; Galiano,M.; Agapow,P.M.; Myers,R.; Chiam,R.; Gall,A.; Palser,A.L.; Watson,S.J.; Hedge,J.; Underwood,A.; Platt,S.; McLean,E.; Pebody,R.G.; Rambaut,A.; Green,J.; Daniels,R.; Pybus,O.G.; Kellam,P.; Zambon,M.; Galiano,M.C.
EPI348222	PA	United Kingdom	2009-Apr-25	EPI_ISL_101291	A/Scotland/91800797/2009		Import from public-domain	Baillie,G.J.; Galiano,M.; Agapow,P.M.; Myers,R.; Chiam,R.; Gall,A.; Palser,A.L.; Watson,S.J.; Hedge,J.; Underwood,A.; Platt,S.; McLean,E.; Pebody,R.G.; Rambaut,A.; Green,J.; Daniels,R.; Pybus,O.G.; Kellam,P.; Zambon,M.; Galiano,M.C.
EPI348228	NS	United Kingdom	2009-Apr-25	EPI_ISL_101291	A/Scotland/91800797/2009		Import from public-domain	Baillie,G.J.; Galiano,M.; Agapow,P.M.; Myers,R.; Chiam,R.; Gall,A.; Palser,A.L.; Watson,S.J.; Hedge,J.; Underwood,A.; Platt,S.; McLean,E.; Pebody,R.G.; Rambaut,A.; Green,J.; Daniels,R.; Pybus,O.G.; Kellam,P.; Zambon,M.; Galiano,M.C.
EPI348218	PB2	United Kingdom	2009-Apr-25	EPI_ISL_101291	A/Scotland/91800797/2009		Import from public-domain	Baillie,G.J.; Galiano,M.; Agapow,P.M.; Myers,R.; Chiam,R.; Gall,A.; Palser,A.L.; Watson,S.J.; Hedge,J.; Underwood,A.; Platt,S.; McLean,E.; Pebody,R.G.; Rambaut,A.; Green,J.; Daniels,R.; Pybus,O.G.; Kellam,P.; Zambon,M.; Galiano,M.C.
EPI348221	PB1	United Kingdom	2009-Apr-25	EPI_ISL_101291	A/Scotland/91800797/2009		Import from public-domain	Baillie,G.J.; Galiano,M.; Agapow,P.M.; Myers,R.; Chiam,R.; Gall,A.; Palser,A.L.; Watson,S.J.; Hedge,J.; Underwood,A.; Platt,S.; McLean,E.; Pebody,R.G.; Rambaut,A.; Green,J.; Daniels,R.; Pybus,O.G.; Kellam,P.; Zambon,M.; Galiano,M.C.
EPI348223	HA	United Kingdom	2009-Apr-25	EPI_ISL_101291	A/Scotland/91800797/2009		Import from public-domain	Baillie,G.J.; Galiano,M.; Agapow,P.M.; Myers,R.; Chiam,R.; Gall,A.; Palser,A.L.; Watson,S.J.; Hedge,J.; Underwood,A.; Platt,S.; McLean,E.; Pebody,R.G.; Rambaut,A.; Green,J.; Daniels,R.; Pybus,O.G.; Kellam,P.; Zambon,M.; Galiano,M.C.
EPI348225	NP	United Kingdom	2009-Apr-25	EPI_ISL_101291	A/Scotland/91800797/2009		Import from public-domain	Baillie,G.J.; Galiano,M.; Agapow,P.M.; Myers,R.; Chiam,R.; Gall,A.; Palser,A.L.; Watson,S.J.; Hedge,J.; Underwood,A.; Platt,S.; McLean,E.; Pebody,R.G.; Rambaut,A.; Green,J.; Daniels,R.; Pybus,O.G.; Kellam,P.; Zambon,M.; Galiano,M.C.
EPI348226	NA	United Kingdom	2009-Apr-25	EPI_ISL_101291	A/Scotland/91800797/2009		Import from public-domain	Baillie,G.J.; Galiano,M.; Agapow,P.M.; Myers,R.; Chiam,R.; Gall,A.; Palser,A.L.; Watson,S.J.; Hedge,J.; Underwood,A.; Platt,S.; McLean,E.; Pebody,R.G.; Rambaut,A.; Green,J.; Daniels,R.; Pybus,O.G.; Kellam,P.; Zambon,M.; Galiano,M.C.
EPI348227	MP	United Kingdom	2009-Apr-25	EPI_ISL_101291	A/Scotland/91800797/2009		Import from public-domain	Baillie,G.J.; Galiano,M.; Agapow,P.M.; Myers,R.; Chiam,R.; Gall,A.; Palser,A.L.; Watson,S.J.; Hedge,J.; Underwood,A.; Platt,S.; McLean,E.; Pebody,R.G.; Rambaut,A.; Green,J.; Daniels,R.; Pybus,O.G.; Kellam,P.; Zambon,M.; Galiano,M.C.
EPI347170	NP	China	2009-Jan-01	EPI_ISL_100193	A/Beijing/7/2009(H1N1)		Import from public-domain	Zhao,X.
EPI347172	PB2	China	2009-Jan-01	EPI_ISL_100193	A/Beijing/7/2009(H1N1)		Import from public-domain	Zhao,X.
EPI347173	PA	China	2009-Jan-01	EPI_ISL_100193	A/Beijing/7/2009(H1N1)		Import from public-domain	Zhao,X.
EPI347167	HA	China	2009-Jan-01	EPI_ISL_100193	A/Beijing/7/2009(H1N1)		Import from public-domain	Zhao,X.
EPI347169	NA	China	2009-Jan-01	EPI_ISL_100193	A/Beijing/7/2009(H1N1)		Import from public-domain	Zhao,X.
EPI347182	PB1	China	2009-Jan-01	EPI_ISL_100193	A/Beijing/7/2009(H1N1)		Import from public-domain	Zhao,X.
EPI347168	MP	China	2009-Jan-01	EPI_ISL_100193	A/Beijing/7/2009(H1N1)		Import from public-domain	Zhao,X.
EPI347171	NS	China	2009-Jan-01	EPI_ISL_100193	A/Beijing/7/2009(H1N1)		Import from public-domain	Zhao,X.
EPI323915	PB2	United Kingdom	2009-Sep-18	EPI_ISL_93113	A/England/H093900113/2009		Import from public-domain	Baillie,G.J.; Galiano,M.; Chiam,R.; Gall,A.; Palser,A.; Watson,S.; Lennard,N.; Moule,S.; Ormond,D.; Quail,M.; Agapow,P.-M.; Platt,S.; Myers,R.; Underwood,A.; Rambaut,A.; Green,J.; Pybus,O.; Kellam,P.; Zambon,M.
EPI323916	PB1	United Kingdom	2009-Sep-18	EPI_ISL_93113	A/England/H093900113/2009		Import from public-domain	Baillie,G.J.; Galiano,M.; Chiam,R.; Gall,A.; Palser,A.; Watson,S.; Lennard,N.; Moule,S.; Ormond,D.; Quail,M.; Agapow,P.-M.; Platt,S.; Myers,R.; Underwood,A.; Rambaut,A.; Green,J.; Pybus,O.; Kellam,P.; Zambon,M.
EPI323917	PA	United Kingdom	2009-Sep-18	EPI_ISL_93113	A/England/H093900113/2009		Import from public-domain	Baillie,G.J.; Galiano,M.; Chiam,R.; Gall,A.; Palser,A.; Watson,S.; Lennard,N.; Moule,S.; Ormond,D.; Quail,M.; Agapow,P.-M.; Platt,S.; Myers,R.; Underwood,A.; Rambaut,A.; Green,J.; Pybus,O.; Kellam,P.; Zambon,M.
EPI323378	NS	United Kingdom	2009-Sep-18	EPI_ISL_93113	A/England/H093900113/2009		Import from public-domain	Baillie,G.J.; Galiano,M.; Chiam,R.; Gall,A.; Palser,A.; Watson,S.; Lennard,N.; Moule,S.; Ormond,D.; Quail,M.; Agapow,P.-M.; Platt,S.; Myers,R.; Underwood,A.; Rambaut,A.; Green,J.; Pybus,O.; Kellam,P.; Zambon,M.
EPI323719	HA	United Kingdom	2009-Sep-18	EPI_ISL_93113	A/England/H093900113/2009		Import from public-domain	Baillie,G.J.; Galiano,M.; Chiam,R.; Gall,A.; Palser,A.; Watson,S.; Lennard,N.; Moule,S.; Ormond,D.; Quail,M.; Agapow,P.-M.; Platt,S.; Myers,R.; Underwood,A.; Rambaut,A.; Green,J.; Pybus,O.; Kellam,P.; Zambon,M.
EPI323720	NP	United Kingdom	2009-Sep-18	EPI_ISL_93113	A/England/H093900113/2009		Import from public-domain	Baillie,G.J.; Galiano,M.; Chiam,R.; Gall,A.; Palser,A.; Watson,S.; Lennard,N.; Moule,S.; Ormond,D.; Quail,M.; Agapow,P.-M.; Platt,S.; Myers,R.; Underwood,A.; Rambaut,A.; Green,J.; Pybus,O.; Kellam,P.; Zambon,M.
EPI323721	NA	United Kingdom	2009-Sep-18	EPI_ISL_93113	A/England/H093900113/2009		Import from public-domain	Baillie,G.J.; Galiano,M.; Chiam,R.; Gall,A.; Palser,A.; Watson,S.; Lennard,N.; Moule,S.; Ormond,D.; Quail,M.; Agapow,P.-M.; Platt,S.; Myers,R.; Underwood,A.; Rambaut,A.; Green,J.; Pybus,O.; Kellam,P.; Zambon,M.
EPI323722	MP	United Kingdom	2009-Sep-18	EPI_ISL_93113	A/England/H093900113/2009		Import from public-domain	Baillie,G.J.; Galiano,M.; Chiam,R.; Gall,A.; Palser,A.; Watson,S.; Lennard,N.; Moule,S.; Ormond,D.; Quail,M.; Agapow,P.-M.; Platt,S.; Myers,R.; Underwood,A.; Rambaut,A.; Green,J.; Pybus,O.; Kellam,P.; Zambon,M.
EPI323913	PB1	United Kingdom	2009-Sep-10	EPI_ISL_93112	A/England/H093780034/2009		Import from public-domain	Baillie,G.J.; Galiano,M.; Chiam,R.; Gall,A.; Palser,A.; Watson,S.; Lennard,N.; Moule,S.; Ormond,D.; Quail,M.; Agapow,P.-M.; Platt,S.; Myers,R.; Underwood,A.; Rambaut,A.; Green,J.; Pybus,O.; Kellam,P.; Zambon,M.
EPI323914	PA	United Kingdom	2009-Sep-10	EPI_ISL_93112	A/England/H093780034/2009		Import from public-domain	Baillie,G.J.; Galiano,M.; Chiam,R.; Gall,A.; Palser,A.; Watson,S.; Lennard,N.; Moule,S.; Ormond,D.; Quail,M.; Agapow,P.-M.; Platt,S.; Myers,R.; Underwood,A.; Rambaut,A.; Green,J.; Pybus,O.; Kellam,P.; Zambon,M.
EPI323377	NS	United Kingdom	2009-Sep-10	EPI_ISL_93112	A/England/H093780034/2009		Import from public-domain	Baillie,G.J.; Galiano,M.; Chiam,R.; Gall,A.; Palser,A.; Watson,S.; Lennard,N.; Moule,S.; Ormond,D.; Quail,M.; Agapow,P.-M.; Platt,S.; Myers,R.; Underwood,A.; Rambaut,A.; Green,J.; Pybus,O.; Kellam,P.; Zambon,M.
EPI323912	PB2	United Kingdom	2009-Sep-10	EPI_ISL_93112	A/England/H093780034/2009		Import from public-domain	Baillie,G.J.; Galiano,M.; Chiam,R.; Gall,A.; Palser,A.; Watson,S.; Lennard,N.; Moule,S.; Ormond,D.; Quail,M.; Agapow,P.-M.; Platt,S.; Myers,R.; Underwood,A.; Rambaut,A.; Green,J.; Pybus,O.; Kellam,P.; Zambon,M.
EPI323715	HA	United Kingdom	2009-Sep-10	EPI_ISL_93112	A/England/H093780034/2009		Import from public-domain	Baillie,G.J.; Galiano,M.; Chiam,R.; Gall,A.; Palser,A.; Watson,S.; Lennard,N.; Moule,S.; Ormond,D.; Quail,M.; Agapow,P.-M.; Platt,S.; Myers,R.; Underwood,A.; Rambaut,A.; Green,J.; Pybus,O.; Kellam,P.; Zambon,M.
EPI323716	NP	United Kingdom	2009-Sep-10	EPI_ISL_93112	A/England/H093780034/2009		Import from public-domain	Baillie,G.J.; Galiano,M.; Chiam,R.; Gall,A.; Palser,A.; Watson,S.; Lennard,N.; Moule,S.; Ormond,D.; Quail,M.; Agapow,P.-M.; Platt,S.; Myers,R.; Underwood,A.; Rambaut,A.; Green,J.; Pybus,O.; Kellam,P.; Zambon,M.
EPI323717	NA	United Kingdom	2009-Sep-10	EPI_ISL_93112	A/England/H093780034/2009		Import from public-domain	Baillie,G.J.; Galiano,M.; Chiam,R.; Gall,A.; Palser,A.; Watson,S.; Lennard,N.; Moule,S.; Ormond,D.; Quail,M.; Agapow,P.-M.; Platt,S.; Myers,R.; Underwood,A.; Rambaut,A.; Green,J.; Pybus,O.; Kellam,P.; Zambon,M.
EPI323718	MP	United Kingdom	2009-Sep-10	EPI_ISL_93112	A/England/H093780034/2009		Import from public-domain	Baillie,G.J.; Galiano,M.; Chiam,R.; Gall,A.; Palser,A.; Watson,S.; Lennard,N.; Moule,S.; Ormond,D.; Quail,M.; Agapow,P.-M.; Platt,S.; Myers,R.; Underwood,A.; Rambaut,A.; Green,J.; Pybus,O.; Kellam,P.; Zambon,M.
EPI323376	NS	United Kingdom	2009-Sep-09	EPI_ISL_93111	A/England/H093780041/2009		Import from public-domain	Baillie,G.J.; Galiano,M.; Chiam,R.; Gall,A.; Palser,A.; Watson,S.; Lennard,N.; Moule,S.; Ormond,D.; Quail,M.; Agapow,P.-M.; Platt,S.; Myers,R.; Underwood,A.; Rambaut,A.; Green,J.; Pybus,O.; Kellam,P.; Zambon,M.
EPI323909	PB2	United Kingdom	2009-Sep-09	EPI_ISL_93111	A/England/H093780041/2009		Import from public-domain	Baillie,G.J.; Galiano,M.; Chiam,R.; Gall,A.; Palser,A.; Watson,S.; Lennard,N.; Moule,S.; Ormond,D.; Quail,M.; Agapow,P.-M.; Platt,S.; Myers,R.; Underwood,A.; Rambaut,A.; Green,J.; Pybus,O.; Kellam,P.; Zambon,M.
EPI323910	PB1	United Kingdom	2009-Sep-09	EPI_ISL_93111	A/England/H093780041/2009		Import from public-domain	Baillie,G.J.; Galiano,M.; Chiam,R.; Gall,A.; Palser,A.; Watson,S.; Lennard,N.; Moule,S.; Ormond,D.; Quail,M.; Agapow,P.-M.; Platt,S.; Myers,R.; Underwood,A.; Rambaut,A.; Green,J.; Pybus,O.; Kellam,P.; Zambon,M.
EPI323911	PA	United Kingdom	2009-Sep-09	EPI_ISL_93111	A/England/H093780041/2009		Import from public-domain	Baillie,G.J.; Galiano,M.; Chiam,R.; Gall,A.; Palser,A.; Watson,S.; Lennard,N.; Moule,S.; Ormond,D.; Quail,M.; Agapow,P.-M.; Platt,S.; Myers,R.; Underwood,A.; Rambaut,A.; Green,J.; Pybus,O.; Kellam,P.; Zambon,M.
EPI323711	HA	United Kingdom	2009-Sep-09	EPI_ISL_93111	A/England/H093780041/2009		Import from public-domain	Baillie,G.J.; Galiano,M.; Chiam,R.; Gall,A.; Palser,A.; Watson,S.; Lennard,N.; Moule,S.; Ormond,D.; Quail,M.; Agapow,P.-M.; Platt,S.; Myers,R.; Underwood,A.; Rambaut,A.; Green,J.; Pybus,O.; Kellam,P.; Zambon,M.
EPI323712	NP	United Kingdom	2009-Sep-09	EPI_ISL_93111	A/England/H093780041/2009		Import from public-domain	Baillie,G.J.; Galiano,M.; Chiam,R.; Gall,A.; Palser,A.; Watson,S.; Lennard,N.; Moule,S.; Ormond,D.; Quail,M.; Agapow,P.-M.; Platt,S.; Myers,R.; Underwood,A.; Rambaut,A.; Green,J.; Pybus,O.; Kellam,P.; Zambon,M.
EPI323713	NA	United Kingdom	2009-Sep-09	EPI_ISL_93111	A/England/H093780041/2009		Import from public-domain	Baillie,G.J.; Galiano,M.; Chiam,R.; Gall,A.; Palser,A.; Watson,S.; Lennard,N.; Moule,S.; Ormond,D.; Quail,M.; Agapow,P.-M.; Platt,S.; Myers,R.; Underwood,A.; Rambaut,A.; Green,J.; Pybus,O.; Kellam,P.; Zambon,M.
EPI323714	MP	United Kingdom	2009-Sep-09	EPI_ISL_93111	A/England/H093780041/2009		Import from public-domain	Baillie,G.J.; Galiano,M.; Chiam,R.; Gall,A.; Palser,A.; Watson,S.; Lennard,N.; Moule,S.; Ormond,D.; Quail,M.; Agapow,P.-M.; Platt,S.; Myers,R.; Underwood,A.; Rambaut,A.; Green,J.; Pybus,O.; Kellam,P.; Zambon,M.
EPI323375	NS	United Kingdom	2009-Dec-30	EPI_ISL_93110	A/England/938/2009		Import from public-domain	Baillie,G.J.; Galiano,M.; Chiam,R.; Gall,A.; Palser,A.; Watson,S.; Lennard,N.; Moule,S.; Ormond,D.; Quail,M.; Agapow,P.-M.; Platt,S.; Myers,R.; Underwood,A.; Rambaut,A.; Green,J.; Pybus,O.; Kellam,P.; Zambon,M.
EPI323906	PB2	United Kingdom	2009-Dec-30	EPI_ISL_93110	A/England/938/2009		Import from public-domain	Baillie,G.J.; Galiano,M.; Chiam,R.; Gall,A.; Palser,A.; Watson,S.; Lennard,N.; Moule,S.; Ormond,D.; Quail,M.; Agapow,P.-M.; Platt,S.; Myers,R.; Underwood,A.; Rambaut,A.; Green,J.; Pybus,O.; Kellam,P.; Zambon,M.
EPI323907	PB1	United Kingdom	2009-Dec-30	EPI_ISL_93110	A/England/938/2009		Import from public-domain	Baillie,G.J.; Galiano,M.; Chiam,R.; Gall,A.; Palser,A.; Watson,S.; Lennard,N.; Moule,S.; Ormond,D.; Quail,M.; Agapow,P.-M.; Platt,S.; Myers,R.; Underwood,A.; Rambaut,A.; Green,J.; Pybus,O.; Kellam,P.; Zambon,M.
EPI323908	PA	United Kingdom	2009-Dec-30	EPI_ISL_93110	A/England/938/2009		Import from public-domain	Baillie,G.J.; Galiano,M.; Chiam,R.; Gall,A.; Palser,A.; Watson,S.; Lennard,N.; Moule,S.; Ormond,D.; Quail,M.; Agapow,P.-M.; Platt,S.; Myers,R.; Underwood,A.; Rambaut,A.; Green,J.; Pybus,O.; Kellam,P.; Zambon,M.
EPI323709	NA	United Kingdom	2009-Dec-30	EPI_ISL_93110	A/England/938/2009		Import from public-domain	Baillie,G.J.; Galiano,M.; Chiam,R.; Gall,A.; Palser,A.; Watson,S.; Lennard,N.; Moule,S.; Ormond,D.; Quail,M.; Agapow,P.-M.; Platt,S.; Myers,R.; Underwood,A.; Rambaut,A.; Green,J.; Pybus,O.; Kellam,P.; Zambon,M.
EPI323710	MP	United Kingdom	2009-Dec-30	EPI_ISL_93110	A/England/938/2009		Import from public-domain	Baillie,G.J.; Galiano,M.; Chiam,R.; Gall,A.; Palser,A.; Watson,S.; Lennard,N.; Moule,S.; Ormond,D.; Quail,M.; Agapow,P.-M.; Platt,S.; Myers,R.; Underwood,A.; Rambaut,A.; Green,J.; Pybus,O.; Kellam,P.; Zambon,M.
EPI323707	HA	United Kingdom	2009-Dec-30	EPI_ISL_93110	A/England/938/2009		Import from public-domain	Baillie,G.J.; Galiano,M.; Chiam,R.; Gall,A.; Palser,A.; Watson,S.; Lennard,N.; Moule,S.; Ormond,D.; Quail,M.; Agapow,P.-M.; Platt,S.; Myers,R.; Underwood,A.; Rambaut,A.; Green,J.; Pybus,O.; Kellam,P.; Zambon,M.
EPI323708	NP	United Kingdom	2009-Dec-30	EPI_ISL_93110	A/England/938/2009		Import from public-domain	Baillie,G.J.; Galiano,M.; Chiam,R.; Gall,A.; Palser,A.; Watson,S.; Lennard,N.; Moule,S.; Ormond,D.; Quail,M.; Agapow,P.-M.; Platt,S.; Myers,R.; Underwood,A.; Rambaut,A.; Green,J.; Pybus,O.; Kellam,P.; Zambon,M.
EPI323374	NS	United Kingdom	2009-Dec-02	EPI_ISL_93109	A/England/941/2009		Import from public-domain	Baillie,G.J.; Galiano,M.; Chiam,R.; Gall,A.; Palser,A.; Watson,S.; Lennard,N.; Moule,S.; Ormond,D.; Quail,M.; Agapow,P.-M.; Platt,S.; Myers,R.; Underwood,A.; Rambaut,A.; Green,J.; Pybus,O.; Kellam,P.; Zambon,M.
EPI323903	PB2	United Kingdom	2009-Dec-02	EPI_ISL_93109	A/England/941/2009		Import from public-domain	Baillie,G.J.; Galiano,M.; Chiam,R.; Gall,A.; Palser,A.; Watson,S.; Lennard,N.; Moule,S.; Ormond,D.; Quail,M.; Agapow,P.-M.; Platt,S.; Myers,R.; Underwood,A.; Rambaut,A.; Green,J.; Pybus,O.; Kellam,P.; Zambon,M.
EPI323904	PB1	United Kingdom	2009-Dec-02	EPI_ISL_93109	A/England/941/2009		Import from public-domain	Baillie,G.J.; Galiano,M.; Chiam,R.; Gall,A.; Palser,A.; Watson,S.; Lennard,N.; Moule,S.; Ormond,D.; Quail,M.; Agapow,P.-M.; Platt,S.; Myers,R.; Underwood,A.; Rambaut,A.; Green,J.; Pybus,O.; Kellam,P.; Zambon,M.
EPI323905	PA	United Kingdom	2009-Dec-02	EPI_ISL_93109	A/England/941/2009		Import from public-domain	Baillie,G.J.; Galiano,M.; Chiam,R.; Gall,A.; Palser,A.; Watson,S.; Lennard,N.; Moule,S.; Ormond,D.; Quail,M.; Agapow,P.-M.; Platt,S.; Myers,R.; Underwood,A.; Rambaut,A.; Green,J.; Pybus,O.; Kellam,P.; Zambon,M.
EPI323705	NA	United Kingdom	2009-Dec-02	EPI_ISL_93109	A/England/941/2009		Import from public-domain	Baillie,G.J.; Galiano,M.; Chiam,R.; Gall,A.; Palser,A.; Watson,S.; Lennard,N.; Moule,S.; Ormond,D.; Quail,M.; Agapow,P.-M.; Platt,S.; Myers,R.; Underwood,A.; Rambaut,A.; Green,J.; Pybus,O.; Kellam,P.; Zambon,M.
EPI323706	MP	United Kingdom	2009-Dec-02	EPI_ISL_93109	A/England/941/2009		Import from public-domain	Baillie,G.J.; Galiano,M.; Chiam,R.; Gall,A.; Palser,A.; Watson,S.; Lennard,N.; Moule,S.; Ormond,D.; Quail,M.; Agapow,P.-M.; Platt,S.; Myers,R.; Underwood,A.; Rambaut,A.; Green,J.; Pybus,O.; Kellam,P.; Zambon,M.
EPI323703	HA	United Kingdom	2009-Dec-02	EPI_ISL_93109	A/England/941/2009		Import from public-domain	Baillie,G.J.; Galiano,M.; Chiam,R.; Gall,A.; Palser,A.; Watson,S.; Lennard,N.; Moule,S.; Ormond,D.; Quail,M.; Agapow,P.-M.; Platt,S.; Myers,R.; Underwood,A.; Rambaut,A.; Green,J.; Pybus,O.; Kellam,P.; Zambon,M.
EPI323704	NP	United Kingdom	2009-Dec-02	EPI_ISL_93109	A/England/941/2009		Import from public-domain	Baillie,G.J.; Galiano,M.; Chiam,R.; Gall,A.; Palser,A.; Watson,S.; Lennard,N.; Moule,S.; Ormond,D.; Quail,M.; Agapow,P.-M.; Platt,S.; Myers,R.; Underwood,A.; Rambaut,A.; Green,J.; Pybus,O.; Kellam,P.; Zambon,M.
EPI323373	NS	United Kingdom	2009-Oct-22	EPI_ISL_93108	A/England/798/2009		Import from public-domain	Baillie,G.J.; Galiano,M.; Chiam,R.; Gall,A.; Palser,A.; Watson,S.; Lennard,N.; Moule,S.; Ormond,D.; Quail,M.; Agapow,P.-M.; Platt,S.; Myers,R.; Underwood,A.; Rambaut,A.; Green,J.; Pybus,O.; Kellam,P.; Zambon,M.
EPI323900	PB2	United Kingdom	2009-Oct-22	EPI_ISL_93108	A/England/798/2009		Import from public-domain	Baillie,G.J.; Galiano,M.; Chiam,R.; Gall,A.; Palser,A.; Watson,S.; Lennard,N.; Moule,S.; Ormond,D.; Quail,M.; Agapow,P.-M.; Platt,S.; Myers,R.; Underwood,A.; Rambaut,A.; Green,J.; Pybus,O.; Kellam,P.; Zambon,M.
EPI323901	PB1	United Kingdom	2009-Oct-22	EPI_ISL_93108	A/England/798/2009		Import from public-domain	Baillie,G.J.; Galiano,M.; Chiam,R.; Gall,A.; Palser,A.; Watson,S.; Lennard,N.; Moule,S.; Ormond,D.; Quail,M.; Agapow,P.-M.; Platt,S.; Myers,R.; Underwood,A.; Rambaut,A.; Green,J.; Pybus,O.; Kellam,P.; Zambon,M.
EPI323902	PA	United Kingdom	2009-Oct-22	EPI_ISL_93108	A/England/798/2009		Import from public-domain	Baillie,G.J.; Galiano,M.; Chiam,R.; Gall,A.; Palser,A.; Watson,S.; Lennard,N.; Moule,S.; Ormond,D.; Quail,M.; Agapow,P.-M.; Platt,S.; Myers,R.; Underwood,A.; Rambaut,A.; Green,J.; Pybus,O.; Kellam,P.; Zambon,M.
EPI323699	HA	United Kingdom	2009-Oct-22	EPI_ISL_93108	A/England/798/2009		Import from public-domain	Baillie,G.J.; Galiano,M.; Chiam,R.; Gall,A.; Palser,A.; Watson,S.; Lennard,N.; Moule,S.; Ormond,D.; Quail,M.; Agapow,P.-M.; Platt,S.; Myers,R.; Underwood,A.; Rambaut,A.; Green,J.; Pybus,O.; Kellam,P.; Zambon,M.
EPI323700	NP	United Kingdom	2009-Oct-22	EPI_ISL_93108	A/England/798/2009		Import from public-domain	Baillie,G.J.; Galiano,M.; Chiam,R.; Gall,A.; Palser,A.; Watson,S.; Lennard,N.; Moule,S.; Ormond,D.; Quail,M.; Agapow,P.-M.; Platt,S.; Myers,R.; Underwood,A.; Rambaut,A.; Green,J.; Pybus,O.; Kellam,P.; Zambon,M.
EPI323701	NA	United Kingdom	2009-Oct-22	EPI_ISL_93108	A/England/798/2009		Import from public-domain	Baillie,G.J.; Galiano,M.; Chiam,R.; Gall,A.; Palser,A.; Watson,S.; Lennard,N.; Moule,S.; Ormond,D.; Quail,M.; Agapow,P.-M.; Platt,S.; Myers,R.; Underwood,A.; Rambaut,A.; Green,J.; Pybus,O.; Kellam,P.; Zambon,M.
EPI323702	MP	United Kingdom	2009-Oct-22	EPI_ISL_93108	A/England/798/2009		Import from public-domain	Baillie,G.J.; Galiano,M.; Chiam,R.; Gall,A.; Palser,A.; Watson,S.; Lennard,N.; Moule,S.; Ormond,D.; Quail,M.; Agapow,P.-M.; Platt,S.; Myers,R.; Underwood,A.; Rambaut,A.; Green,J.; Pybus,O.; Kellam,P.; Zambon,M.
EPI323372	NS	United Kingdom	2009-Oct-26	EPI_ISL_93107	A/England/797/2009		Import from public-domain	Baillie,G.J.; Galiano,M.; Chiam,R.; Gall,A.; Palser,A.; Watson,S.; Lennard,N.; Moule,S.; Ormond,D.; Quail,M.; Agapow,P.-M.; Platt,S.; Myers,R.; Underwood,A.; Rambaut,A.; Green,J.; Pybus,O.; Kellam,P.; Zambon,M.
EPI323897	PB2	United Kingdom	2009-Oct-26	EPI_ISL_93107	A/England/797/2009		Import from public-domain	Baillie,G.J.; Galiano,M.; Chiam,R.; Gall,A.; Palser,A.; Watson,S.; Lennard,N.; Moule,S.; Ormond,D.; Quail,M.; Agapow,P.-M.; Platt,S.; Myers,R.; Underwood,A.; Rambaut,A.; Green,J.; Pybus,O.; Kellam,P.; Zambon,M.
EPI323898	PB1	United Kingdom	2009-Oct-26	EPI_ISL_93107	A/England/797/2009		Import from public-domain	Baillie,G.J.; Galiano,M.; Chiam,R.; Gall,A.; Palser,A.; Watson,S.; Lennard,N.; Moule,S.; Ormond,D.; Quail,M.; Agapow,P.-M.; Platt,S.; Myers,R.; Underwood,A.; Rambaut,A.; Green,J.; Pybus,O.; Kellam,P.; Zambon,M.
EPI323899	PA	United Kingdom	2009-Oct-26	EPI_ISL_93107	A/England/797/2009		Import from public-domain	Baillie,G.J.; Galiano,M.; Chiam,R.; Gall,A.; Palser,A.; Watson,S.; Lennard,N.; Moule,S.; Ormond,D.; Quail,M.; Agapow,P.-M.; Platt,S.; Myers,R.; Underwood,A.; Rambaut,A.; Green,J.; Pybus,O.; Kellam,P.; Zambon,M.
EPI323695	HA	United Kingdom	2009-Oct-26	EPI_ISL_93107	A/England/797/2009		Import from public-domain	Baillie,G.J.; Galiano,M.; Chiam,R.; Gall,A.; Palser,A.; Watson,S.; Lennard,N.; Moule,S.; Ormond,D.; Quail,M.; Agapow,P.-M.; Platt,S.; Myers,R.; Underwood,A.; Rambaut,A.; Green,J.; Pybus,O.; Kellam,P.; Zambon,M.
EPI323696	NP	United Kingdom	2009-Oct-26	EPI_ISL_93107	A/England/797/2009		Import from public-domain	Baillie,G.J.; Galiano,M.; Chiam,R.; Gall,A.; Palser,A.; Watson,S.; Lennard,N.; Moule,S.; Ormond,D.; Quail,M.; Agapow,P.-M.; Platt,S.; Myers,R.; Underwood,A.; Rambaut,A.; Green,J.; Pybus,O.; Kellam,P.; Zambon,M.
EPI323697	NA	United Kingdom	2009-Oct-26	EPI_ISL_93107	A/England/797/2009		Import from public-domain	Baillie,G.J.; Galiano,M.; Chiam,R.; Gall,A.; Palser,A.; Watson,S.; Lennard,N.; Moule,S.; Ormond,D.; Quail,M.; Agapow,P.-M.; Platt,S.; Myers,R.; Underwood,A.; Rambaut,A.; Green,J.; Pybus,O.; Kellam,P.; Zambon,M.
EPI323698	MP	United Kingdom	2009-Oct-26	EPI_ISL_93107	A/England/797/2009		Import from public-domain	Baillie,G.J.; Galiano,M.; Chiam,R.; Gall,A.; Palser,A.; Watson,S.; Lennard,N.; Moule,S.; Ormond,D.; Quail,M.; Agapow,P.-M.; Platt,S.; Myers,R.; Underwood,A.; Rambaut,A.; Green,J.; Pybus,O.; Kellam,P.; Zambon,M.
EPI323371	NS	United Kingdom	2009-Oct-21	EPI_ISL_93106	A/England/766/2009		Import from public-domain	Baillie,G.J.; Galiano,M.; Chiam,R.; Gall,A.; Palser,A.; Watson,S.; Lennard,N.; Moule,S.; Ormond,D.; Quail,M.; Agapow,P.-M.; Platt,S.; Myers,R.; Underwood,A.; Rambaut,A.; Green,J.; Pybus,O.; Kellam,P.; Zambon,M.
EPI323894	PB2	United Kingdom	2009-Oct-21	EPI_ISL_93106	A/England/766/2009		Import from public-domain	Baillie,G.J.; Galiano,M.; Chiam,R.; Gall,A.; Palser,A.; Watson,S.; Lennard,N.; Moule,S.; Ormond,D.; Quail,M.; Agapow,P.-M.; Platt,S.; Myers,R.; Underwood,A.; Rambaut,A.; Green,J.; Pybus,O.; Kellam,P.; Zambon,M.
EPI323895	PB1	United Kingdom	2009-Oct-21	EPI_ISL_93106	A/England/766/2009		Import from public-domain	Baillie,G.J.; Galiano,M.; Chiam,R.; Gall,A.; Palser,A.; Watson,S.; Lennard,N.; Moule,S.; Ormond,D.; Quail,M.; Agapow,P.-M.; Platt,S.; Myers,R.; Underwood,A.; Rambaut,A.; Green,J.; Pybus,O.; Kellam,P.; Zambon,M.
EPI323896	PA	United Kingdom	2009-Oct-21	EPI_ISL_93106	A/England/766/2009		Import from public-domain	Baillie,G.J.; Galiano,M.; Chiam,R.; Gall,A.; Palser,A.; Watson,S.; Lennard,N.; Moule,S.; Ormond,D.; Quail,M.; Agapow,P.-M.; Platt,S.; Myers,R.; Underwood,A.; Rambaut,A.; Green,J.; Pybus,O.; Kellam,P.; Zambon,M.
EPI323691	HA	United Kingdom	2009-Oct-21	EPI_ISL_93106	A/England/766/2009		Import from public-domain	Baillie,G.J.; Galiano,M.; Chiam,R.; Gall,A.; Palser,A.; Watson,S.; Lennard,N.; Moule,S.; Ormond,D.; Quail,M.; Agapow,P.-M.; Platt,S.; Myers,R.; Underwood,A.; Rambaut,A.; Green,J.; Pybus,O.; Kellam,P.; Zambon,M.
EPI323692	NP	United Kingdom	2009-Oct-21	EPI_ISL_93106	A/England/766/2009		Import from public-domain	Baillie,G.J.; Galiano,M.; Chiam,R.; Gall,A.; Palser,A.; Watson,S.; Lennard,N.; Moule,S.; Ormond,D.; Quail,M.; Agapow,P.-M.; Platt,S.; Myers,R.; Underwood,A.; Rambaut,A.; Green,J.; Pybus,O.; Kellam,P.; Zambon,M.
EPI323693	NA	United Kingdom	2009-Oct-21	EPI_ISL_93106	A/England/766/2009		Import from public-domain	Baillie,G.J.; Galiano,M.; Chiam,R.; Gall,A.; Palser,A.; Watson,S.; Lennard,N.; Moule,S.; Ormond,D.; Quail,M.; Agapow,P.-M.; Platt,S.; Myers,R.; Underwood,A.; Rambaut,A.; Green,J.; Pybus,O.; Kellam,P.; Zambon,M.
EPI323694	MP	United Kingdom	2009-Oct-21	EPI_ISL_93106	A/England/766/2009		Import from public-domain	Baillie,G.J.; Galiano,M.; Chiam,R.; Gall,A.; Palser,A.; Watson,S.; Lennard,N.; Moule,S.; Ormond,D.; Quail,M.; Agapow,P.-M.; Platt,S.; Myers,R.; Underwood,A.; Rambaut,A.; Green,J.; Pybus,O.; Kellam,P.; Zambon,M.
EPI323370	NS	United Kingdom	2009-Oct-21	EPI_ISL_93105	A/England/H094380096/2009		Import from public-domain	Baillie,G.J.; Galiano,M.; Chiam,R.; Gall,A.; Palser,A.; Watson,S.; Lennard,N.; Moule,S.; Ormond,D.; Quail,M.; Agapow,P.-M.; Platt,S.; Myers,R.; Underwood,A.; Rambaut,A.; Green,J.; Pybus,O.; Kellam,P.; Zambon,M.
EPI323891	PB2	United Kingdom	2009-Oct-21	EPI_ISL_93105	A/England/H094380096/2009		Import from public-domain	Baillie,G.J.; Galiano,M.; Chiam,R.; Gall,A.; Palser,A.; Watson,S.; Lennard,N.; Moule,S.; Ormond,D.; Quail,M.; Agapow,P.-M.; Platt,S.; Myers,R.; Underwood,A.; Rambaut,A.; Green,J.; Pybus,O.; Kellam,P.; Zambon,M.
EPI323892	PB1	United Kingdom	2009-Oct-21	EPI_ISL_93105	A/England/H094380096/2009		Import from public-domain	Baillie,G.J.; Galiano,M.; Chiam,R.; Gall,A.; Palser,A.; Watson,S.; Lennard,N.; Moule,S.; Ormond,D.; Quail,M.; Agapow,P.-M.; Platt,S.; Myers,R.; Underwood,A.; Rambaut,A.; Green,J.; Pybus,O.; Kellam,P.; Zambon,M.
EPI323893	PA	United Kingdom	2009-Oct-21	EPI_ISL_93105	A/England/H094380096/2009		Import from public-domain	Baillie,G.J.; Galiano,M.; Chiam,R.; Gall,A.; Palser,A.; Watson,S.; Lennard,N.; Moule,S.; Ormond,D.; Quail,M.; Agapow,P.-M.; Platt,S.; Myers,R.; Underwood,A.; Rambaut,A.; Green,J.; Pybus,O.; Kellam,P.; Zambon,M.
EPI323687	HA	United Kingdom	2009-Oct-21	EPI_ISL_93105	A/England/H094380096/2009		Import from public-domain	Baillie,G.J.; Galiano,M.; Chiam,R.; Gall,A.; Palser,A.; Watson,S.; Lennard,N.; Moule,S.; Ormond,D.; Quail,M.; Agapow,P.-M.; Platt,S.; Myers,R.; Underwood,A.; Rambaut,A.; Green,J.; Pybus,O.; Kellam,P.; Zambon,M.
EPI323688	NP	United Kingdom	2009-Oct-21	EPI_ISL_93105	A/England/H094380096/2009		Import from public-domain	Baillie,G.J.; Galiano,M.; Chiam,R.; Gall,A.; Palser,A.; Watson,S.; Lennard,N.; Moule,S.; Ormond,D.; Quail,M.; Agapow,P.-M.; Platt,S.; Myers,R.; Underwood,A.; Rambaut,A.; Green,J.; Pybus,O.; Kellam,P.; Zambon,M.
EPI323689	NA	United Kingdom	2009-Oct-21	EPI_ISL_93105	A/England/H094380096/2009		Import from public-domain	Baillie,G.J.; Galiano,M.; Chiam,R.; Gall,A.; Palser,A.; Watson,S.; Lennard,N.; Moule,S.; Ormond,D.; Quail,M.; Agapow,P.-M.; Platt,S.; Myers,R.; Underwood,A.; Rambaut,A.; Green,J.; Pybus,O.; Kellam,P.; Zambon,M.
EPI323690	MP	United Kingdom	2009-Oct-21	EPI_ISL_93105	A/England/H094380096/2009		Import from public-domain	Baillie,G.J.; Galiano,M.; Chiam,R.; Gall,A.; Palser,A.; Watson,S.; Lennard,N.; Moule,S.; Ormond,D.; Quail,M.; Agapow,P.-M.; Platt,S.; Myers,R.; Underwood,A.; Rambaut,A.; Green,J.; Pybus,O.; Kellam,P.; Zambon,M.
EPI323369	NS	United Kingdom	2009-Oct-28	EPI_ISL_93104	A/England/1213/2009		Import from public-domain	Baillie,G.J.; Galiano,M.; Chiam,R.; Gall,A.; Palser,A.; Watson,S.; Lennard,N.; Moule,S.; Ormond,D.; Quail,M.; Agapow,P.-M.; Platt,S.; Myers,R.; Underwood,A.; Rambaut,A.; Green,J.; Pybus,O.; Kellam,P.; Zambon,M.
EPI323888	PB2	United Kingdom	2009-Oct-28	EPI_ISL_93104	A/England/1213/2009		Import from public-domain	Baillie,G.J.; Galiano,M.; Chiam,R.; Gall,A.; Palser,A.; Watson,S.; Lennard,N.; Moule,S.; Ormond,D.; Quail,M.; Agapow,P.-M.; Platt,S.; Myers,R.; Underwood,A.; Rambaut,A.; Green,J.; Pybus,O.; Kellam,P.; Zambon,M.
EPI323889	PB1	United Kingdom	2009-Oct-28	EPI_ISL_93104	A/England/1213/2009		Import from public-domain	Baillie,G.J.; Galiano,M.; Chiam,R.; Gall,A.; Palser,A.; Watson,S.; Lennard,N.; Moule,S.; Ormond,D.; Quail,M.; Agapow,P.-M.; Platt,S.; Myers,R.; Underwood,A.; Rambaut,A.; Green,J.; Pybus,O.; Kellam,P.; Zambon,M.
EPI323890	PA	United Kingdom	2009-Oct-28	EPI_ISL_93104	A/England/1213/2009		Import from public-domain	Baillie,G.J.; Galiano,M.; Chiam,R.; Gall,A.; Palser,A.; Watson,S.; Lennard,N.; Moule,S.; Ormond,D.; Quail,M.; Agapow,P.-M.; Platt,S.; Myers,R.; Underwood,A.; Rambaut,A.; Green,J.; Pybus,O.; Kellam,P.; Zambon,M.
EPI323683	HA	United Kingdom	2009-Oct-28	EPI_ISL_93104	A/England/1213/2009		Import from public-domain	Baillie,G.J.; Galiano,M.; Chiam,R.; Gall,A.; Palser,A.; Watson,S.; Lennard,N.; Moule,S.; Ormond,D.; Quail,M.; Agapow,P.-M.; Platt,S.; Myers,R.; Underwood,A.; Rambaut,A.; Green,J.; Pybus,O.; Kellam,P.; Zambon,M.
EPI323684	NP	United Kingdom	2009-Oct-28	EPI_ISL_93104	A/England/1213/2009		Import from public-domain	Baillie,G.J.; Galiano,M.; Chiam,R.; Gall,A.; Palser,A.; Watson,S.; Lennard,N.; Moule,S.; Ormond,D.; Quail,M.; Agapow,P.-M.; Platt,S.; Myers,R.; Underwood,A.; Rambaut,A.; Green,J.; Pybus,O.; Kellam,P.; Zambon,M.
EPI323685	NA	United Kingdom	2009-Oct-28	EPI_ISL_93104	A/England/1213/2009		Import from public-domain	Baillie,G.J.; Galiano,M.; Chiam,R.; Gall,A.; Palser,A.; Watson,S.; Lennard,N.; Moule,S.; Ormond,D.; Quail,M.; Agapow,P.-M.; Platt,S.; Myers,R.; Underwood,A.; Rambaut,A.; Green,J.; Pybus,O.; Kellam,P.; Zambon,M.
EPI323686	MP	United Kingdom	2009-Oct-28	EPI_ISL_93104	A/England/1213/2009		Import from public-domain	Baillie,G.J.; Galiano,M.; Chiam,R.; Gall,A.; Palser,A.; Watson,S.; Lennard,N.; Moule,S.; Ormond,D.; Quail,M.; Agapow,P.-M.; Platt,S.; Myers,R.; Underwood,A.; Rambaut,A.; Green,J.; Pybus,O.; Kellam,P.; Zambon,M.
EPI323679	HA	United Kingdom	2009-Oct-12	EPI_ISL_93103	A/England/H094220579/2009		Import from public-domain	Baillie,G.J.; Galiano,M.; Chiam,R.; Gall,A.; Palser,A.; Watson,S.; Lennard,N.; Moule,S.; Ormond,D.; Quail,M.; Agapow,P.-M.; Platt,S.; Myers,R.; Underwood,A.; Rambaut,A.; Green,J.; Pybus,O.; Kellam,P.; Zambon,M.
EPI323680	NP	United Kingdom	2009-Oct-12	EPI_ISL_93103	A/England/H094220579/2009		Import from public-domain	Baillie,G.J.; Galiano,M.; Chiam,R.; Gall,A.; Palser,A.; Watson,S.; Lennard,N.; Moule,S.; Ormond,D.; Quail,M.; Agapow,P.-M.; Platt,S.; Myers,R.; Underwood,A.; Rambaut,A.; Green,J.; Pybus,O.; Kellam,P.; Zambon,M.
EPI323681	NA	United Kingdom	2009-Oct-12	EPI_ISL_93103	A/England/H094220579/2009		Import from public-domain	Baillie,G.J.; Galiano,M.; Chiam,R.; Gall,A.; Palser,A.; Watson,S.; Lennard,N.; Moule,S.; Ormond,D.; Quail,M.; Agapow,P.-M.; Platt,S.; Myers,R.; Underwood,A.; Rambaut,A.; Green,J.; Pybus,O.; Kellam,P.; Zambon,M.
EPI323682	MP	United Kingdom	2009-Oct-12	EPI_ISL_93103	A/England/H094220579/2009		Import from public-domain	Baillie,G.J.; Galiano,M.; Chiam,R.; Gall,A.; Palser,A.; Watson,S.; Lennard,N.; Moule,S.; Ormond,D.; Quail,M.; Agapow,P.-M.; Platt,S.; Myers,R.; Underwood,A.; Rambaut,A.; Green,J.; Pybus,O.; Kellam,P.; Zambon,M.
EPI323368	NS	United Kingdom	2009-Oct-12	EPI_ISL_93103	A/England/H094220579/2009		Import from public-domain	Baillie,G.J.; Galiano,M.; Chiam,R.; Gall,A.; Palser,A.; Watson,S.; Lennard,N.; Moule,S.; Ormond,D.; Quail,M.; Agapow,P.-M.; Platt,S.; Myers,R.; Underwood,A.; Rambaut,A.; Green,J.; Pybus,O.; Kellam,P.; Zambon,M.
EPI323885	PB2	United Kingdom	2009-Oct-12	EPI_ISL_93103	A/England/H094220579/2009		Import from public-domain	Baillie,G.J.; Galiano,M.; Chiam,R.; Gall,A.; Palser,A.; Watson,S.; Lennard,N.; Moule,S.; Ormond,D.; Quail,M.; Agapow,P.-M.; Platt,S.; Myers,R.; Underwood,A.; Rambaut,A.; Green,J.; Pybus,O.; Kellam,P.; Zambon,M.
EPI323886	PB1	United Kingdom	2009-Oct-12	EPI_ISL_93103	A/England/H094220579/2009		Import from public-domain	Baillie,G.J.; Galiano,M.; Chiam,R.; Gall,A.; Palser,A.; Watson,S.; Lennard,N.; Moule,S.; Ormond,D.; Quail,M.; Agapow,P.-M.; Platt,S.; Myers,R.; Underwood,A.; Rambaut,A.; Green,J.; Pybus,O.; Kellam,P.; Zambon,M.
EPI323887	PA	United Kingdom	2009-Oct-12	EPI_ISL_93103	A/England/H094220579/2009		Import from public-domain	Baillie,G.J.; Galiano,M.; Chiam,R.; Gall,A.; Palser,A.; Watson,S.; Lennard,N.; Moule,S.; Ormond,D.; Quail,M.; Agapow,P.-M.; Platt,S.; Myers,R.; Underwood,A.; Rambaut,A.; Green,J.; Pybus,O.; Kellam,P.; Zambon,M.
EPI323677	NA	United Kingdom	2009-Oct-12	EPI_ISL_93102	A/England/H094240645/2009		Import from public-domain	Baillie,G.J.; Galiano,M.; Chiam,R.; Gall,A.; Palser,A.; Watson,S.; Lennard,N.; Moule,S.; Ormond,D.; Quail,M.; Agapow,P.-M.; Platt,S.; Myers,R.; Underwood,A.; Rambaut,A.; Green,J.; Pybus,O.; Kellam,P.; Zambon,M.
EPI323678	MP	United Kingdom	2009-Oct-12	EPI_ISL_93102	A/England/H094240645/2009		Import from public-domain	Baillie,G.J.; Galiano,M.; Chiam,R.; Gall,A.; Palser,A.; Watson,S.; Lennard,N.; Moule,S.; Ormond,D.; Quail,M.; Agapow,P.-M.; Platt,S.; Myers,R.; Underwood,A.; Rambaut,A.; Green,J.; Pybus,O.; Kellam,P.; Zambon,M.
EPI323882	PB2	United Kingdom	2009-Oct-12	EPI_ISL_93102	A/England/H094240645/2009		Import from public-domain	Baillie,G.J.; Galiano,M.; Chiam,R.; Gall,A.; Palser,A.; Watson,S.; Lennard,N.; Moule,S.; Ormond,D.; Quail,M.; Agapow,P.-M.; Platt,S.; Myers,R.; Underwood,A.; Rambaut,A.; Green,J.; Pybus,O.; Kellam,P.; Zambon,M.
EPI323367	NS	United Kingdom	2009-Oct-12	EPI_ISL_93102	A/England/H094240645/2009		Import from public-domain	Baillie,G.J.; Galiano,M.; Chiam,R.; Gall,A.; Palser,A.; Watson,S.; Lennard,N.; Moule,S.; Ormond,D.; Quail,M.; Agapow,P.-M.; Platt,S.; Myers,R.; Underwood,A.; Rambaut,A.; Green,J.; Pybus,O.; Kellam,P.; Zambon,M.
EPI323883	PB1	United Kingdom	2009-Oct-12	EPI_ISL_93102	A/England/H094240645/2009		Import from public-domain	Baillie,G.J.; Galiano,M.; Chiam,R.; Gall,A.; Palser,A.; Watson,S.; Lennard,N.; Moule,S.; Ormond,D.; Quail,M.; Agapow,P.-M.; Platt,S.; Myers,R.; Underwood,A.; Rambaut,A.; Green,J.; Pybus,O.; Kellam,P.; Zambon,M.
EPI323884	PA	United Kingdom	2009-Oct-12	EPI_ISL_93102	A/England/H094240645/2009		Import from public-domain	Baillie,G.J.; Galiano,M.; Chiam,R.; Gall,A.; Palser,A.; Watson,S.; Lennard,N.; Moule,S.; Ormond,D.; Quail,M.; Agapow,P.-M.; Platt,S.; Myers,R.; Underwood,A.; Rambaut,A.; Green,J.; Pybus,O.; Kellam,P.; Zambon,M.
EPI323675	HA	United Kingdom	2009-Oct-12	EPI_ISL_93102	A/England/H094240645/2009		Import from public-domain	Baillie,G.J.; Galiano,M.; Chiam,R.; Gall,A.; Palser,A.; Watson,S.; Lennard,N.; Moule,S.; Ormond,D.; Quail,M.; Agapow,P.-M.; Platt,S.; Myers,R.; Underwood,A.; Rambaut,A.; Green,J.; Pybus,O.; Kellam,P.; Zambon,M.
EPI323676	NP	United Kingdom	2009-Oct-12	EPI_ISL_93102	A/England/H094240645/2009		Import from public-domain	Baillie,G.J.; Galiano,M.; Chiam,R.; Gall,A.; Palser,A.; Watson,S.; Lennard,N.; Moule,S.; Ormond,D.; Quail,M.; Agapow,P.-M.; Platt,S.; Myers,R.; Underwood,A.; Rambaut,A.; Green,J.; Pybus,O.; Kellam,P.; Zambon,M.
EPI323366	NS	United Kingdom	2009-Oct-21	EPI_ISL_93101	A/England/1116/2009		Import from public-domain	Baillie,G.J.; Galiano,M.; Chiam,R.; Gall,A.; Palser,A.; Watson,S.; Lennard,N.; Moule,S.; Ormond,D.; Quail,M.; Agapow,P.-M.; Platt,S.; Myers,R.; Underwood,A.; Rambaut,A.; Green,J.; Pybus,O.; Kellam,P.; Zambon,M.
EPI323879	PB2	United Kingdom	2009-Oct-21	EPI_ISL_93101	A/England/1116/2009		Import from public-domain	Baillie,G.J.; Galiano,M.; Chiam,R.; Gall,A.; Palser,A.; Watson,S.; Lennard,N.; Moule,S.; Ormond,D.; Quail,M.; Agapow,P.-M.; Platt,S.; Myers,R.; Underwood,A.; Rambaut,A.; Green,J.; Pybus,O.; Kellam,P.; Zambon,M.
EPI323880	PB1	United Kingdom	2009-Oct-21	EPI_ISL_93101	A/England/1116/2009		Import from public-domain	Baillie,G.J.; Galiano,M.; Chiam,R.; Gall,A.; Palser,A.; Watson,S.; Lennard,N.; Moule,S.; Ormond,D.; Quail,M.; Agapow,P.-M.; Platt,S.; Myers,R.; Underwood,A.; Rambaut,A.; Green,J.; Pybus,O.; Kellam,P.; Zambon,M.
EPI323881	PA	United Kingdom	2009-Oct-21	EPI_ISL_93101	A/England/1116/2009		Import from public-domain	Baillie,G.J.; Galiano,M.; Chiam,R.; Gall,A.; Palser,A.; Watson,S.; Lennard,N.; Moule,S.; Ormond,D.; Quail,M.; Agapow,P.-M.; Platt,S.; Myers,R.; Underwood,A.; Rambaut,A.; Green,J.; Pybus,O.; Kellam,P.; Zambon,M.
EPI323671	HA	United Kingdom	2009-Oct-21	EPI_ISL_93101	A/England/1116/2009		Import from public-domain	Baillie,G.J.; Galiano,M.; Chiam,R.; Gall,A.; Palser,A.; Watson,S.; Lennard,N.; Moule,S.; Ormond,D.; Quail,M.; Agapow,P.-M.; Platt,S.; Myers,R.; Underwood,A.; Rambaut,A.; Green,J.; Pybus,O.; Kellam,P.; Zambon,M.
EPI323672	NP	United Kingdom	2009-Oct-21	EPI_ISL_93101	A/England/1116/2009		Import from public-domain	Baillie,G.J.; Galiano,M.; Chiam,R.; Gall,A.; Palser,A.; Watson,S.; Lennard,N.; Moule,S.; Ormond,D.; Quail,M.; Agapow,P.-M.; Platt,S.; Myers,R.; Underwood,A.; Rambaut,A.; Green,J.; Pybus,O.; Kellam,P.; Zambon,M.
EPI323673	NA	United Kingdom	2009-Oct-21	EPI_ISL_93101	A/England/1116/2009		Import from public-domain	Baillie,G.J.; Galiano,M.; Chiam,R.; Gall,A.; Palser,A.; Watson,S.; Lennard,N.; Moule,S.; Ormond,D.; Quail,M.; Agapow,P.-M.; Platt,S.; Myers,R.; Underwood,A.; Rambaut,A.; Green,J.; Pybus,O.; Kellam,P.; Zambon,M.
EPI323674	MP	United Kingdom	2009-Oct-21	EPI_ISL_93101	A/England/1116/2009		Import from public-domain	Baillie,G.J.; Galiano,M.; Chiam,R.; Gall,A.; Palser,A.; Watson,S.; Lennard,N.; Moule,S.; Ormond,D.; Quail,M.; Agapow,P.-M.; Platt,S.; Myers,R.; Underwood,A.; Rambaut,A.; Green,J.; Pybus,O.; Kellam,P.; Zambon,M.
EPI323365	NS	United Kingdom	2009-Oct-20	EPI_ISL_93100	A/England/950/2009		Import from public-domain	Baillie,G.J.; Galiano,M.; Chiam,R.; Gall,A.; Palser,A.; Watson,S.; Lennard,N.; Moule,S.; Ormond,D.; Quail,M.; Agapow,P.-M.; Platt,S.; Myers,R.; Underwood,A.; Rambaut,A.; Green,J.; Pybus,O.; Kellam,P.; Zambon,M.
EPI323876	PB2	United Kingdom	2009-Oct-20	EPI_ISL_93100	A/England/950/2009		Import from public-domain	Baillie,G.J.; Galiano,M.; Chiam,R.; Gall,A.; Palser,A.; Watson,S.; Lennard,N.; Moule,S.; Ormond,D.; Quail,M.; Agapow,P.-M.; Platt,S.; Myers,R.; Underwood,A.; Rambaut,A.; Green,J.; Pybus,O.; Kellam,P.; Zambon,M.
EPI323877	PB1	United Kingdom	2009-Oct-20	EPI_ISL_93100	A/England/950/2009		Import from public-domain	Baillie,G.J.; Galiano,M.; Chiam,R.; Gall,A.; Palser,A.; Watson,S.; Lennard,N.; Moule,S.; Ormond,D.; Quail,M.; Agapow,P.-M.; Platt,S.; Myers,R.; Underwood,A.; Rambaut,A.; Green,J.; Pybus,O.; Kellam,P.; Zambon,M.
EPI323878	PA	United Kingdom	2009-Oct-20	EPI_ISL_93100	A/England/950/2009		Import from public-domain	Baillie,G.J.; Galiano,M.; Chiam,R.; Gall,A.; Palser,A.; Watson,S.; Lennard,N.; Moule,S.; Ormond,D.; Quail,M.; Agapow,P.-M.; Platt,S.; Myers,R.; Underwood,A.; Rambaut,A.; Green,J.; Pybus,O.; Kellam,P.; Zambon,M.
EPI323667	HA	United Kingdom	2009-Oct-20	EPI_ISL_93100	A/England/950/2009		Import from public-domain	Baillie,G.J.; Galiano,M.; Chiam,R.; Gall,A.; Palser,A.; Watson,S.; Lennard,N.; Moule,S.; Ormond,D.; Quail,M.; Agapow,P.-M.; Platt,S.; Myers,R.; Underwood,A.; Rambaut,A.; Green,J.; Pybus,O.; Kellam,P.; Zambon,M.
EPI323668	NP	United Kingdom	2009-Oct-20	EPI_ISL_93100	A/England/950/2009		Import from public-domain	Baillie,G.J.; Galiano,M.; Chiam,R.; Gall,A.; Palser,A.; Watson,S.; Lennard,N.; Moule,S.; Ormond,D.; Quail,M.; Agapow,P.-M.; Platt,S.; Myers,R.; Underwood,A.; Rambaut,A.; Green,J.; Pybus,O.; Kellam,P.; Zambon,M.
EPI323669	NA	United Kingdom	2009-Oct-20	EPI_ISL_93100	A/England/950/2009		Import from public-domain	Baillie,G.J.; Galiano,M.; Chiam,R.; Gall,A.; Palser,A.; Watson,S.; Lennard,N.; Moule,S.; Ormond,D.; Quail,M.; Agapow,P.-M.; Platt,S.; Myers,R.; Underwood,A.; Rambaut,A.; Green,J.; Pybus,O.; Kellam,P.; Zambon,M.
EPI323670	MP	United Kingdom	2009-Oct-20	EPI_ISL_93100	A/England/950/2009		Import from public-domain	Baillie,G.J.; Galiano,M.; Chiam,R.; Gall,A.; Palser,A.; Watson,S.; Lennard,N.; Moule,S.; Ormond,D.; Quail,M.; Agapow,P.-M.; Platt,S.; Myers,R.; Underwood,A.; Rambaut,A.; Green,J.; Pybus,O.; Kellam,P.; Zambon,M.
EPI323663	HA	United Kingdom	2009-Nov-25	EPI_ISL_93099	A/England/898/2009		Import from public-domain	Baillie,G.J.; Galiano,M.; Chiam,R.; Gall,A.; Palser,A.; Watson,S.; Lennard,N.; Moule,S.; Ormond,D.; Quail,M.; Agapow,P.-M.; Platt,S.; Myers,R.; Underwood,A.; Rambaut,A.; Green,J.; Pybus,O.; Kellam,P.; Zambon,M.
EPI323664	NP	United Kingdom	2009-Nov-25	EPI_ISL_93099	A/England/898/2009		Import from public-domain	Baillie,G.J.; Galiano,M.; Chiam,R.; Gall,A.; Palser,A.; Watson,S.; Lennard,N.; Moule,S.; Ormond,D.; Quail,M.; Agapow,P.-M.; Platt,S.; Myers,R.; Underwood,A.; Rambaut,A.; Green,J.; Pybus,O.; Kellam,P.; Zambon,M.
EPI323665	NA	United Kingdom	2009-Nov-25	EPI_ISL_93099	A/England/898/2009		Import from public-domain	Baillie,G.J.; Galiano,M.; Chiam,R.; Gall,A.; Palser,A.; Watson,S.; Lennard,N.; Moule,S.; Ormond,D.; Quail,M.; Agapow,P.-M.; Platt,S.; Myers,R.; Underwood,A.; Rambaut,A.; Green,J.; Pybus,O.; Kellam,P.; Zambon,M.
EPI323666	MP	United Kingdom	2009-Nov-25	EPI_ISL_93099	A/England/898/2009		Import from public-domain	Baillie,G.J.; Galiano,M.; Chiam,R.; Gall,A.; Palser,A.; Watson,S.; Lennard,N.; Moule,S.; Ormond,D.; Quail,M.; Agapow,P.-M.; Platt,S.; Myers,R.; Underwood,A.; Rambaut,A.; Green,J.; Pybus,O.; Kellam,P.; Zambon,M.
EPI323364	NS	United Kingdom	2009-Nov-25	EPI_ISL_93099	A/England/898/2009		Import from public-domain	Baillie,G.J.; Galiano,M.; Chiam,R.; Gall,A.; Palser,A.; Watson,S.; Lennard,N.; Moule,S.; Ormond,D.; Quail,M.; Agapow,P.-M.; Platt,S.; Myers,R.; Underwood,A.; Rambaut,A.; Green,J.; Pybus,O.; Kellam,P.; Zambon,M.
EPI323873	PB2	United Kingdom	2009-Nov-25	EPI_ISL_93099	A/England/898/2009		Import from public-domain	Baillie,G.J.; Galiano,M.; Chiam,R.; Gall,A.; Palser,A.; Watson,S.; Lennard,N.; Moule,S.; Ormond,D.; Quail,M.; Agapow,P.-M.; Platt,S.; Myers,R.; Underwood,A.; Rambaut,A.; Green,J.; Pybus,O.; Kellam,P.; Zambon,M.
EPI323874	PB1	United Kingdom	2009-Nov-25	EPI_ISL_93099	A/England/898/2009		Import from public-domain	Baillie,G.J.; Galiano,M.; Chiam,R.; Gall,A.; Palser,A.; Watson,S.; Lennard,N.; Moule,S.; Ormond,D.; Quail,M.; Agapow,P.-M.; Platt,S.; Myers,R.; Underwood,A.; Rambaut,A.; Green,J.; Pybus,O.; Kellam,P.; Zambon,M.
EPI323875	PA	United Kingdom	2009-Nov-25	EPI_ISL_93099	A/England/898/2009		Import from public-domain	Baillie,G.J.; Galiano,M.; Chiam,R.; Gall,A.; Palser,A.; Watson,S.; Lennard,N.; Moule,S.; Ormond,D.; Quail,M.; Agapow,P.-M.; Platt,S.; Myers,R.; Underwood,A.; Rambaut,A.; Green,J.; Pybus,O.; Kellam,P.; Zambon,M.
EPI323659	HA	United Kingdom	2009-Nov-20	EPI_ISL_93098	A/England/902/2009		Import from public-domain	Baillie,G.J.; Galiano,M.; Chiam,R.; Gall,A.; Palser,A.; Watson,S.; Lennard,N.; Moule,S.; Ormond,D.; Quail,M.; Agapow,P.-M.; Platt,S.; Myers,R.; Underwood,A.; Rambaut,A.; Green,J.; Pybus,O.; Kellam,P.; Zambon,M.
EPI323660	NP	United Kingdom	2009-Nov-20	EPI_ISL_93098	A/England/902/2009		Import from public-domain	Baillie,G.J.; Galiano,M.; Chiam,R.; Gall,A.; Palser,A.; Watson,S.; Lennard,N.; Moule,S.; Ormond,D.; Quail,M.; Agapow,P.-M.; Platt,S.; Myers,R.; Underwood,A.; Rambaut,A.; Green,J.; Pybus,O.; Kellam,P.; Zambon,M.
EPI323661	NA	United Kingdom	2009-Nov-20	EPI_ISL_93098	A/England/902/2009		Import from public-domain	Baillie,G.J.; Galiano,M.; Chiam,R.; Gall,A.; Palser,A.; Watson,S.; Lennard,N.; Moule,S.; Ormond,D.; Quail,M.; Agapow,P.-M.; Platt,S.; Myers,R.; Underwood,A.; Rambaut,A.; Green,J.; Pybus,O.; Kellam,P.; Zambon,M.
EPI323662	MP	United Kingdom	2009-Nov-20	EPI_ISL_93098	A/England/902/2009		Import from public-domain	Baillie,G.J.; Galiano,M.; Chiam,R.; Gall,A.; Palser,A.; Watson,S.; Lennard,N.; Moule,S.; Ormond,D.; Quail,M.; Agapow,P.-M.; Platt,S.; Myers,R.; Underwood,A.; Rambaut,A.; Green,J.; Pybus,O.; Kellam,P.; Zambon,M.
EPI323363	NS	United Kingdom	2009-Nov-20	EPI_ISL_93098	A/England/902/2009		Import from public-domain	Baillie,G.J.; Galiano,M.; Chiam,R.; Gall,A.; Palser,A.; Watson,S.; Lennard,N.; Moule,S.; Ormond,D.; Quail,M.; Agapow,P.-M.; Platt,S.; Myers,R.; Underwood,A.; Rambaut,A.; Green,J.; Pybus,O.; Kellam,P.; Zambon,M.
EPI323870	PB2	United Kingdom	2009-Nov-20	EPI_ISL_93098	A/England/902/2009		Import from public-domain	Baillie,G.J.; Galiano,M.; Chiam,R.; Gall,A.; Palser,A.; Watson,S.; Lennard,N.; Moule,S.; Ormond,D.; Quail,M.; Agapow,P.-M.; Platt,S.; Myers,R.; Underwood,A.; Rambaut,A.; Green,J.; Pybus,O.; Kellam,P.; Zambon,M.
EPI323871	PB1	United Kingdom	2009-Nov-20	EPI_ISL_93098	A/England/902/2009		Import from public-domain	Baillie,G.J.; Galiano,M.; Chiam,R.; Gall,A.; Palser,A.; Watson,S.; Lennard,N.; Moule,S.; Ormond,D.; Quail,M.; Agapow,P.-M.; Platt,S.; Myers,R.; Underwood,A.; Rambaut,A.; Green,J.; Pybus,O.; Kellam,P.; Zambon,M.
EPI323872	PA	United Kingdom	2009-Nov-20	EPI_ISL_93098	A/England/902/2009		Import from public-domain	Baillie,G.J.; Galiano,M.; Chiam,R.; Gall,A.; Palser,A.; Watson,S.; Lennard,N.; Moule,S.; Ormond,D.; Quail,M.; Agapow,P.-M.; Platt,S.; Myers,R.; Underwood,A.; Rambaut,A.; Green,J.; Pybus,O.; Kellam,P.; Zambon,M.
EPI323655	HA	United Kingdom	2009-Nov-23	EPI_ISL_93097	A/England/862/2009		Import from public-domain	Baillie,G.J.; Galiano,M.; Chiam,R.; Gall,A.; Palser,A.; Watson,S.; Lennard,N.; Moule,S.; Ormond,D.; Quail,M.; Agapow,P.-M.; Platt,S.; Myers,R.; Underwood,A.; Rambaut,A.; Green,J.; Pybus,O.; Kellam,P.; Zambon,M.
EPI323656	NP	United Kingdom	2009-Nov-23	EPI_ISL_93097	A/England/862/2009		Import from public-domain	Baillie,G.J.; Galiano,M.; Chiam,R.; Gall,A.; Palser,A.; Watson,S.; Lennard,N.; Moule,S.; Ormond,D.; Quail,M.; Agapow,P.-M.; Platt,S.; Myers,R.; Underwood,A.; Rambaut,A.; Green,J.; Pybus,O.; Kellam,P.; Zambon,M.
EPI323657	NA	United Kingdom	2009-Nov-23	EPI_ISL_93097	A/England/862/2009		Import from public-domain	Baillie,G.J.; Galiano,M.; Chiam,R.; Gall,A.; Palser,A.; Watson,S.; Lennard,N.; Moule,S.; Ormond,D.; Quail,M.; Agapow,P.-M.; Platt,S.; Myers,R.; Underwood,A.; Rambaut,A.; Green,J.; Pybus,O.; Kellam,P.; Zambon,M.
EPI323658	MP	United Kingdom	2009-Nov-23	EPI_ISL_93097	A/England/862/2009		Import from public-domain	Baillie,G.J.; Galiano,M.; Chiam,R.; Gall,A.; Palser,A.; Watson,S.; Lennard,N.; Moule,S.; Ormond,D.; Quail,M.; Agapow,P.-M.; Platt,S.; Myers,R.; Underwood,A.; Rambaut,A.; Green,J.; Pybus,O.; Kellam,P.; Zambon,M.
EPI323362	NS	United Kingdom	2009-Nov-23	EPI_ISL_93097	A/England/862/2009		Import from public-domain	Baillie,G.J.; Galiano,M.; Chiam,R.; Gall,A.; Palser,A.; Watson,S.; Lennard,N.; Moule,S.; Ormond,D.; Quail,M.; Agapow,P.-M.; Platt,S.; Myers,R.; Underwood,A.; Rambaut,A.; Green,J.; Pybus,O.; Kellam,P.; Zambon,M.
EPI323867	PB2	United Kingdom	2009-Nov-23	EPI_ISL_93097	A/England/862/2009		Import from public-domain	Baillie,G.J.; Galiano,M.; Chiam,R.; Gall,A.; Palser,A.; Watson,S.; Lennard,N.; Moule,S.; Ormond,D.; Quail,M.; Agapow,P.-M.; Platt,S.; Myers,R.; Underwood,A.; Rambaut,A.; Green,J.; Pybus,O.; Kellam,P.; Zambon,M.
EPI323868	PB1	United Kingdom	2009-Nov-23	EPI_ISL_93097	A/England/862/2009		Import from public-domain	Baillie,G.J.; Galiano,M.; Chiam,R.; Gall,A.; Palser,A.; Watson,S.; Lennard,N.; Moule,S.; Ormond,D.; Quail,M.; Agapow,P.-M.; Platt,S.; Myers,R.; Underwood,A.; Rambaut,A.; Green,J.; Pybus,O.; Kellam,P.; Zambon,M.
EPI323869	PA	United Kingdom	2009-Nov-23	EPI_ISL_93097	A/England/862/2009		Import from public-domain	Baillie,G.J.; Galiano,M.; Chiam,R.; Gall,A.; Palser,A.; Watson,S.; Lennard,N.; Moule,S.; Ormond,D.; Quail,M.; Agapow,P.-M.; Platt,S.; Myers,R.; Underwood,A.; Rambaut,A.; Green,J.; Pybus,O.; Kellam,P.; Zambon,M.
EPI323651	HA	United Kingdom	2009-Nov-20	EPI_ISL_93096	A/England/872/2009		Import from public-domain	Baillie,G.J.; Galiano,M.; Chiam,R.; Gall,A.; Palser,A.; Watson,S.; Lennard,N.; Moule,S.; Ormond,D.; Quail,M.; Agapow,P.-M.; Platt,S.; Myers,R.; Underwood,A.; Rambaut,A.; Green,J.; Pybus,O.; Kellam,P.; Zambon,M.
EPI323652	NP	United Kingdom	2009-Nov-20	EPI_ISL_93096	A/England/872/2009		Import from public-domain	Baillie,G.J.; Galiano,M.; Chiam,R.; Gall,A.; Palser,A.; Watson,S.; Lennard,N.; Moule,S.; Ormond,D.; Quail,M.; Agapow,P.-M.; Platt,S.; Myers,R.; Underwood,A.; Rambaut,A.; Green,J.; Pybus,O.; Kellam,P.; Zambon,M.
EPI323653	NA	United Kingdom	2009-Nov-20	EPI_ISL_93096	A/England/872/2009		Import from public-domain	Baillie,G.J.; Galiano,M.; Chiam,R.; Gall,A.; Palser,A.; Watson,S.; Lennard,N.; Moule,S.; Ormond,D.; Quail,M.; Agapow,P.-M.; Platt,S.; Myers,R.; Underwood,A.; Rambaut,A.; Green,J.; Pybus,O.; Kellam,P.; Zambon,M.
EPI323654	MP	United Kingdom	2009-Nov-20	EPI_ISL_93096	A/England/872/2009		Import from public-domain	Baillie,G.J.; Galiano,M.; Chiam,R.; Gall,A.; Palser,A.; Watson,S.; Lennard,N.; Moule,S.; Ormond,D.; Quail,M.; Agapow,P.-M.; Platt,S.; Myers,R.; Underwood,A.; Rambaut,A.; Green,J.; Pybus,O.; Kellam,P.; Zambon,M.
EPI323864	PB2	United Kingdom	2009-Nov-20	EPI_ISL_93096	A/England/872/2009		Import from public-domain	Baillie,G.J.; Galiano,M.; Chiam,R.; Gall,A.; Palser,A.; Watson,S.; Lennard,N.; Moule,S.; Ormond,D.; Quail,M.; Agapow,P.-M.; Platt,S.; Myers,R.; Underwood,A.; Rambaut,A.; Green,J.; Pybus,O.; Kellam,P.; Zambon,M.
EPI323865	PB1	United Kingdom	2009-Nov-20	EPI_ISL_93096	A/England/872/2009		Import from public-domain	Baillie,G.J.; Galiano,M.; Chiam,R.; Gall,A.; Palser,A.; Watson,S.; Lennard,N.; Moule,S.; Ormond,D.; Quail,M.; Agapow,P.-M.; Platt,S.; Myers,R.; Underwood,A.; Rambaut,A.; Green,J.; Pybus,O.; Kellam,P.; Zambon,M.
EPI323866	PA	United Kingdom	2009-Nov-20	EPI_ISL_93096	A/England/872/2009		Import from public-domain	Baillie,G.J.; Galiano,M.; Chiam,R.; Gall,A.; Palser,A.; Watson,S.; Lennard,N.; Moule,S.; Ormond,D.; Quail,M.; Agapow,P.-M.; Platt,S.; Myers,R.; Underwood,A.; Rambaut,A.; Green,J.; Pybus,O.; Kellam,P.; Zambon,M.
EPI323361	NS	United Kingdom	2009-Nov-20	EPI_ISL_93096	A/England/872/2009		Import from public-domain	Baillie,G.J.; Galiano,M.; Chiam,R.; Gall,A.; Palser,A.; Watson,S.; Lennard,N.; Moule,S.; Ormond,D.; Quail,M.; Agapow,P.-M.; Platt,S.; Myers,R.; Underwood,A.; Rambaut,A.; Green,J.; Pybus,O.; Kellam,P.; Zambon,M.
EPI323647	HA	United Kingdom	2009-Nov-23	EPI_ISL_93095	A/England/854/2009		Import from public-domain	Baillie,G.J.; Galiano,M.; Chiam,R.; Gall,A.; Palser,A.; Watson,S.; Lennard,N.; Moule,S.; Ormond,D.; Quail,M.; Agapow,P.-M.; Platt,S.; Myers,R.; Underwood,A.; Rambaut,A.; Green,J.; Pybus,O.; Kellam,P.; Zambon,M.
EPI323648	NP	United Kingdom	2009-Nov-23	EPI_ISL_93095	A/England/854/2009		Import from public-domain	Baillie,G.J.; Galiano,M.; Chiam,R.; Gall,A.; Palser,A.; Watson,S.; Lennard,N.; Moule,S.; Ormond,D.; Quail,M.; Agapow,P.-M.; Platt,S.; Myers,R.; Underwood,A.; Rambaut,A.; Green,J.; Pybus,O.; Kellam,P.; Zambon,M.
EPI323649	NA	United Kingdom	2009-Nov-23	EPI_ISL_93095	A/England/854/2009		Import from public-domain	Baillie,G.J.; Galiano,M.; Chiam,R.; Gall,A.; Palser,A.; Watson,S.; Lennard,N.; Moule,S.; Ormond,D.; Quail,M.; Agapow,P.-M.; Platt,S.; Myers,R.; Underwood,A.; Rambaut,A.; Green,J.; Pybus,O.; Kellam,P.; Zambon,M.
EPI323650	MP	United Kingdom	2009-Nov-23	EPI_ISL_93095	A/England/854/2009		Import from public-domain	Baillie,G.J.; Galiano,M.; Chiam,R.; Gall,A.; Palser,A.; Watson,S.; Lennard,N.; Moule,S.; Ormond,D.; Quail,M.; Agapow,P.-M.; Platt,S.; Myers,R.; Underwood,A.; Rambaut,A.; Green,J.; Pybus,O.; Kellam,P.; Zambon,M.
EPI323861	PB2	United Kingdom	2009-Nov-23	EPI_ISL_93095	A/England/854/2009		Import from public-domain	Baillie,G.J.; Galiano,M.; Chiam,R.; Gall,A.; Palser,A.; Watson,S.; Lennard,N.; Moule,S.; Ormond,D.; Quail,M.; Agapow,P.-M.; Platt,S.; Myers,R.; Underwood,A.; Rambaut,A.; Green,J.; Pybus,O.; Kellam,P.; Zambon,M.
EPI323862	PB1	United Kingdom	2009-Nov-23	EPI_ISL_93095	A/England/854/2009		Import from public-domain	Baillie,G.J.; Galiano,M.; Chiam,R.; Gall,A.; Palser,A.; Watson,S.; Lennard,N.; Moule,S.; Ormond,D.; Quail,M.; Agapow,P.-M.; Platt,S.; Myers,R.; Underwood,A.; Rambaut,A.; Green,J.; Pybus,O.; Kellam,P.; Zambon,M.
EPI323360	NS	United Kingdom	2009-Nov-23	EPI_ISL_93095	A/England/854/2009		Import from public-domain	Baillie,G.J.; Galiano,M.; Chiam,R.; Gall,A.; Palser,A.; Watson,S.; Lennard,N.; Moule,S.; Ormond,D.; Quail,M.; Agapow,P.-M.; Platt,S.; Myers,R.; Underwood,A.; Rambaut,A.; Green,J.; Pybus,O.; Kellam,P.; Zambon,M.
EPI323863	PA	United Kingdom	2009-Nov-23	EPI_ISL_93095	A/England/854/2009		Import from public-domain	Baillie,G.J.; Galiano,M.; Chiam,R.; Gall,A.; Palser,A.; Watson,S.; Lennard,N.; Moule,S.; Ormond,D.; Quail,M.; Agapow,P.-M.; Platt,S.; Myers,R.; Underwood,A.; Rambaut,A.; Green,J.; Pybus,O.; Kellam,P.; Zambon,M.
EPI323858	PB2	United Kingdom	2009-Nov-24	EPI_ISL_93094	A/England/900/2009		Import from public-domain	Baillie,G.J.; Galiano,M.; Chiam,R.; Gall,A.; Palser,A.; Watson,S.; Lennard,N.; Moule,S.; Ormond,D.; Quail,M.; Agapow,P.-M.; Platt,S.; Myers,R.; Underwood,A.; Rambaut,A.; Green,J.; Pybus,O.; Kellam,P.; Zambon,M.
EPI323859	PB1	United Kingdom	2009-Nov-24	EPI_ISL_93094	A/England/900/2009		Import from public-domain	Baillie,G.J.; Galiano,M.; Chiam,R.; Gall,A.; Palser,A.; Watson,S.; Lennard,N.; Moule,S.; Ormond,D.; Quail,M.; Agapow,P.-M.; Platt,S.; Myers,R.; Underwood,A.; Rambaut,A.; Green,J.; Pybus,O.; Kellam,P.; Zambon,M.
EPI323860	PA	United Kingdom	2009-Nov-24	EPI_ISL_93094	A/England/900/2009		Import from public-domain	Baillie,G.J.; Galiano,M.; Chiam,R.; Gall,A.; Palser,A.; Watson,S.; Lennard,N.; Moule,S.; Ormond,D.; Quail,M.; Agapow,P.-M.; Platt,S.; Myers,R.; Underwood,A.; Rambaut,A.; Green,J.; Pybus,O.; Kellam,P.; Zambon,M.
EPI323359	NS	United Kingdom	2009-Nov-24	EPI_ISL_93094	A/England/900/2009		Import from public-domain	Baillie,G.J.; Galiano,M.; Chiam,R.; Gall,A.; Palser,A.; Watson,S.; Lennard,N.; Moule,S.; Ormond,D.; Quail,M.; Agapow,P.-M.; Platt,S.; Myers,R.; Underwood,A.; Rambaut,A.; Green,J.; Pybus,O.; Kellam,P.; Zambon,M.
EPI323643	HA	United Kingdom	2009-Nov-24	EPI_ISL_93094	A/England/900/2009		Import from public-domain	Baillie,G.J.; Galiano,M.; Chiam,R.; Gall,A.; Palser,A.; Watson,S.; Lennard,N.; Moule,S.; Ormond,D.; Quail,M.; Agapow,P.-M.; Platt,S.; Myers,R.; Underwood,A.; Rambaut,A.; Green,J.; Pybus,O.; Kellam,P.; Zambon,M.
EPI323644	NP	United Kingdom	2009-Nov-24	EPI_ISL_93094	A/England/900/2009		Import from public-domain	Baillie,G.J.; Galiano,M.; Chiam,R.; Gall,A.; Palser,A.; Watson,S.; Lennard,N.; Moule,S.; Ormond,D.; Quail,M.; Agapow,P.-M.; Platt,S.; Myers,R.; Underwood,A.; Rambaut,A.; Green,J.; Pybus,O.; Kellam,P.; Zambon,M.
EPI323645	NA	United Kingdom	2009-Nov-24	EPI_ISL_93094	A/England/900/2009		Import from public-domain	Baillie,G.J.; Galiano,M.; Chiam,R.; Gall,A.; Palser,A.; Watson,S.; Lennard,N.; Moule,S.; Ormond,D.; Quail,M.; Agapow,P.-M.; Platt,S.; Myers,R.; Underwood,A.; Rambaut,A.; Green,J.; Pybus,O.; Kellam,P.; Zambon,M.
EPI323646	MP	United Kingdom	2009-Nov-24	EPI_ISL_93094	A/England/900/2009		Import from public-domain	Baillie,G.J.; Galiano,M.; Chiam,R.; Gall,A.; Palser,A.; Watson,S.; Lennard,N.; Moule,S.; Ormond,D.; Quail,M.; Agapow,P.-M.; Platt,S.; Myers,R.; Underwood,A.; Rambaut,A.; Green,J.; Pybus,O.; Kellam,P.; Zambon,M.
EPI323855	PB2	United Kingdom	2009-Nov-25	EPI_ISL_93093	A/England/859/2009		Import from public-domain	Baillie,G.J.; Galiano,M.; Chiam,R.; Gall,A.; Palser,A.; Watson,S.; Lennard,N.; Moule,S.; Ormond,D.; Quail,M.; Agapow,P.-M.; Platt,S.; Myers,R.; Underwood,A.; Rambaut,A.; Green,J.; Pybus,O.; Kellam,P.; Zambon,M.
EPI323856	PB1	United Kingdom	2009-Nov-25	EPI_ISL_93093	A/England/859/2009		Import from public-domain	Baillie,G.J.; Galiano,M.; Chiam,R.; Gall,A.; Palser,A.; Watson,S.; Lennard,N.; Moule,S.; Ormond,D.; Quail,M.; Agapow,P.-M.; Platt,S.; Myers,R.; Underwood,A.; Rambaut,A.; Green,J.; Pybus,O.; Kellam,P.; Zambon,M.
EPI323857	PA	United Kingdom	2009-Nov-25	EPI_ISL_93093	A/England/859/2009		Import from public-domain	Baillie,G.J.; Galiano,M.; Chiam,R.; Gall,A.; Palser,A.; Watson,S.; Lennard,N.; Moule,S.; Ormond,D.; Quail,M.; Agapow,P.-M.; Platt,S.; Myers,R.; Underwood,A.; Rambaut,A.; Green,J.; Pybus,O.; Kellam,P.; Zambon,M.
EPI323358	NS	United Kingdom	2009-Nov-25	EPI_ISL_93093	A/England/859/2009		Import from public-domain	Baillie,G.J.; Galiano,M.; Chiam,R.; Gall,A.; Palser,A.; Watson,S.; Lennard,N.; Moule,S.; Ormond,D.; Quail,M.; Agapow,P.-M.; Platt,S.; Myers,R.; Underwood,A.; Rambaut,A.; Green,J.; Pybus,O.; Kellam,P.; Zambon,M.
EPI323639	HA	United Kingdom	2009-Nov-25	EPI_ISL_93093	A/England/859/2009		Import from public-domain	Baillie,G.J.; Galiano,M.; Chiam,R.; Gall,A.; Palser,A.; Watson,S.; Lennard,N.; Moule,S.; Ormond,D.; Quail,M.; Agapow,P.-M.; Platt,S.; Myers,R.; Underwood,A.; Rambaut,A.; Green,J.; Pybus,O.; Kellam,P.; Zambon,M.
EPI323640	NP	United Kingdom	2009-Nov-25	EPI_ISL_93093	A/England/859/2009		Import from public-domain	Baillie,G.J.; Galiano,M.; Chiam,R.; Gall,A.; Palser,A.; Watson,S.; Lennard,N.; Moule,S.; Ormond,D.; Quail,M.; Agapow,P.-M.; Platt,S.; Myers,R.; Underwood,A.; Rambaut,A.; Green,J.; Pybus,O.; Kellam,P.; Zambon,M.
EPI323641	NA	United Kingdom	2009-Nov-25	EPI_ISL_93093	A/England/859/2009		Import from public-domain	Baillie,G.J.; Galiano,M.; Chiam,R.; Gall,A.; Palser,A.; Watson,S.; Lennard,N.; Moule,S.; Ormond,D.; Quail,M.; Agapow,P.-M.; Platt,S.; Myers,R.; Underwood,A.; Rambaut,A.; Green,J.; Pybus,O.; Kellam,P.; Zambon,M.
EPI323642	MP	United Kingdom	2009-Nov-25	EPI_ISL_93093	A/England/859/2009		Import from public-domain	Baillie,G.J.; Galiano,M.; Chiam,R.; Gall,A.; Palser,A.; Watson,S.; Lennard,N.; Moule,S.; Ormond,D.; Quail,M.; Agapow,P.-M.; Platt,S.; Myers,R.; Underwood,A.; Rambaut,A.; Green,J.; Pybus,O.; Kellam,P.; Zambon,M.
EPI323852	PB2	United Kingdom	2009-Nov-18	EPI_ISL_93092	A/England/869/2009		Import from public-domain	Baillie,G.J.; Galiano,M.; Chiam,R.; Gall,A.; Palser,A.; Watson,S.; Lennard,N.; Moule,S.; Ormond,D.; Quail,M.; Agapow,P.-M.; Platt,S.; Myers,R.; Underwood,A.; Rambaut,A.; Green,J.; Pybus,O.; Kellam,P.; Zambon,M.
EPI323357	NS	United Kingdom	2009-Nov-18	EPI_ISL_93092	A/England/869/2009		Import from public-domain	Baillie,G.J.; Galiano,M.; Chiam,R.; Gall,A.; Palser,A.; Watson,S.; Lennard,N.; Moule,S.; Ormond,D.; Quail,M.; Agapow,P.-M.; Platt,S.; Myers,R.; Underwood,A.; Rambaut,A.; Green,J.; Pybus,O.; Kellam,P.; Zambon,M.
EPI323853	PB1	United Kingdom	2009-Nov-18	EPI_ISL_93092	A/England/869/2009		Import from public-domain	Baillie,G.J.; Galiano,M.; Chiam,R.; Gall,A.; Palser,A.; Watson,S.; Lennard,N.; Moule,S.; Ormond,D.; Quail,M.; Agapow,P.-M.; Platt,S.; Myers,R.; Underwood,A.; Rambaut,A.; Green,J.; Pybus,O.; Kellam,P.; Zambon,M.
EPI323854	PA	United Kingdom	2009-Nov-18	EPI_ISL_93092	A/England/869/2009		Import from public-domain	Baillie,G.J.; Galiano,M.; Chiam,R.; Gall,A.; Palser,A.; Watson,S.; Lennard,N.; Moule,S.; Ormond,D.; Quail,M.; Agapow,P.-M.; Platt,S.; Myers,R.; Underwood,A.; Rambaut,A.; Green,J.; Pybus,O.; Kellam,P.; Zambon,M.
EPI323635	HA	United Kingdom	2009-Nov-18	EPI_ISL_93092	A/England/869/2009		Import from public-domain	Baillie,G.J.; Galiano,M.; Chiam,R.; Gall,A.; Palser,A.; Watson,S.; Lennard,N.; Moule,S.; Ormond,D.; Quail,M.; Agapow,P.-M.; Platt,S.; Myers,R.; Underwood,A.; Rambaut,A.; Green,J.; Pybus,O.; Kellam,P.; Zambon,M.
EPI323636	NP	United Kingdom	2009-Nov-18	EPI_ISL_93092	A/England/869/2009		Import from public-domain	Baillie,G.J.; Galiano,M.; Chiam,R.; Gall,A.; Palser,A.; Watson,S.; Lennard,N.; Moule,S.; Ormond,D.; Quail,M.; Agapow,P.-M.; Platt,S.; Myers,R.; Underwood,A.; Rambaut,A.; Green,J.; Pybus,O.; Kellam,P.; Zambon,M.
EPI323637	NA	United Kingdom	2009-Nov-18	EPI_ISL_93092	A/England/869/2009		Import from public-domain	Baillie,G.J.; Galiano,M.; Chiam,R.; Gall,A.; Palser,A.; Watson,S.; Lennard,N.; Moule,S.; Ormond,D.; Quail,M.; Agapow,P.-M.; Platt,S.; Myers,R.; Underwood,A.; Rambaut,A.; Green,J.; Pybus,O.; Kellam,P.; Zambon,M.
EPI323638	MP	United Kingdom	2009-Nov-18	EPI_ISL_93092	A/England/869/2009		Import from public-domain	Baillie,G.J.; Galiano,M.; Chiam,R.; Gall,A.; Palser,A.; Watson,S.; Lennard,N.; Moule,S.; Ormond,D.; Quail,M.; Agapow,P.-M.; Platt,S.; Myers,R.; Underwood,A.; Rambaut,A.; Green,J.; Pybus,O.; Kellam,P.; Zambon,M.
EPI323849	PB2	United Kingdom	2009-Oct-21	EPI_ISL_93091	A/England/1111/2009		Import from public-domain	Baillie,G.J.; Galiano,M.; Chiam,R.; Gall,A.; Palser,A.; Watson,S.; Lennard,N.; Moule,S.; Ormond,D.; Quail,M.; Agapow,P.-M.; Platt,S.; Myers,R.; Underwood,A.; Rambaut,A.; Green,J.; Pybus,O.; Kellam,P.; Zambon,M.
EPI323850	PB1	United Kingdom	2009-Oct-21	EPI_ISL_93091	A/England/1111/2009		Import from public-domain	Baillie,G.J.; Galiano,M.; Chiam,R.; Gall,A.; Palser,A.; Watson,S.; Lennard,N.; Moule,S.; Ormond,D.; Quail,M.; Agapow,P.-M.; Platt,S.; Myers,R.; Underwood,A.; Rambaut,A.; Green,J.; Pybus,O.; Kellam,P.; Zambon,M.
EPI323851	PA	United Kingdom	2009-Oct-21	EPI_ISL_93091	A/England/1111/2009		Import from public-domain	Baillie,G.J.; Galiano,M.; Chiam,R.; Gall,A.; Palser,A.; Watson,S.; Lennard,N.; Moule,S.; Ormond,D.; Quail,M.; Agapow,P.-M.; Platt,S.; Myers,R.; Underwood,A.; Rambaut,A.; Green,J.; Pybus,O.; Kellam,P.; Zambon,M.
EPI323356	NS	United Kingdom	2009-Oct-21	EPI_ISL_93091	A/England/1111/2009		Import from public-domain	Baillie,G.J.; Galiano,M.; Chiam,R.; Gall,A.; Palser,A.; Watson,S.; Lennard,N.; Moule,S.; Ormond,D.; Quail,M.; Agapow,P.-M.; Platt,S.; Myers,R.; Underwood,A.; Rambaut,A.; Green,J.; Pybus,O.; Kellam,P.; Zambon,M.
EPI323631	HA	United Kingdom	2009-Oct-21	EPI_ISL_93091	A/England/1111/2009		Import from public-domain	Baillie,G.J.; Galiano,M.; Chiam,R.; Gall,A.; Palser,A.; Watson,S.; Lennard,N.; Moule,S.; Ormond,D.; Quail,M.; Agapow,P.-M.; Platt,S.; Myers,R.; Underwood,A.; Rambaut,A.; Green,J.; Pybus,O.; Kellam,P.; Zambon,M.
EPI323632	NP	United Kingdom	2009-Oct-21	EPI_ISL_93091	A/England/1111/2009		Import from public-domain	Baillie,G.J.; Galiano,M.; Chiam,R.; Gall,A.; Palser,A.; Watson,S.; Lennard,N.; Moule,S.; Ormond,D.; Quail,M.; Agapow,P.-M.; Platt,S.; Myers,R.; Underwood,A.; Rambaut,A.; Green,J.; Pybus,O.; Kellam,P.; Zambon,M.
EPI323633	NA	United Kingdom	2009-Oct-21	EPI_ISL_93091	A/England/1111/2009		Import from public-domain	Baillie,G.J.; Galiano,M.; Chiam,R.; Gall,A.; Palser,A.; Watson,S.; Lennard,N.; Moule,S.; Ormond,D.; Quail,M.; Agapow,P.-M.; Platt,S.; Myers,R.; Underwood,A.; Rambaut,A.; Green,J.; Pybus,O.; Kellam,P.; Zambon,M.
EPI323634	MP	United Kingdom	2009-Oct-21	EPI_ISL_93091	A/England/1111/2009		Import from public-domain	Baillie,G.J.; Galiano,M.; Chiam,R.; Gall,A.; Palser,A.; Watson,S.; Lennard,N.; Moule,S.; Ormond,D.; Quail,M.; Agapow,P.-M.; Platt,S.; Myers,R.; Underwood,A.; Rambaut,A.; Green,J.; Pybus,O.; Kellam,P.; Zambon,M.
EPI323627	HA	United Kingdom	2009-Nov-20	EPI_ISL_93090	A/England/876/2009		Import from public-domain	Baillie,G.J.; Galiano,M.; Chiam,R.; Gall,A.; Palser,A.; Watson,S.; Lennard,N.; Moule,S.; Ormond,D.; Quail,M.; Agapow,P.-M.; Platt,S.; Myers,R.; Underwood,A.; Rambaut,A.; Green,J.; Pybus,O.; Kellam,P.; Zambon,M.
EPI323628	NP	United Kingdom	2009-Nov-20	EPI_ISL_93090	A/England/876/2009		Import from public-domain	Baillie,G.J.; Galiano,M.; Chiam,R.; Gall,A.; Palser,A.; Watson,S.; Lennard,N.; Moule,S.; Ormond,D.; Quail,M.; Agapow,P.-M.; Platt,S.; Myers,R.; Underwood,A.; Rambaut,A.; Green,J.; Pybus,O.; Kellam,P.; Zambon,M.
EPI323629	NA	United Kingdom	2009-Nov-20	EPI_ISL_93090	A/England/876/2009		Import from public-domain	Baillie,G.J.; Galiano,M.; Chiam,R.; Gall,A.; Palser,A.; Watson,S.; Lennard,N.; Moule,S.; Ormond,D.; Quail,M.; Agapow,P.-M.; Platt,S.; Myers,R.; Underwood,A.; Rambaut,A.; Green,J.; Pybus,O.; Kellam,P.; Zambon,M.
EPI323630	MP	United Kingdom	2009-Nov-20	EPI_ISL_93090	A/England/876/2009		Import from public-domain	Baillie,G.J.; Galiano,M.; Chiam,R.; Gall,A.; Palser,A.; Watson,S.; Lennard,N.; Moule,S.; Ormond,D.; Quail,M.; Agapow,P.-M.; Platt,S.; Myers,R.; Underwood,A.; Rambaut,A.; Green,J.; Pybus,O.; Kellam,P.; Zambon,M.
EPI323846	PB2	United Kingdom	2009-Nov-20	EPI_ISL_93090	A/England/876/2009		Import from public-domain	Baillie,G.J.; Galiano,M.; Chiam,R.; Gall,A.; Palser,A.; Watson,S.; Lennard,N.; Moule,S.; Ormond,D.; Quail,M.; Agapow,P.-M.; Platt,S.; Myers,R.; Underwood,A.; Rambaut,A.; Green,J.; Pybus,O.; Kellam,P.; Zambon,M.
EPI323847	PB1	United Kingdom	2009-Nov-20	EPI_ISL_93090	A/England/876/2009		Import from public-domain	Baillie,G.J.; Galiano,M.; Chiam,R.; Gall,A.; Palser,A.; Watson,S.; Lennard,N.; Moule,S.; Ormond,D.; Quail,M.; Agapow,P.-M.; Platt,S.; Myers,R.; Underwood,A.; Rambaut,A.; Green,J.; Pybus,O.; Kellam,P.; Zambon,M.
EPI323848	PA	United Kingdom	2009-Nov-20	EPI_ISL_93090	A/England/876/2009		Import from public-domain	Baillie,G.J.; Galiano,M.; Chiam,R.; Gall,A.; Palser,A.; Watson,S.; Lennard,N.; Moule,S.; Ormond,D.; Quail,M.; Agapow,P.-M.; Platt,S.; Myers,R.; Underwood,A.; Rambaut,A.; Green,J.; Pybus,O.; Kellam,P.; Zambon,M.
EPI323355	NS	United Kingdom	2009-Nov-20	EPI_ISL_93090	A/England/876/2009		Import from public-domain	Baillie,G.J.; Galiano,M.; Chiam,R.; Gall,A.; Palser,A.; Watson,S.; Lennard,N.; Moule,S.; Ormond,D.; Quail,M.; Agapow,P.-M.; Platt,S.; Myers,R.; Underwood,A.; Rambaut,A.; Green,J.; Pybus,O.; Kellam,P.; Zambon,M.
EPI323625	NA	United Kingdom	2009-Nov-23	EPI_ISL_93089	A/England/865/2009		Import from public-domain	Baillie,G.J.; Galiano,M.; Chiam,R.; Gall,A.; Palser,A.; Watson,S.; Lennard,N.; Moule,S.; Ormond,D.; Quail,M.; Agapow,P.-M.; Platt,S.; Myers,R.; Underwood,A.; Rambaut,A.; Green,J.; Pybus,O.; Kellam,P.; Zambon,M.
EPI323626	MP	United Kingdom	2009-Nov-23	EPI_ISL_93089	A/England/865/2009		Import from public-domain	Baillie,G.J.; Galiano,M.; Chiam,R.; Gall,A.; Palser,A.; Watson,S.; Lennard,N.; Moule,S.; Ormond,D.; Quail,M.; Agapow,P.-M.; Platt,S.; Myers,R.; Underwood,A.; Rambaut,A.; Green,J.; Pybus,O.; Kellam,P.; Zambon,M.
EPI323843	PB2	United Kingdom	2009-Nov-23	EPI_ISL_93089	A/England/865/2009		Import from public-domain	Baillie,G.J.; Galiano,M.; Chiam,R.; Gall,A.; Palser,A.; Watson,S.; Lennard,N.; Moule,S.; Ormond,D.; Quail,M.; Agapow,P.-M.; Platt,S.; Myers,R.; Underwood,A.; Rambaut,A.; Green,J.; Pybus,O.; Kellam,P.; Zambon,M.
EPI323844	PB1	United Kingdom	2009-Nov-23	EPI_ISL_93089	A/England/865/2009		Import from public-domain	Baillie,G.J.; Galiano,M.; Chiam,R.; Gall,A.; Palser,A.; Watson,S.; Lennard,N.; Moule,S.; Ormond,D.; Quail,M.; Agapow,P.-M.; Platt,S.; Myers,R.; Underwood,A.; Rambaut,A.; Green,J.; Pybus,O.; Kellam,P.; Zambon,M.
EPI323845	PA	United Kingdom	2009-Nov-23	EPI_ISL_93089	A/England/865/2009		Import from public-domain	Baillie,G.J.; Galiano,M.; Chiam,R.; Gall,A.; Palser,A.; Watson,S.; Lennard,N.; Moule,S.; Ormond,D.; Quail,M.; Agapow,P.-M.; Platt,S.; Myers,R.; Underwood,A.; Rambaut,A.; Green,J.; Pybus,O.; Kellam,P.; Zambon,M.
EPI323354	NS	United Kingdom	2009-Nov-23	EPI_ISL_93089	A/England/865/2009		Import from public-domain	Baillie,G.J.; Galiano,M.; Chiam,R.; Gall,A.; Palser,A.; Watson,S.; Lennard,N.; Moule,S.; Ormond,D.; Quail,M.; Agapow,P.-M.; Platt,S.; Myers,R.; Underwood,A.; Rambaut,A.; Green,J.; Pybus,O.; Kellam,P.; Zambon,M.
EPI323623	HA	United Kingdom	2009-Nov-23	EPI_ISL_93089	A/England/865/2009		Import from public-domain	Baillie,G.J.; Galiano,M.; Chiam,R.; Gall,A.; Palser,A.; Watson,S.; Lennard,N.; Moule,S.; Ormond,D.; Quail,M.; Agapow,P.-M.; Platt,S.; Myers,R.; Underwood,A.; Rambaut,A.; Green,J.; Pybus,O.; Kellam,P.; Zambon,M.
EPI323624	NP	United Kingdom	2009-Nov-23	EPI_ISL_93089	A/England/865/2009		Import from public-domain	Baillie,G.J.; Galiano,M.; Chiam,R.; Gall,A.; Palser,A.; Watson,S.; Lennard,N.; Moule,S.; Ormond,D.; Quail,M.; Agapow,P.-M.; Platt,S.; Myers,R.; Underwood,A.; Rambaut,A.; Green,J.; Pybus,O.; Kellam,P.; Zambon,M.
EPI323840	PB2	United Kingdom	2009-Nov-25	EPI_ISL_93088	A/England/857/2009		Import from public-domain	Baillie,G.J.; Galiano,M.; Chiam,R.; Gall,A.; Palser,A.; Watson,S.; Lennard,N.; Moule,S.; Ormond,D.; Quail,M.; Agapow,P.-M.; Platt,S.; Myers,R.; Underwood,A.; Rambaut,A.; Green,J.; Pybus,O.; Kellam,P.; Zambon,M.
EPI323841	PB1	United Kingdom	2009-Nov-25	EPI_ISL_93088	A/England/857/2009		Import from public-domain	Baillie,G.J.; Galiano,M.; Chiam,R.; Gall,A.; Palser,A.; Watson,S.; Lennard,N.; Moule,S.; Ormond,D.; Quail,M.; Agapow,P.-M.; Platt,S.; Myers,R.; Underwood,A.; Rambaut,A.; Green,J.; Pybus,O.; Kellam,P.; Zambon,M.
EPI323842	PA	United Kingdom	2009-Nov-25	EPI_ISL_93088	A/England/857/2009		Import from public-domain	Baillie,G.J.; Galiano,M.; Chiam,R.; Gall,A.; Palser,A.; Watson,S.; Lennard,N.; Moule,S.; Ormond,D.; Quail,M.; Agapow,P.-M.; Platt,S.; Myers,R.; Underwood,A.; Rambaut,A.; Green,J.; Pybus,O.; Kellam,P.; Zambon,M.
EPI323353	NS	United Kingdom	2009-Nov-25	EPI_ISL_93088	A/England/857/2009		Import from public-domain	Baillie,G.J.; Galiano,M.; Chiam,R.; Gall,A.; Palser,A.; Watson,S.; Lennard,N.; Moule,S.; Ormond,D.; Quail,M.; Agapow,P.-M.; Platt,S.; Myers,R.; Underwood,A.; Rambaut,A.; Green,J.; Pybus,O.; Kellam,P.; Zambon,M.
EPI323619	HA	United Kingdom	2009-Nov-25	EPI_ISL_93088	A/England/857/2009		Import from public-domain	Baillie,G.J.; Galiano,M.; Chiam,R.; Gall,A.; Palser,A.; Watson,S.; Lennard,N.; Moule,S.; Ormond,D.; Quail,M.; Agapow,P.-M.; Platt,S.; Myers,R.; Underwood,A.; Rambaut,A.; Green,J.; Pybus,O.; Kellam,P.; Zambon,M.
EPI323620	NP	United Kingdom	2009-Nov-25	EPI_ISL_93088	A/England/857/2009		Import from public-domain	Baillie,G.J.; Galiano,M.; Chiam,R.; Gall,A.; Palser,A.; Watson,S.; Lennard,N.; Moule,S.; Ormond,D.; Quail,M.; Agapow,P.-M.; Platt,S.; Myers,R.; Underwood,A.; Rambaut,A.; Green,J.; Pybus,O.; Kellam,P.; Zambon,M.
EPI323621	NA	United Kingdom	2009-Nov-25	EPI_ISL_93088	A/England/857/2009		Import from public-domain	Baillie,G.J.; Galiano,M.; Chiam,R.; Gall,A.; Palser,A.; Watson,S.; Lennard,N.; Moule,S.; Ormond,D.; Quail,M.; Agapow,P.-M.; Platt,S.; Myers,R.; Underwood,A.; Rambaut,A.; Green,J.; Pybus,O.; Kellam,P.; Zambon,M.
EPI323622	MP	United Kingdom	2009-Nov-25	EPI_ISL_93088	A/England/857/2009		Import from public-domain	Baillie,G.J.; Galiano,M.; Chiam,R.; Gall,A.; Palser,A.; Watson,S.; Lennard,N.; Moule,S.; Ormond,D.; Quail,M.; Agapow,P.-M.; Platt,S.; Myers,R.; Underwood,A.; Rambaut,A.; Green,J.; Pybus,O.; Kellam,P.; Zambon,M.
EPI323837	PB2	United Kingdom	2009-Jun-07	EPI_ISL_93087	A/England/451/2009		Import from public-domain	Baillie,G.J.; Galiano,M.; Chiam,R.; Gall,A.; Palser,A.; Watson,S.; Lennard,N.; Moule,S.; Ormond,D.; Quail,M.; Agapow,P.-M.; Platt,S.; Myers,R.; Underwood,A.; Rambaut,A.; Green,J.; Pybus,O.; Kellam,P.; Zambon,M.
EPI323838	PB1	United Kingdom	2009-Jun-07	EPI_ISL_93087	A/England/451/2009		Import from public-domain	Baillie,G.J.; Galiano,M.; Chiam,R.; Gall,A.; Palser,A.; Watson,S.; Lennard,N.; Moule,S.; Ormond,D.; Quail,M.; Agapow,P.-M.; Platt,S.; Myers,R.; Underwood,A.; Rambaut,A.; Green,J.; Pybus,O.; Kellam,P.; Zambon,M.
EPI323839	PA	United Kingdom	2009-Jun-07	EPI_ISL_93087	A/England/451/2009		Import from public-domain	Baillie,G.J.; Galiano,M.; Chiam,R.; Gall,A.; Palser,A.; Watson,S.; Lennard,N.; Moule,S.; Ormond,D.; Quail,M.; Agapow,P.-M.; Platt,S.; Myers,R.; Underwood,A.; Rambaut,A.; Green,J.; Pybus,O.; Kellam,P.; Zambon,M.
EPI323352	NS	United Kingdom	2009-Jun-07	EPI_ISL_93087	A/England/451/2009		Import from public-domain	Baillie,G.J.; Galiano,M.; Chiam,R.; Gall,A.; Palser,A.; Watson,S.; Lennard,N.; Moule,S.; Ormond,D.; Quail,M.; Agapow,P.-M.; Platt,S.; Myers,R.; Underwood,A.; Rambaut,A.; Green,J.; Pybus,O.; Kellam,P.; Zambon,M.
EPI323615	HA	United Kingdom	2009-Jun-07	EPI_ISL_93087	A/England/451/2009		Import from public-domain	Baillie,G.J.; Galiano,M.; Chiam,R.; Gall,A.; Palser,A.; Watson,S.; Lennard,N.; Moule,S.; Ormond,D.; Quail,M.; Agapow,P.-M.; Platt,S.; Myers,R.; Underwood,A.; Rambaut,A.; Green,J.; Pybus,O.; Kellam,P.; Zambon,M.
EPI323616	NP	United Kingdom	2009-Jun-07	EPI_ISL_93087	A/England/451/2009		Import from public-domain	Baillie,G.J.; Galiano,M.; Chiam,R.; Gall,A.; Palser,A.; Watson,S.; Lennard,N.; Moule,S.; Ormond,D.; Quail,M.; Agapow,P.-M.; Platt,S.; Myers,R.; Underwood,A.; Rambaut,A.; Green,J.; Pybus,O.; Kellam,P.; Zambon,M.
EPI323617	NA	United Kingdom	2009-Jun-07	EPI_ISL_93087	A/England/451/2009		Import from public-domain	Baillie,G.J.; Galiano,M.; Chiam,R.; Gall,A.; Palser,A.; Watson,S.; Lennard,N.; Moule,S.; Ormond,D.; Quail,M.; Agapow,P.-M.; Platt,S.; Myers,R.; Underwood,A.; Rambaut,A.; Green,J.; Pybus,O.; Kellam,P.; Zambon,M.
EPI323618	MP	United Kingdom	2009-Jun-07	EPI_ISL_93087	A/England/451/2009		Import from public-domain	Baillie,G.J.; Galiano,M.; Chiam,R.; Gall,A.; Palser,A.; Watson,S.; Lennard,N.; Moule,S.; Ormond,D.; Quail,M.; Agapow,P.-M.; Platt,S.; Myers,R.; Underwood,A.; Rambaut,A.; Green,J.; Pybus,O.; Kellam,P.; Zambon,M.
EPI323834	PB2	United Kingdom	2009-Jun-07	EPI_ISL_93086	A/England/450/2009		Import from public-domain	Baillie,G.J.; Galiano,M.; Chiam,R.; Gall,A.; Palser,A.; Watson,S.; Lennard,N.; Moule,S.; Ormond,D.; Quail,M.; Agapow,P.-M.; Platt,S.; Myers,R.; Underwood,A.; Rambaut,A.; Green,J.; Pybus,O.; Kellam,P.; Zambon,M.
EPI323835	PB1	United Kingdom	2009-Jun-07	EPI_ISL_93086	A/England/450/2009		Import from public-domain	Baillie,G.J.; Galiano,M.; Chiam,R.; Gall,A.; Palser,A.; Watson,S.; Lennard,N.; Moule,S.; Ormond,D.; Quail,M.; Agapow,P.-M.; Platt,S.; Myers,R.; Underwood,A.; Rambaut,A.; Green,J.; Pybus,O.; Kellam,P.; Zambon,M.
EPI323836	PA	United Kingdom	2009-Jun-07	EPI_ISL_93086	A/England/450/2009		Import from public-domain	Baillie,G.J.; Galiano,M.; Chiam,R.; Gall,A.; Palser,A.; Watson,S.; Lennard,N.; Moule,S.; Ormond,D.; Quail,M.; Agapow,P.-M.; Platt,S.; Myers,R.; Underwood,A.; Rambaut,A.; Green,J.; Pybus,O.; Kellam,P.; Zambon,M.
EPI323351	NS	United Kingdom	2009-Jun-07	EPI_ISL_93086	A/England/450/2009		Import from public-domain	Baillie,G.J.; Galiano,M.; Chiam,R.; Gall,A.; Palser,A.; Watson,S.; Lennard,N.; Moule,S.; Ormond,D.; Quail,M.; Agapow,P.-M.; Platt,S.; Myers,R.; Underwood,A.; Rambaut,A.; Green,J.; Pybus,O.; Kellam,P.; Zambon,M.
EPI323612	HA	United Kingdom	2009-Jun-07	EPI_ISL_93086	A/England/450/2009		Import from public-domain	Baillie,G.J.; Galiano,M.; Chiam,R.; Gall,A.; Palser,A.; Watson,S.; Lennard,N.; Moule,S.; Ormond,D.; Quail,M.; Agapow,P.-M.; Platt,S.; Myers,R.; Underwood,A.; Rambaut,A.; Green,J.; Pybus,O.; Kellam,P.; Zambon,M.
EPI323613	NP	United Kingdom	2009-Jun-07	EPI_ISL_93086	A/England/450/2009		Import from public-domain	Baillie,G.J.; Galiano,M.; Chiam,R.; Gall,A.; Palser,A.; Watson,S.; Lennard,N.; Moule,S.; Ormond,D.; Quail,M.; Agapow,P.-M.; Platt,S.; Myers,R.; Underwood,A.; Rambaut,A.; Green,J.; Pybus,O.; Kellam,P.; Zambon,M.
EPI323614	NA	United Kingdom	2009-Jun-07	EPI_ISL_93086	A/England/450/2009		Import from public-domain	Baillie,G.J.; Galiano,M.; Chiam,R.; Gall,A.; Palser,A.; Watson,S.; Lennard,N.; Moule,S.; Ormond,D.; Quail,M.; Agapow,P.-M.; Platt,S.; Myers,R.; Underwood,A.; Rambaut,A.; Green,J.; Pybus,O.; Kellam,P.; Zambon,M.
EPI323428	MP	United Kingdom	2009-Jun-07	EPI_ISL_93086	A/England/450/2009		Import from public-domain	Baillie,G.J.; Galiano,M.; Chiam,R.; Gall,A.; Palser,A.; Watson,S.; Lennard,N.; Moule,S.; Ormond,D.; Quail,M.; Agapow,P.-M.; Platt,S.; Myers,R.; Underwood,A.; Rambaut,A.; Green,J.; Pybus,O.; Kellam,P.; Zambon,M.
EPI323831	PB2	United Kingdom	2009-Jun-09	EPI_ISL_93085	A/England/446/2009		Import from public-domain	Baillie,G.J.; Galiano,M.; Chiam,R.; Gall,A.; Palser,A.; Watson,S.; Lennard,N.; Moule,S.; Ormond,D.; Quail,M.; Agapow,P.-M.; Platt,S.; Myers,R.; Underwood,A.; Rambaut,A.; Green,J.; Pybus,O.; Kellam,P.; Zambon,M.
EPI323832	PB1	United Kingdom	2009-Jun-09	EPI_ISL_93085	A/England/446/2009		Import from public-domain	Baillie,G.J.; Galiano,M.; Chiam,R.; Gall,A.; Palser,A.; Watson,S.; Lennard,N.; Moule,S.; Ormond,D.; Quail,M.; Agapow,P.-M.; Platt,S.; Myers,R.; Underwood,A.; Rambaut,A.; Green,J.; Pybus,O.; Kellam,P.; Zambon,M.
EPI323833	PA	United Kingdom	2009-Jun-09	EPI_ISL_93085	A/England/446/2009		Import from public-domain	Baillie,G.J.; Galiano,M.; Chiam,R.; Gall,A.; Palser,A.; Watson,S.; Lennard,N.; Moule,S.; Ormond,D.; Quail,M.; Agapow,P.-M.; Platt,S.; Myers,R.; Underwood,A.; Rambaut,A.; Green,J.; Pybus,O.; Kellam,P.; Zambon,M.
EPI323350	NS	United Kingdom	2009-Jun-09	EPI_ISL_93085	A/England/446/2009		Import from public-domain	Baillie,G.J.; Galiano,M.; Chiam,R.; Gall,A.; Palser,A.; Watson,S.; Lennard,N.; Moule,S.; Ormond,D.; Quail,M.; Agapow,P.-M.; Platt,S.; Myers,R.; Underwood,A.; Rambaut,A.; Green,J.; Pybus,O.; Kellam,P.; Zambon,M.
EPI323609	HA	United Kingdom	2009-Jun-09	EPI_ISL_93085	A/England/446/2009		Import from public-domain	Baillie,G.J.; Galiano,M.; Chiam,R.; Gall,A.; Palser,A.; Watson,S.; Lennard,N.; Moule,S.; Ormond,D.; Quail,M.; Agapow,P.-M.; Platt,S.; Myers,R.; Underwood,A.; Rambaut,A.; Green,J.; Pybus,O.; Kellam,P.; Zambon,M.
EPI323610	NP	United Kingdom	2009-Jun-09	EPI_ISL_93085	A/England/446/2009		Import from public-domain	Baillie,G.J.; Galiano,M.; Chiam,R.; Gall,A.; Palser,A.; Watson,S.; Lennard,N.; Moule,S.; Ormond,D.; Quail,M.; Agapow,P.-M.; Platt,S.; Myers,R.; Underwood,A.; Rambaut,A.; Green,J.; Pybus,O.; Kellam,P.; Zambon,M.
EPI323611	NA	United Kingdom	2009-Jun-09	EPI_ISL_93085	A/England/446/2009		Import from public-domain	Baillie,G.J.; Galiano,M.; Chiam,R.; Gall,A.; Palser,A.; Watson,S.; Lennard,N.; Moule,S.; Ormond,D.; Quail,M.; Agapow,P.-M.; Platt,S.; Myers,R.; Underwood,A.; Rambaut,A.; Green,J.; Pybus,O.; Kellam,P.; Zambon,M.
EPI323427	MP	United Kingdom	2009-Jun-09	EPI_ISL_93085	A/England/446/2009		Import from public-domain	Baillie,G.J.; Galiano,M.; Chiam,R.; Gall,A.; Palser,A.; Watson,S.; Lennard,N.; Moule,S.; Ormond,D.; Quail,M.; Agapow,P.-M.; Platt,S.; Myers,R.; Underwood,A.; Rambaut,A.; Green,J.; Pybus,O.; Kellam,P.; Zambon,M.
EPI323828	PB2	United Kingdom	2009-Jun-05	EPI_ISL_93084	A/England/443/2009		Import from public-domain	Baillie,G.J.; Galiano,M.; Chiam,R.; Gall,A.; Palser,A.; Watson,S.; Lennard,N.; Moule,S.; Ormond,D.; Quail,M.; Agapow,P.-M.; Platt,S.; Myers,R.; Underwood,A.; Rambaut,A.; Green,J.; Pybus,O.; Kellam,P.; Zambon,M.
EPI323829	PB1	United Kingdom	2009-Jun-05	EPI_ISL_93084	A/England/443/2009		Import from public-domain	Baillie,G.J.; Galiano,M.; Chiam,R.; Gall,A.; Palser,A.; Watson,S.; Lennard,N.; Moule,S.; Ormond,D.; Quail,M.; Agapow,P.-M.; Platt,S.; Myers,R.; Underwood,A.; Rambaut,A.; Green,J.; Pybus,O.; Kellam,P.; Zambon,M.
EPI323830	PA	United Kingdom	2009-Jun-05	EPI_ISL_93084	A/England/443/2009		Import from public-domain	Baillie,G.J.; Galiano,M.; Chiam,R.; Gall,A.; Palser,A.; Watson,S.; Lennard,N.; Moule,S.; Ormond,D.; Quail,M.; Agapow,P.-M.; Platt,S.; Myers,R.; Underwood,A.; Rambaut,A.; Green,J.; Pybus,O.; Kellam,P.; Zambon,M.
EPI323349	NS	United Kingdom	2009-Jun-05	EPI_ISL_93084	A/England/443/2009		Import from public-domain	Baillie,G.J.; Galiano,M.; Chiam,R.; Gall,A.; Palser,A.; Watson,S.; Lennard,N.; Moule,S.; Ormond,D.; Quail,M.; Agapow,P.-M.; Platt,S.; Myers,R.; Underwood,A.; Rambaut,A.; Green,J.; Pybus,O.; Kellam,P.; Zambon,M.
EPI323606	HA	United Kingdom	2009-Jun-05	EPI_ISL_93084	A/England/443/2009		Import from public-domain	Baillie,G.J.; Galiano,M.; Chiam,R.; Gall,A.; Palser,A.; Watson,S.; Lennard,N.; Moule,S.; Ormond,D.; Quail,M.; Agapow,P.-M.; Platt,S.; Myers,R.; Underwood,A.; Rambaut,A.; Green,J.; Pybus,O.; Kellam,P.; Zambon,M.
EPI323607	NP	United Kingdom	2009-Jun-05	EPI_ISL_93084	A/England/443/2009		Import from public-domain	Baillie,G.J.; Galiano,M.; Chiam,R.; Gall,A.; Palser,A.; Watson,S.; Lennard,N.; Moule,S.; Ormond,D.; Quail,M.; Agapow,P.-M.; Platt,S.; Myers,R.; Underwood,A.; Rambaut,A.; Green,J.; Pybus,O.; Kellam,P.; Zambon,M.
EPI323608	NA	United Kingdom	2009-Jun-05	EPI_ISL_93084	A/England/443/2009		Import from public-domain	Baillie,G.J.; Galiano,M.; Chiam,R.; Gall,A.; Palser,A.; Watson,S.; Lennard,N.; Moule,S.; Ormond,D.; Quail,M.; Agapow,P.-M.; Platt,S.; Myers,R.; Underwood,A.; Rambaut,A.; Green,J.; Pybus,O.; Kellam,P.; Zambon,M.
EPI323426	MP	United Kingdom	2009-Jun-05	EPI_ISL_93084	A/England/443/2009		Import from public-domain	Baillie,G.J.; Galiano,M.; Chiam,R.; Gall,A.; Palser,A.; Watson,S.; Lennard,N.; Moule,S.; Ormond,D.; Quail,M.; Agapow,P.-M.; Platt,S.; Myers,R.; Underwood,A.; Rambaut,A.; Green,J.; Pybus,O.; Kellam,P.; Zambon,M.
EPI323825	PB2	United Kingdom	2009-Jun-05	EPI_ISL_93083	A/England/436/2009		Import from public-domain	Baillie,G.J.; Galiano,M.; Chiam,R.; Gall,A.; Palser,A.; Watson,S.; Lennard,N.; Moule,S.; Ormond,D.; Quail,M.; Agapow,P.-M.; Platt,S.; Myers,R.; Underwood,A.; Rambaut,A.; Green,J.; Pybus,O.; Kellam,P.; Zambon,M.
EPI323826	PB1	United Kingdom	2009-Jun-05	EPI_ISL_93083	A/England/436/2009		Import from public-domain	Baillie,G.J.; Galiano,M.; Chiam,R.; Gall,A.; Palser,A.; Watson,S.; Lennard,N.; Moule,S.; Ormond,D.; Quail,M.; Agapow,P.-M.; Platt,S.; Myers,R.; Underwood,A.; Rambaut,A.; Green,J.; Pybus,O.; Kellam,P.; Zambon,M.
EPI323827	PA	United Kingdom	2009-Jun-05	EPI_ISL_93083	A/England/436/2009		Import from public-domain	Baillie,G.J.; Galiano,M.; Chiam,R.; Gall,A.; Palser,A.; Watson,S.; Lennard,N.; Moule,S.; Ormond,D.; Quail,M.; Agapow,P.-M.; Platt,S.; Myers,R.; Underwood,A.; Rambaut,A.; Green,J.; Pybus,O.; Kellam,P.; Zambon,M.
EPI323348	NS	United Kingdom	2009-Jun-05	EPI_ISL_93083	A/England/436/2009		Import from public-domain	Baillie,G.J.; Galiano,M.; Chiam,R.; Gall,A.; Palser,A.; Watson,S.; Lennard,N.; Moule,S.; Ormond,D.; Quail,M.; Agapow,P.-M.; Platt,S.; Myers,R.; Underwood,A.; Rambaut,A.; Green,J.; Pybus,O.; Kellam,P.; Zambon,M.
EPI323603	HA	United Kingdom	2009-Jun-05	EPI_ISL_93083	A/England/436/2009		Import from public-domain	Baillie,G.J.; Galiano,M.; Chiam,R.; Gall,A.; Palser,A.; Watson,S.; Lennard,N.; Moule,S.; Ormond,D.; Quail,M.; Agapow,P.-M.; Platt,S.; Myers,R.; Underwood,A.; Rambaut,A.; Green,J.; Pybus,O.; Kellam,P.; Zambon,M.
EPI323604	NP	United Kingdom	2009-Jun-05	EPI_ISL_93083	A/England/436/2009		Import from public-domain	Baillie,G.J.; Galiano,M.; Chiam,R.; Gall,A.; Palser,A.; Watson,S.; Lennard,N.; Moule,S.; Ormond,D.; Quail,M.; Agapow,P.-M.; Platt,S.; Myers,R.; Underwood,A.; Rambaut,A.; Green,J.; Pybus,O.; Kellam,P.; Zambon,M.
EPI323605	NA	United Kingdom	2009-Jun-05	EPI_ISL_93083	A/England/436/2009		Import from public-domain	Baillie,G.J.; Galiano,M.; Chiam,R.; Gall,A.; Palser,A.; Watson,S.; Lennard,N.; Moule,S.; Ormond,D.; Quail,M.; Agapow,P.-M.; Platt,S.; Myers,R.; Underwood,A.; Rambaut,A.; Green,J.; Pybus,O.; Kellam,P.; Zambon,M.
EPI323425	MP	United Kingdom	2009-Jun-05	EPI_ISL_93083	A/England/436/2009		Import from public-domain	Baillie,G.J.; Galiano,M.; Chiam,R.; Gall,A.; Palser,A.; Watson,S.; Lennard,N.; Moule,S.; Ormond,D.; Quail,M.; Agapow,P.-M.; Platt,S.; Myers,R.; Underwood,A.; Rambaut,A.; Green,J.; Pybus,O.; Kellam,P.; Zambon,M.
EPI323822	PB2	United Kingdom	2009-Jun-06	EPI_ISL_93082	A/England/435/2009		Import from public-domain	Baillie,G.J.; Galiano,M.; Chiam,R.; Gall,A.; Palser,A.; Watson,S.; Lennard,N.; Moule,S.; Ormond,D.; Quail,M.; Agapow,P.-M.; Platt,S.; Myers,R.; Underwood,A.; Rambaut,A.; Green,J.; Pybus,O.; Kellam,P.; Zambon,M.
EPI323823	PB1	United Kingdom	2009-Jun-06	EPI_ISL_93082	A/England/435/2009		Import from public-domain	Baillie,G.J.; Galiano,M.; Chiam,R.; Gall,A.; Palser,A.; Watson,S.; Lennard,N.; Moule,S.; Ormond,D.; Quail,M.; Agapow,P.-M.; Platt,S.; Myers,R.; Underwood,A.; Rambaut,A.; Green,J.; Pybus,O.; Kellam,P.; Zambon,M.
EPI323824	PA	United Kingdom	2009-Jun-06	EPI_ISL_93082	A/England/435/2009		Import from public-domain	Baillie,G.J.; Galiano,M.; Chiam,R.; Gall,A.; Palser,A.; Watson,S.; Lennard,N.; Moule,S.; Ormond,D.; Quail,M.; Agapow,P.-M.; Platt,S.; Myers,R.; Underwood,A.; Rambaut,A.; Green,J.; Pybus,O.; Kellam,P.; Zambon,M.
EPI323600	HA	United Kingdom	2009-Jun-06	EPI_ISL_93082	A/England/435/2009		Import from public-domain	Baillie,G.J.; Galiano,M.; Chiam,R.; Gall,A.; Palser,A.; Watson,S.; Lennard,N.; Moule,S.; Ormond,D.; Quail,M.; Agapow,P.-M.; Platt,S.; Myers,R.; Underwood,A.; Rambaut,A.; Green,J.; Pybus,O.; Kellam,P.; Zambon,M.
EPI323347	NS	United Kingdom	2009-Jun-06	EPI_ISL_93082	A/England/435/2009		Import from public-domain	Baillie,G.J.; Galiano,M.; Chiam,R.; Gall,A.; Palser,A.; Watson,S.; Lennard,N.; Moule,S.; Ormond,D.; Quail,M.; Agapow,P.-M.; Platt,S.; Myers,R.; Underwood,A.; Rambaut,A.; Green,J.; Pybus,O.; Kellam,P.; Zambon,M.
EPI323601	NP	United Kingdom	2009-Jun-06	EPI_ISL_93082	A/England/435/2009		Import from public-domain	Baillie,G.J.; Galiano,M.; Chiam,R.; Gall,A.; Palser,A.; Watson,S.; Lennard,N.; Moule,S.; Ormond,D.; Quail,M.; Agapow,P.-M.; Platt,S.; Myers,R.; Underwood,A.; Rambaut,A.; Green,J.; Pybus,O.; Kellam,P.; Zambon,M.
EPI323602	NA	United Kingdom	2009-Jun-06	EPI_ISL_93082	A/England/435/2009		Import from public-domain	Baillie,G.J.; Galiano,M.; Chiam,R.; Gall,A.; Palser,A.; Watson,S.; Lennard,N.; Moule,S.; Ormond,D.; Quail,M.; Agapow,P.-M.; Platt,S.; Myers,R.; Underwood,A.; Rambaut,A.; Green,J.; Pybus,O.; Kellam,P.; Zambon,M.
EPI323424	MP	United Kingdom	2009-Jun-06	EPI_ISL_93082	A/England/435/2009		Import from public-domain	Baillie,G.J.; Galiano,M.; Chiam,R.; Gall,A.; Palser,A.; Watson,S.; Lennard,N.; Moule,S.; Ormond,D.; Quail,M.; Agapow,P.-M.; Platt,S.; Myers,R.; Underwood,A.; Rambaut,A.; Green,J.; Pybus,O.; Kellam,P.; Zambon,M.
EPI323819	PB2	United Kingdom	2009-Jun-05	EPI_ISL_93081	A/England/432/2009		Import from public-domain	Baillie,G.J.; Galiano,M.; Chiam,R.; Gall,A.; Palser,A.; Watson,S.; Lennard,N.; Moule,S.; Ormond,D.; Quail,M.; Agapow,P.-M.; Platt,S.; Myers,R.; Underwood,A.; Rambaut,A.; Green,J.; Pybus,O.; Kellam,P.; Zambon,M.
EPI323820	PB1	United Kingdom	2009-Jun-05	EPI_ISL_93081	A/England/432/2009		Import from public-domain	Baillie,G.J.; Galiano,M.; Chiam,R.; Gall,A.; Palser,A.; Watson,S.; Lennard,N.; Moule,S.; Ormond,D.; Quail,M.; Agapow,P.-M.; Platt,S.; Myers,R.; Underwood,A.; Rambaut,A.; Green,J.; Pybus,O.; Kellam,P.; Zambon,M.
EPI323821	PA	United Kingdom	2009-Jun-05	EPI_ISL_93081	A/England/432/2009		Import from public-domain	Baillie,G.J.; Galiano,M.; Chiam,R.; Gall,A.; Palser,A.; Watson,S.; Lennard,N.; Moule,S.; Ormond,D.; Quail,M.; Agapow,P.-M.; Platt,S.; Myers,R.; Underwood,A.; Rambaut,A.; Green,J.; Pybus,O.; Kellam,P.; Zambon,M.
EPI323597	HA	United Kingdom	2009-Jun-05	EPI_ISL_93081	A/England/432/2009		Import from public-domain	Baillie,G.J.; Galiano,M.; Chiam,R.; Gall,A.; Palser,A.; Watson,S.; Lennard,N.; Moule,S.; Ormond,D.; Quail,M.; Agapow,P.-M.; Platt,S.; Myers,R.; Underwood,A.; Rambaut,A.; Green,J.; Pybus,O.; Kellam,P.; Zambon,M.
EPI323598	NP	United Kingdom	2009-Jun-05	EPI_ISL_93081	A/England/432/2009		Import from public-domain	Baillie,G.J.; Galiano,M.; Chiam,R.; Gall,A.; Palser,A.; Watson,S.; Lennard,N.; Moule,S.; Ormond,D.; Quail,M.; Agapow,P.-M.; Platt,S.; Myers,R.; Underwood,A.; Rambaut,A.; Green,J.; Pybus,O.; Kellam,P.; Zambon,M.
EPI323599	NA	United Kingdom	2009-Jun-05	EPI_ISL_93081	A/England/432/2009		Import from public-domain	Baillie,G.J.; Galiano,M.; Chiam,R.; Gall,A.; Palser,A.; Watson,S.; Lennard,N.; Moule,S.; Ormond,D.; Quail,M.; Agapow,P.-M.; Platt,S.; Myers,R.; Underwood,A.; Rambaut,A.; Green,J.; Pybus,O.; Kellam,P.; Zambon,M.
EPI323346	NS	United Kingdom	2009-Jun-05	EPI_ISL_93081	A/England/432/2009		Import from public-domain	Baillie,G.J.; Galiano,M.; Chiam,R.; Gall,A.; Palser,A.; Watson,S.; Lennard,N.; Moule,S.; Ormond,D.; Quail,M.; Agapow,P.-M.; Platt,S.; Myers,R.; Underwood,A.; Rambaut,A.; Green,J.; Pybus,O.; Kellam,P.; Zambon,M.
EPI323423	MP	United Kingdom	2009-Jun-05	EPI_ISL_93081	A/England/432/2009		Import from public-domain	Baillie,G.J.; Galiano,M.; Chiam,R.; Gall,A.; Palser,A.; Watson,S.; Lennard,N.; Moule,S.; Ormond,D.; Quail,M.; Agapow,P.-M.; Platt,S.; Myers,R.; Underwood,A.; Rambaut,A.; Green,J.; Pybus,O.; Kellam,P.; Zambon,M.
EPI323594	HA	United Kingdom	2009-Jun-08	EPI_ISL_93080	A/England/429/2009		Import from public-domain	Baillie,G.J.; Galiano,M.; Chiam,R.; Gall,A.; Palser,A.; Watson,S.; Lennard,N.; Moule,S.; Ormond,D.; Quail,M.; Agapow,P.-M.; Platt,S.; Myers,R.; Underwood,A.; Rambaut,A.; Green,J.; Pybus,O.; Kellam,P.; Zambon,M.
EPI323816	PB2	United Kingdom	2009-Jun-08	EPI_ISL_93080	A/England/429/2009		Import from public-domain	Baillie,G.J.; Galiano,M.; Chiam,R.; Gall,A.; Palser,A.; Watson,S.; Lennard,N.; Moule,S.; Ormond,D.; Quail,M.; Agapow,P.-M.; Platt,S.; Myers,R.; Underwood,A.; Rambaut,A.; Green,J.; Pybus,O.; Kellam,P.; Zambon,M.
EPI323817	PB1	United Kingdom	2009-Jun-08	EPI_ISL_93080	A/England/429/2009		Import from public-domain	Baillie,G.J.; Galiano,M.; Chiam,R.; Gall,A.; Palser,A.; Watson,S.; Lennard,N.; Moule,S.; Ormond,D.; Quail,M.; Agapow,P.-M.; Platt,S.; Myers,R.; Underwood,A.; Rambaut,A.; Green,J.; Pybus,O.; Kellam,P.; Zambon,M.
EPI323818	PA	United Kingdom	2009-Jun-08	EPI_ISL_93080	A/England/429/2009		Import from public-domain	Baillie,G.J.; Galiano,M.; Chiam,R.; Gall,A.; Palser,A.; Watson,S.; Lennard,N.; Moule,S.; Ormond,D.; Quail,M.; Agapow,P.-M.; Platt,S.; Myers,R.; Underwood,A.; Rambaut,A.; Green,J.; Pybus,O.; Kellam,P.; Zambon,M.
EPI323595	NP	United Kingdom	2009-Jun-08	EPI_ISL_93080	A/England/429/2009		Import from public-domain	Baillie,G.J.; Galiano,M.; Chiam,R.; Gall,A.; Palser,A.; Watson,S.; Lennard,N.; Moule,S.; Ormond,D.; Quail,M.; Agapow,P.-M.; Platt,S.; Myers,R.; Underwood,A.; Rambaut,A.; Green,J.; Pybus,O.; Kellam,P.; Zambon,M.
EPI323596	NA	United Kingdom	2009-Jun-08	EPI_ISL_93080	A/England/429/2009		Import from public-domain	Baillie,G.J.; Galiano,M.; Chiam,R.; Gall,A.; Palser,A.; Watson,S.; Lennard,N.; Moule,S.; Ormond,D.; Quail,M.; Agapow,P.-M.; Platt,S.; Myers,R.; Underwood,A.; Rambaut,A.; Green,J.; Pybus,O.; Kellam,P.; Zambon,M.
EPI323345	NS	United Kingdom	2009-Jun-08	EPI_ISL_93080	A/England/429/2009		Import from public-domain	Baillie,G.J.; Galiano,M.; Chiam,R.; Gall,A.; Palser,A.; Watson,S.; Lennard,N.; Moule,S.; Ormond,D.; Quail,M.; Agapow,P.-M.; Platt,S.; Myers,R.; Underwood,A.; Rambaut,A.; Green,J.; Pybus,O.; Kellam,P.; Zambon,M.
EPI323422	MP	United Kingdom	2009-Jun-08	EPI_ISL_93080	A/England/429/2009		Import from public-domain	Baillie,G.J.; Galiano,M.; Chiam,R.; Gall,A.; Palser,A.; Watson,S.; Lennard,N.; Moule,S.; Ormond,D.; Quail,M.; Agapow,P.-M.; Platt,S.; Myers,R.; Underwood,A.; Rambaut,A.; Green,J.; Pybus,O.; Kellam,P.; Zambon,M.
EPI323593	NA	United Kingdom	2009-Jun-04	EPI_ISL_93079	A/England/424/2009		Import from public-domain	Baillie,G.J.; Galiano,M.; Chiam,R.; Gall,A.; Palser,A.; Watson,S.; Lennard,N.; Moule,S.; Ormond,D.; Quail,M.; Agapow,P.-M.; Platt,S.; Myers,R.; Underwood,A.; Rambaut,A.; Green,J.; Pybus,O.; Kellam,P.; Zambon,M.
EPI323813	PB2	United Kingdom	2009-Jun-04	EPI_ISL_93079	A/England/424/2009		Import from public-domain	Baillie,G.J.; Galiano,M.; Chiam,R.; Gall,A.; Palser,A.; Watson,S.; Lennard,N.; Moule,S.; Ormond,D.; Quail,M.; Agapow,P.-M.; Platt,S.; Myers,R.; Underwood,A.; Rambaut,A.; Green,J.; Pybus,O.; Kellam,P.; Zambon,M.
EPI323814	PB1	United Kingdom	2009-Jun-04	EPI_ISL_93079	A/England/424/2009		Import from public-domain	Baillie,G.J.; Galiano,M.; Chiam,R.; Gall,A.; Palser,A.; Watson,S.; Lennard,N.; Moule,S.; Ormond,D.; Quail,M.; Agapow,P.-M.; Platt,S.; Myers,R.; Underwood,A.; Rambaut,A.; Green,J.; Pybus,O.; Kellam,P.; Zambon,M.
EPI323815	PA	United Kingdom	2009-Jun-04	EPI_ISL_93079	A/England/424/2009		Import from public-domain	Baillie,G.J.; Galiano,M.; Chiam,R.; Gall,A.; Palser,A.; Watson,S.; Lennard,N.; Moule,S.; Ormond,D.; Quail,M.; Agapow,P.-M.; Platt,S.; Myers,R.; Underwood,A.; Rambaut,A.; Green,J.; Pybus,O.; Kellam,P.; Zambon,M.
EPI323344	NS	United Kingdom	2009-Jun-04	EPI_ISL_93079	A/England/424/2009		Import from public-domain	Baillie,G.J.; Galiano,M.; Chiam,R.; Gall,A.; Palser,A.; Watson,S.; Lennard,N.; Moule,S.; Ormond,D.; Quail,M.; Agapow,P.-M.; Platt,S.; Myers,R.; Underwood,A.; Rambaut,A.; Green,J.; Pybus,O.; Kellam,P.; Zambon,M.
EPI323421	MP	United Kingdom	2009-Jun-04	EPI_ISL_93079	A/England/424/2009		Import from public-domain	Baillie,G.J.; Galiano,M.; Chiam,R.; Gall,A.; Palser,A.; Watson,S.; Lennard,N.; Moule,S.; Ormond,D.; Quail,M.; Agapow,P.-M.; Platt,S.; Myers,R.; Underwood,A.; Rambaut,A.; Green,J.; Pybus,O.; Kellam,P.; Zambon,M.
EPI323591	HA	United Kingdom	2009-Jun-04	EPI_ISL_93079	A/England/424/2009		Import from public-domain	Baillie,G.J.; Galiano,M.; Chiam,R.; Gall,A.; Palser,A.; Watson,S.; Lennard,N.; Moule,S.; Ormond,D.; Quail,M.; Agapow,P.-M.; Platt,S.; Myers,R.; Underwood,A.; Rambaut,A.; Green,J.; Pybus,O.; Kellam,P.; Zambon,M.
EPI323592	NP	United Kingdom	2009-Jun-04	EPI_ISL_93079	A/England/424/2009		Import from public-domain	Baillie,G.J.; Galiano,M.; Chiam,R.; Gall,A.; Palser,A.; Watson,S.; Lennard,N.; Moule,S.; Ormond,D.; Quail,M.; Agapow,P.-M.; Platt,S.; Myers,R.; Underwood,A.; Rambaut,A.; Green,J.; Pybus,O.; Kellam,P.; Zambon,M.
EPI323810	PB2	United Kingdom	2009-Jun-06	EPI_ISL_93078	A/England/421/2009		Import from public-domain	Baillie,G.J.; Galiano,M.; Chiam,R.; Gall,A.; Palser,A.; Watson,S.; Lennard,N.; Moule,S.; Ormond,D.; Quail,M.; Agapow,P.-M.; Platt,S.; Myers,R.; Underwood,A.; Rambaut,A.; Green,J.; Pybus,O.; Kellam,P.; Thompson,C.; Ellis,J.; Agapow,P.M.
EPI323811	PB1	United Kingdom	2009-Jun-06	EPI_ISL_93078	A/England/421/2009		Import from public-domain	Baillie,G.J.; Galiano,M.; Chiam,R.; Gall,A.; Palser,A.; Watson,S.; Lennard,N.; Moule,S.; Ormond,D.; Quail,M.; Agapow,P.-M.; Platt,S.; Myers,R.; Underwood,A.; Rambaut,A.; Green,J.; Pybus,O.; Kellam,P.; Thompson,C.; Ellis,J.; Agapow,P.M.
EPI323812	PA	United Kingdom	2009-Jun-06	EPI_ISL_93078	A/England/421/2009		Import from public-domain	Baillie,G.J.; Galiano,M.; Chiam,R.; Gall,A.; Palser,A.; Watson,S.; Lennard,N.; Moule,S.; Ormond,D.; Quail,M.; Agapow,P.-M.; Platt,S.; Myers,R.; Underwood,A.; Rambaut,A.; Green,J.; Pybus,O.; Kellam,P.; Thompson,C.; Ellis,J.; Agapow,P.M.
EPI323343	NS	United Kingdom	2009-Jun-06	EPI_ISL_93078	A/England/421/2009		Import from public-domain	Baillie,G.J.; Galiano,M.; Chiam,R.; Gall,A.; Palser,A.; Watson,S.; Lennard,N.; Moule,S.; Ormond,D.; Quail,M.; Agapow,P.-M.; Platt,S.; Myers,R.; Underwood,A.; Rambaut,A.; Green,J.; Pybus,O.; Kellam,P.; Thompson,C.; Ellis,J.; Agapow,P.M.
EPI323420	MP	United Kingdom	2009-Jun-06	EPI_ISL_93078	A/England/421/2009		Import from public-domain	Baillie,G.J.; Galiano,M.; Chiam,R.; Gall,A.; Palser,A.; Watson,S.; Lennard,N.; Moule,S.; Ormond,D.; Quail,M.; Agapow,P.-M.; Platt,S.; Myers,R.; Underwood,A.; Rambaut,A.; Green,J.; Pybus,O.; Kellam,P.; Thompson,C.; Ellis,J.; Agapow,P.M.
EPI323588	HA	United Kingdom	2009-Jun-06	EPI_ISL_93078	A/England/421/2009		Import from public-domain	Baillie,G.J.; Galiano,M.; Chiam,R.; Gall,A.; Palser,A.; Watson,S.; Lennard,N.; Moule,S.; Ormond,D.; Quail,M.; Agapow,P.-M.; Platt,S.; Myers,R.; Underwood,A.; Rambaut,A.; Green,J.; Pybus,O.; Kellam,P.; Thompson,C.; Ellis,J.; Agapow,P.M.
EPI323589	NP	United Kingdom	2009-Jun-06	EPI_ISL_93078	A/England/421/2009		Import from public-domain	Baillie,G.J.; Galiano,M.; Chiam,R.; Gall,A.; Palser,A.; Watson,S.; Lennard,N.; Moule,S.; Ormond,D.; Quail,M.; Agapow,P.-M.; Platt,S.; Myers,R.; Underwood,A.; Rambaut,A.; Green,J.; Pybus,O.; Kellam,P.; Thompson,C.; Ellis,J.; Agapow,P.M.
EPI323590	NA	United Kingdom	2009-Jun-06	EPI_ISL_93078	A/England/421/2009		Import from public-domain	Baillie,G.J.; Galiano,M.; Chiam,R.; Gall,A.; Palser,A.; Watson,S.; Lennard,N.; Moule,S.; Ormond,D.; Quail,M.; Agapow,P.-M.; Platt,S.; Myers,R.; Underwood,A.; Rambaut,A.; Green,J.; Pybus,O.; Kellam,P.; Thompson,C.; Ellis,J.; Agapow,P.M.
EPI323807	PB2	United Kingdom	2009-Jun-02	EPI_ISL_93077	A/England/416/2009		Import from public-domain	Baillie,G.J.; Galiano,M.; Chiam,R.; Gall,A.; Palser,A.; Watson,S.; Lennard,N.; Moule,S.; Ormond,D.; Quail,M.; Agapow,P.-M.; Platt,S.; Myers,R.; Underwood,A.; Rambaut,A.; Green,J.; Pybus,O.; Kellam,P.; Zambon,M.
EPI323808	PB1	United Kingdom	2009-Jun-02	EPI_ISL_93077	A/England/416/2009		Import from public-domain	Baillie,G.J.; Galiano,M.; Chiam,R.; Gall,A.; Palser,A.; Watson,S.; Lennard,N.; Moule,S.; Ormond,D.; Quail,M.; Agapow,P.-M.; Platt,S.; Myers,R.; Underwood,A.; Rambaut,A.; Green,J.; Pybus,O.; Kellam,P.; Zambon,M.
EPI323809	PA	United Kingdom	2009-Jun-02	EPI_ISL_93077	A/England/416/2009		Import from public-domain	Baillie,G.J.; Galiano,M.; Chiam,R.; Gall,A.; Palser,A.; Watson,S.; Lennard,N.; Moule,S.; Ormond,D.; Quail,M.; Agapow,P.-M.; Platt,S.; Myers,R.; Underwood,A.; Rambaut,A.; Green,J.; Pybus,O.; Kellam,P.; Zambon,M.
EPI323342	NS	United Kingdom	2009-Jun-02	EPI_ISL_93077	A/England/416/2009		Import from public-domain	Baillie,G.J.; Galiano,M.; Chiam,R.; Gall,A.; Palser,A.; Watson,S.; Lennard,N.; Moule,S.; Ormond,D.; Quail,M.; Agapow,P.-M.; Platt,S.; Myers,R.; Underwood,A.; Rambaut,A.; Green,J.; Pybus,O.; Kellam,P.; Zambon,M.
EPI323419	MP	United Kingdom	2009-Jun-02	EPI_ISL_93077	A/England/416/2009		Import from public-domain	Baillie,G.J.; Galiano,M.; Chiam,R.; Gall,A.; Palser,A.; Watson,S.; Lennard,N.; Moule,S.; Ormond,D.; Quail,M.; Agapow,P.-M.; Platt,S.; Myers,R.; Underwood,A.; Rambaut,A.; Green,J.; Pybus,O.; Kellam,P.; Zambon,M.
EPI323585	HA	United Kingdom	2009-Jun-02	EPI_ISL_93077	A/England/416/2009		Import from public-domain	Baillie,G.J.; Galiano,M.; Chiam,R.; Gall,A.; Palser,A.; Watson,S.; Lennard,N.; Moule,S.; Ormond,D.; Quail,M.; Agapow,P.-M.; Platt,S.; Myers,R.; Underwood,A.; Rambaut,A.; Green,J.; Pybus,O.; Kellam,P.; Zambon,M.
EPI323586	NP	United Kingdom	2009-Jun-02	EPI_ISL_93077	A/England/416/2009		Import from public-domain	Baillie,G.J.; Galiano,M.; Chiam,R.; Gall,A.; Palser,A.; Watson,S.; Lennard,N.; Moule,S.; Ormond,D.; Quail,M.; Agapow,P.-M.; Platt,S.; Myers,R.; Underwood,A.; Rambaut,A.; Green,J.; Pybus,O.; Kellam,P.; Zambon,M.
EPI323587	NA	United Kingdom	2009-Jun-02	EPI_ISL_93077	A/England/416/2009		Import from public-domain	Baillie,G.J.; Galiano,M.; Chiam,R.; Gall,A.; Palser,A.; Watson,S.; Lennard,N.; Moule,S.; Ormond,D.; Quail,M.; Agapow,P.-M.; Platt,S.; Myers,R.; Underwood,A.; Rambaut,A.; Green,J.; Pybus,O.; Kellam,P.; Zambon,M.
EPI323341	NS	United Kingdom	2009-Jun-04	EPI_ISL_93076	A/England/415/2009		Import from public-domain	Baillie,G.J.; Galiano,M.; Chiam,R.; Gall,A.; Palser,A.; Watson,S.; Lennard,N.; Moule,S.; Ormond,D.; Quail,M.; Agapow,P.-M.; Platt,S.; Myers,R.; Underwood,A.; Rambaut,A.; Green,J.; Pybus,O.; Kellam,P.; Zambon,M.
EPI323582	HA	United Kingdom	2009-Jun-04	EPI_ISL_93076	A/England/415/2009		Import from public-domain	Baillie,G.J.; Galiano,M.; Chiam,R.; Gall,A.; Palser,A.; Watson,S.; Lennard,N.; Moule,S.; Ormond,D.; Quail,M.; Agapow,P.-M.; Platt,S.; Myers,R.; Underwood,A.; Rambaut,A.; Green,J.; Pybus,O.; Kellam,P.; Zambon,M.
EPI323583	NP	United Kingdom	2009-Jun-04	EPI_ISL_93076	A/England/415/2009		Import from public-domain	Baillie,G.J.; Galiano,M.; Chiam,R.; Gall,A.; Palser,A.; Watson,S.; Lennard,N.; Moule,S.; Ormond,D.; Quail,M.; Agapow,P.-M.; Platt,S.; Myers,R.; Underwood,A.; Rambaut,A.; Green,J.; Pybus,O.; Kellam,P.; Zambon,M.
EPI323584	NA	United Kingdom	2009-Jun-04	EPI_ISL_93076	A/England/415/2009		Import from public-domain	Baillie,G.J.; Galiano,M.; Chiam,R.; Gall,A.; Palser,A.; Watson,S.; Lennard,N.; Moule,S.; Ormond,D.; Quail,M.; Agapow,P.-M.; Platt,S.; Myers,R.; Underwood,A.; Rambaut,A.; Green,J.; Pybus,O.; Kellam,P.; Zambon,M.
EPI323418	MP	United Kingdom	2009-Jun-04	EPI_ISL_93076	A/England/415/2009		Import from public-domain	Baillie,G.J.; Galiano,M.; Chiam,R.; Gall,A.; Palser,A.; Watson,S.; Lennard,N.; Moule,S.; Ormond,D.; Quail,M.; Agapow,P.-M.; Platt,S.; Myers,R.; Underwood,A.; Rambaut,A.; Green,J.; Pybus,O.; Kellam,P.; Zambon,M.
EPI323804	PB2	United Kingdom	2009-Jun-04	EPI_ISL_93076	A/England/415/2009		Import from public-domain	Baillie,G.J.; Galiano,M.; Chiam,R.; Gall,A.; Palser,A.; Watson,S.; Lennard,N.; Moule,S.; Ormond,D.; Quail,M.; Agapow,P.-M.; Platt,S.; Myers,R.; Underwood,A.; Rambaut,A.; Green,J.; Pybus,O.; Kellam,P.; Zambon,M.
EPI323805	PB1	United Kingdom	2009-Jun-04	EPI_ISL_93076	A/England/415/2009		Import from public-domain	Baillie,G.J.; Galiano,M.; Chiam,R.; Gall,A.; Palser,A.; Watson,S.; Lennard,N.; Moule,S.; Ormond,D.; Quail,M.; Agapow,P.-M.; Platt,S.; Myers,R.; Underwood,A.; Rambaut,A.; Green,J.; Pybus,O.; Kellam,P.; Zambon,M.
EPI323806	PA	United Kingdom	2009-Jun-04	EPI_ISL_93076	A/England/415/2009		Import from public-domain	Baillie,G.J.; Galiano,M.; Chiam,R.; Gall,A.; Palser,A.; Watson,S.; Lennard,N.; Moule,S.; Ormond,D.; Quail,M.; Agapow,P.-M.; Platt,S.; Myers,R.; Underwood,A.; Rambaut,A.; Green,J.; Pybus,O.; Kellam,P.; Zambon,M.
EPI323340	NS	Ireland	2009-May-31	EPI_ISL_93075	A/Ireland/5/2009		Import from public-domain	Baillie,G.J.; Galiano,M.; Chiam,R.; Gall,A.; Palser,A.; Watson,S.; Lennard,N.; Moule,S.; Ormond,D.; Quail,M.; Agapow,P.-M.; Platt,S.; Myers,R.; Underwood,A.; Rambaut,A.; Green,J.; Pybus,O.; Kellam,P.; Zambon,M.
EPI323579	HA	Ireland	2009-May-31	EPI_ISL_93075	A/Ireland/5/2009		Import from public-domain	Baillie,G.J.; Galiano,M.; Chiam,R.; Gall,A.; Palser,A.; Watson,S.; Lennard,N.; Moule,S.; Ormond,D.; Quail,M.; Agapow,P.-M.; Platt,S.; Myers,R.; Underwood,A.; Rambaut,A.; Green,J.; Pybus,O.; Kellam,P.; Zambon,M.
EPI323580	NP	Ireland	2009-May-31	EPI_ISL_93075	A/Ireland/5/2009		Import from public-domain	Baillie,G.J.; Galiano,M.; Chiam,R.; Gall,A.; Palser,A.; Watson,S.; Lennard,N.; Moule,S.; Ormond,D.; Quail,M.; Agapow,P.-M.; Platt,S.; Myers,R.; Underwood,A.; Rambaut,A.; Green,J.; Pybus,O.; Kellam,P.; Zambon,M.
EPI323581	NA	Ireland	2009-May-31	EPI_ISL_93075	A/Ireland/5/2009		Import from public-domain	Baillie,G.J.; Galiano,M.; Chiam,R.; Gall,A.; Palser,A.; Watson,S.; Lennard,N.; Moule,S.; Ormond,D.; Quail,M.; Agapow,P.-M.; Platt,S.; Myers,R.; Underwood,A.; Rambaut,A.; Green,J.; Pybus,O.; Kellam,P.; Zambon,M.
EPI323417	MP	Ireland	2009-May-31	EPI_ISL_93075	A/Ireland/5/2009		Import from public-domain	Baillie,G.J.; Galiano,M.; Chiam,R.; Gall,A.; Palser,A.; Watson,S.; Lennard,N.; Moule,S.; Ormond,D.; Quail,M.; Agapow,P.-M.; Platt,S.; Myers,R.; Underwood,A.; Rambaut,A.; Green,J.; Pybus,O.; Kellam,P.; Zambon,M.
EPI323801	PB2	Ireland	2009-May-31	EPI_ISL_93075	A/Ireland/5/2009		Import from public-domain	Baillie,G.J.; Galiano,M.; Chiam,R.; Gall,A.; Palser,A.; Watson,S.; Lennard,N.; Moule,S.; Ormond,D.; Quail,M.; Agapow,P.-M.; Platt,S.; Myers,R.; Underwood,A.; Rambaut,A.; Green,J.; Pybus,O.; Kellam,P.; Zambon,M.
EPI323802	PB1	Ireland	2009-May-31	EPI_ISL_93075	A/Ireland/5/2009		Import from public-domain	Baillie,G.J.; Galiano,M.; Chiam,R.; Gall,A.; Palser,A.; Watson,S.; Lennard,N.; Moule,S.; Ormond,D.; Quail,M.; Agapow,P.-M.; Platt,S.; Myers,R.; Underwood,A.; Rambaut,A.; Green,J.; Pybus,O.; Kellam,P.; Zambon,M.
EPI323803	PA	Ireland	2009-May-31	EPI_ISL_93075	A/Ireland/5/2009		Import from public-domain	Baillie,G.J.; Galiano,M.; Chiam,R.; Gall,A.; Palser,A.; Watson,S.; Lennard,N.; Moule,S.; Ormond,D.; Quail,M.; Agapow,P.-M.; Platt,S.; Myers,R.; Underwood,A.; Rambaut,A.; Green,J.; Pybus,O.; Kellam,P.; Zambon,M.
EPI323339	NS	Ireland	2009-May-29	EPI_ISL_93074	A/Ireland/4/2009		Import from public-domain	Baillie,G.J.; Galiano,M.; Chiam,R.; Gall,A.; Palser,A.; Watson,S.; Lennard,N.; Moule,S.; Ormond,D.; Quail,M.; Agapow,P.-M.; Platt,S.; Myers,R.; Underwood,A.; Rambaut,A.; Green,J.; Pybus,O.; Kellam,P.; Zambon,M.
EPI323576	HA	Ireland	2009-May-29	EPI_ISL_93074	A/Ireland/4/2009		Import from public-domain	Baillie,G.J.; Galiano,M.; Chiam,R.; Gall,A.; Palser,A.; Watson,S.; Lennard,N.; Moule,S.; Ormond,D.; Quail,M.; Agapow,P.-M.; Platt,S.; Myers,R.; Underwood,A.; Rambaut,A.; Green,J.; Pybus,O.; Kellam,P.; Zambon,M.
EPI323577	NP	Ireland	2009-May-29	EPI_ISL_93074	A/Ireland/4/2009		Import from public-domain	Baillie,G.J.; Galiano,M.; Chiam,R.; Gall,A.; Palser,A.; Watson,S.; Lennard,N.; Moule,S.; Ormond,D.; Quail,M.; Agapow,P.-M.; Platt,S.; Myers,R.; Underwood,A.; Rambaut,A.; Green,J.; Pybus,O.; Kellam,P.; Zambon,M.
EPI323578	NA	Ireland	2009-May-29	EPI_ISL_93074	A/Ireland/4/2009		Import from public-domain	Baillie,G.J.; Galiano,M.; Chiam,R.; Gall,A.; Palser,A.; Watson,S.; Lennard,N.; Moule,S.; Ormond,D.; Quail,M.; Agapow,P.-M.; Platt,S.; Myers,R.; Underwood,A.; Rambaut,A.; Green,J.; Pybus,O.; Kellam,P.; Zambon,M.
EPI323416	MP	Ireland	2009-May-29	EPI_ISL_93074	A/Ireland/4/2009		Import from public-domain	Baillie,G.J.; Galiano,M.; Chiam,R.; Gall,A.; Palser,A.; Watson,S.; Lennard,N.; Moule,S.; Ormond,D.; Quail,M.; Agapow,P.-M.; Platt,S.; Myers,R.; Underwood,A.; Rambaut,A.; Green,J.; Pybus,O.; Kellam,P.; Zambon,M.
EPI323798	PB2	Ireland	2009-May-29	EPI_ISL_93074	A/Ireland/4/2009		Import from public-domain	Baillie,G.J.; Galiano,M.; Chiam,R.; Gall,A.; Palser,A.; Watson,S.; Lennard,N.; Moule,S.; Ormond,D.; Quail,M.; Agapow,P.-M.; Platt,S.; Myers,R.; Underwood,A.; Rambaut,A.; Green,J.; Pybus,O.; Kellam,P.; Zambon,M.
EPI323799	PB1	Ireland	2009-May-29	EPI_ISL_93074	A/Ireland/4/2009		Import from public-domain	Baillie,G.J.; Galiano,M.; Chiam,R.; Gall,A.; Palser,A.; Watson,S.; Lennard,N.; Moule,S.; Ormond,D.; Quail,M.; Agapow,P.-M.; Platt,S.; Myers,R.; Underwood,A.; Rambaut,A.; Green,J.; Pybus,O.; Kellam,P.; Zambon,M.
EPI323800	PA	Ireland	2009-May-29	EPI_ISL_93074	A/Ireland/4/2009		Import from public-domain	Baillie,G.J.; Galiano,M.; Chiam,R.; Gall,A.; Palser,A.; Watson,S.; Lennard,N.; Moule,S.; Ormond,D.; Quail,M.; Agapow,P.-M.; Platt,S.; Myers,R.; Underwood,A.; Rambaut,A.; Green,J.; Pybus,O.; Kellam,P.; Zambon,M.
EPI323338	NS	Ireland	2009-May-26	EPI_ISL_93073	A/Ireland/3/2009		Import from public-domain	Baillie,G.J.; Galiano,M.; Chiam,R.; Gall,A.; Palser,A.; Watson,S.; Lennard,N.; Moule,S.; Ormond,D.; Quail,M.; Agapow,P.-M.; Platt,S.; Myers,R.; Underwood,A.; Rambaut,A.; Green,J.; Pybus,O.; Kellam,P.; Zambon,M.
EPI323573	HA	Ireland	2009-May-26	EPI_ISL_93073	A/Ireland/3/2009		Import from public-domain	Baillie,G.J.; Galiano,M.; Chiam,R.; Gall,A.; Palser,A.; Watson,S.; Lennard,N.; Moule,S.; Ormond,D.; Quail,M.; Agapow,P.-M.; Platt,S.; Myers,R.; Underwood,A.; Rambaut,A.; Green,J.; Pybus,O.; Kellam,P.; Zambon,M.
EPI323574	NP	Ireland	2009-May-26	EPI_ISL_93073	A/Ireland/3/2009		Import from public-domain	Baillie,G.J.; Galiano,M.; Chiam,R.; Gall,A.; Palser,A.; Watson,S.; Lennard,N.; Moule,S.; Ormond,D.; Quail,M.; Agapow,P.-M.; Platt,S.; Myers,R.; Underwood,A.; Rambaut,A.; Green,J.; Pybus,O.; Kellam,P.; Zambon,M.
EPI323575	NA	Ireland	2009-May-26	EPI_ISL_93073	A/Ireland/3/2009		Import from public-domain	Baillie,G.J.; Galiano,M.; Chiam,R.; Gall,A.; Palser,A.; Watson,S.; Lennard,N.; Moule,S.; Ormond,D.; Quail,M.; Agapow,P.-M.; Platt,S.; Myers,R.; Underwood,A.; Rambaut,A.; Green,J.; Pybus,O.; Kellam,P.; Zambon,M.
EPI323415	MP	Ireland	2009-May-26	EPI_ISL_93073	A/Ireland/3/2009		Import from public-domain	Baillie,G.J.; Galiano,M.; Chiam,R.; Gall,A.; Palser,A.; Watson,S.; Lennard,N.; Moule,S.; Ormond,D.; Quail,M.; Agapow,P.-M.; Platt,S.; Myers,R.; Underwood,A.; Rambaut,A.; Green,J.; Pybus,O.; Kellam,P.; Zambon,M.
EPI323795	PB2	Ireland	2009-May-26	EPI_ISL_93073	A/Ireland/3/2009		Import from public-domain	Baillie,G.J.; Galiano,M.; Chiam,R.; Gall,A.; Palser,A.; Watson,S.; Lennard,N.; Moule,S.; Ormond,D.; Quail,M.; Agapow,P.-M.; Platt,S.; Myers,R.; Underwood,A.; Rambaut,A.; Green,J.; Pybus,O.; Kellam,P.; Zambon,M.
EPI323796	PB1	Ireland	2009-May-26	EPI_ISL_93073	A/Ireland/3/2009		Import from public-domain	Baillie,G.J.; Galiano,M.; Chiam,R.; Gall,A.; Palser,A.; Watson,S.; Lennard,N.; Moule,S.; Ormond,D.; Quail,M.; Agapow,P.-M.; Platt,S.; Myers,R.; Underwood,A.; Rambaut,A.; Green,J.; Pybus,O.; Kellam,P.; Zambon,M.
EPI323797	PA	Ireland	2009-May-26	EPI_ISL_93073	A/Ireland/3/2009		Import from public-domain	Baillie,G.J.; Galiano,M.; Chiam,R.; Gall,A.; Palser,A.; Watson,S.; Lennard,N.; Moule,S.; Ormond,D.; Quail,M.; Agapow,P.-M.; Platt,S.; Myers,R.; Underwood,A.; Rambaut,A.; Green,J.; Pybus,O.; Kellam,P.; Zambon,M.
EPI323337	NS	Ireland	2009-Jun-05	EPI_ISL_93072	A/Ireland/10/2009		Import from public-domain	Baillie,G.J.; Galiano,M.; Chiam,R.; Gall,A.; Palser,A.; Watson,S.; Lennard,N.; Moule,S.; Ormond,D.; Quail,M.; Agapow,P.-M.; Platt,S.; Myers,R.; Underwood,A.; Rambaut,A.; Green,J.; Pybus,O.; Kellam,P.; Zambon,M.
EPI323569	PA	Ireland	2009-Jun-05	EPI_ISL_93072	A/Ireland/10/2009		Import from public-domain	Baillie,G.J.; Galiano,M.; Chiam,R.; Gall,A.; Palser,A.; Watson,S.; Lennard,N.; Moule,S.; Ormond,D.; Quail,M.; Agapow,P.-M.; Platt,S.; Myers,R.; Underwood,A.; Rambaut,A.; Green,J.; Pybus,O.; Kellam,P.; Zambon,M.
EPI323570	HA	Ireland	2009-Jun-05	EPI_ISL_93072	A/Ireland/10/2009		Import from public-domain	Baillie,G.J.; Galiano,M.; Chiam,R.; Gall,A.; Palser,A.; Watson,S.; Lennard,N.; Moule,S.; Ormond,D.; Quail,M.; Agapow,P.-M.; Platt,S.; Myers,R.; Underwood,A.; Rambaut,A.; Green,J.; Pybus,O.; Kellam,P.; Zambon,M.
EPI323571	NP	Ireland	2009-Jun-05	EPI_ISL_93072	A/Ireland/10/2009		Import from public-domain	Baillie,G.J.; Galiano,M.; Chiam,R.; Gall,A.; Palser,A.; Watson,S.; Lennard,N.; Moule,S.; Ormond,D.; Quail,M.; Agapow,P.-M.; Platt,S.; Myers,R.; Underwood,A.; Rambaut,A.; Green,J.; Pybus,O.; Kellam,P.; Zambon,M.
EPI323572	NA	Ireland	2009-Jun-05	EPI_ISL_93072	A/Ireland/10/2009		Import from public-domain	Baillie,G.J.; Galiano,M.; Chiam,R.; Gall,A.; Palser,A.; Watson,S.; Lennard,N.; Moule,S.; Ormond,D.; Quail,M.; Agapow,P.-M.; Platt,S.; Myers,R.; Underwood,A.; Rambaut,A.; Green,J.; Pybus,O.; Kellam,P.; Zambon,M.
EPI323414	MP	Ireland	2009-Jun-05	EPI_ISL_93072	A/Ireland/10/2009		Import from public-domain	Baillie,G.J.; Galiano,M.; Chiam,R.; Gall,A.; Palser,A.; Watson,S.; Lennard,N.; Moule,S.; Ormond,D.; Quail,M.; Agapow,P.-M.; Platt,S.; Myers,R.; Underwood,A.; Rambaut,A.; Green,J.; Pybus,O.; Kellam,P.; Zambon,M.
EPI323793	PB2	Ireland	2009-Jun-05	EPI_ISL_93072	A/Ireland/10/2009		Import from public-domain	Baillie,G.J.; Galiano,M.; Chiam,R.; Gall,A.; Palser,A.; Watson,S.; Lennard,N.; Moule,S.; Ormond,D.; Quail,M.; Agapow,P.-M.; Platt,S.; Myers,R.; Underwood,A.; Rambaut,A.; Green,J.; Pybus,O.; Kellam,P.; Zambon,M.
EPI323794	PB1	Ireland	2009-Jun-05	EPI_ISL_93072	A/Ireland/10/2009		Import from public-domain	Baillie,G.J.; Galiano,M.; Chiam,R.; Gall,A.; Palser,A.; Watson,S.; Lennard,N.; Moule,S.; Ormond,D.; Quail,M.; Agapow,P.-M.; Platt,S.; Myers,R.; Underwood,A.; Rambaut,A.; Green,J.; Pybus,O.; Kellam,P.; Zambon,M.
EPI323336	NS	Ireland	2009-Jun-01	EPI_ISL_93071	A/Ireland/7/2009		Import from public-domain	Baillie,G.J.; Galiano,M.; Chiam,R.; Gall,A.; Palser,A.; Watson,S.; Lennard,N.; Moule,S.; Ormond,D.; Quail,M.; Agapow,P.-M.; Platt,S.; Myers,R.; Underwood,A.; Rambaut,A.; Green,J.; Pybus,O.; Kellam,P.; Zambon,M.
EPI323565	PA	Ireland	2009-Jun-01	EPI_ISL_93071	A/Ireland/7/2009		Import from public-domain	Baillie,G.J.; Galiano,M.; Chiam,R.; Gall,A.; Palser,A.; Watson,S.; Lennard,N.; Moule,S.; Ormond,D.; Quail,M.; Agapow,P.-M.; Platt,S.; Myers,R.; Underwood,A.; Rambaut,A.; Green,J.; Pybus,O.; Kellam,P.; Zambon,M.
EPI323566	HA	Ireland	2009-Jun-01	EPI_ISL_93071	A/Ireland/7/2009		Import from public-domain	Baillie,G.J.; Galiano,M.; Chiam,R.; Gall,A.; Palser,A.; Watson,S.; Lennard,N.; Moule,S.; Ormond,D.; Quail,M.; Agapow,P.-M.; Platt,S.; Myers,R.; Underwood,A.; Rambaut,A.; Green,J.; Pybus,O.; Kellam,P.; Zambon,M.
EPI323567	NP	Ireland	2009-Jun-01	EPI_ISL_93071	A/Ireland/7/2009		Import from public-domain	Baillie,G.J.; Galiano,M.; Chiam,R.; Gall,A.; Palser,A.; Watson,S.; Lennard,N.; Moule,S.; Ormond,D.; Quail,M.; Agapow,P.-M.; Platt,S.; Myers,R.; Underwood,A.; Rambaut,A.; Green,J.; Pybus,O.; Kellam,P.; Zambon,M.
EPI323568	NA	Ireland	2009-Jun-01	EPI_ISL_93071	A/Ireland/7/2009		Import from public-domain	Baillie,G.J.; Galiano,M.; Chiam,R.; Gall,A.; Palser,A.; Watson,S.; Lennard,N.; Moule,S.; Ormond,D.; Quail,M.; Agapow,P.-M.; Platt,S.; Myers,R.; Underwood,A.; Rambaut,A.; Green,J.; Pybus,O.; Kellam,P.; Zambon,M.
EPI323413	MP	Ireland	2009-Jun-01	EPI_ISL_93071	A/Ireland/7/2009		Import from public-domain	Baillie,G.J.; Galiano,M.; Chiam,R.; Gall,A.; Palser,A.; Watson,S.; Lennard,N.; Moule,S.; Ormond,D.; Quail,M.; Agapow,P.-M.; Platt,S.; Myers,R.; Underwood,A.; Rambaut,A.; Green,J.; Pybus,O.; Kellam,P.; Zambon,M.
EPI323791	PB2	Ireland	2009-Jun-01	EPI_ISL_93071	A/Ireland/7/2009		Import from public-domain	Baillie,G.J.; Galiano,M.; Chiam,R.; Gall,A.; Palser,A.; Watson,S.; Lennard,N.; Moule,S.; Ormond,D.; Quail,M.; Agapow,P.-M.; Platt,S.; Myers,R.; Underwood,A.; Rambaut,A.; Green,J.; Pybus,O.; Kellam,P.; Zambon,M.
EPI323792	PB1	Ireland	2009-Jun-01	EPI_ISL_93071	A/Ireland/7/2009		Import from public-domain	Baillie,G.J.; Galiano,M.; Chiam,R.; Gall,A.; Palser,A.; Watson,S.; Lennard,N.; Moule,S.; Ormond,D.; Quail,M.; Agapow,P.-M.; Platt,S.; Myers,R.; Underwood,A.; Rambaut,A.; Green,J.; Pybus,O.; Kellam,P.; Zambon,M.
EPI323335	NS	Ireland	2009-May-26	EPI_ISL_93070	A/Ireland/2/2009		Import from public-domain	Baillie,G.J.; Galiano,M.; Chiam,R.; Gall,A.; Palser,A.; Watson,S.; Lennard,N.; Moule,S.; Ormond,D.; Quail,M.; Agapow,P.-M.; Platt,S.; Myers,R.; Underwood,A.; Rambaut,A.; Green,J.; Pybus,O.; Kellam,P.; Zambon,M.
EPI323562	HA	Ireland	2009-May-26	EPI_ISL_93070	A/Ireland/2/2009		Import from public-domain	Baillie,G.J.; Galiano,M.; Chiam,R.; Gall,A.; Palser,A.; Watson,S.; Lennard,N.; Moule,S.; Ormond,D.; Quail,M.; Agapow,P.-M.; Platt,S.; Myers,R.; Underwood,A.; Rambaut,A.; Green,J.; Pybus,O.; Kellam,P.; Zambon,M.
EPI323561	PA	Ireland	2009-May-26	EPI_ISL_93070	A/Ireland/2/2009		Import from public-domain	Baillie,G.J.; Galiano,M.; Chiam,R.; Gall,A.; Palser,A.; Watson,S.; Lennard,N.; Moule,S.; Ormond,D.; Quail,M.; Agapow,P.-M.; Platt,S.; Myers,R.; Underwood,A.; Rambaut,A.; Green,J.; Pybus,O.; Kellam,P.; Zambon,M.
EPI323563	NP	Ireland	2009-May-26	EPI_ISL_93070	A/Ireland/2/2009		Import from public-domain	Baillie,G.J.; Galiano,M.; Chiam,R.; Gall,A.; Palser,A.; Watson,S.; Lennard,N.; Moule,S.; Ormond,D.; Quail,M.; Agapow,P.-M.; Platt,S.; Myers,R.; Underwood,A.; Rambaut,A.; Green,J.; Pybus,O.; Kellam,P.; Zambon,M.
EPI323564	NA	Ireland	2009-May-26	EPI_ISL_93070	A/Ireland/2/2009		Import from public-domain	Baillie,G.J.; Galiano,M.; Chiam,R.; Gall,A.; Palser,A.; Watson,S.; Lennard,N.; Moule,S.; Ormond,D.; Quail,M.; Agapow,P.-M.; Platt,S.; Myers,R.; Underwood,A.; Rambaut,A.; Green,J.; Pybus,O.; Kellam,P.; Zambon,M.
EPI323412	MP	Ireland	2009-May-26	EPI_ISL_93070	A/Ireland/2/2009		Import from public-domain	Baillie,G.J.; Galiano,M.; Chiam,R.; Gall,A.; Palser,A.; Watson,S.; Lennard,N.; Moule,S.; Ormond,D.; Quail,M.; Agapow,P.-M.; Platt,S.; Myers,R.; Underwood,A.; Rambaut,A.; Green,J.; Pybus,O.; Kellam,P.; Zambon,M.
EPI323789	PB2	Ireland	2009-May-26	EPI_ISL_93070	A/Ireland/2/2009		Import from public-domain	Baillie,G.J.; Galiano,M.; Chiam,R.; Gall,A.; Palser,A.; Watson,S.; Lennard,N.; Moule,S.; Ormond,D.; Quail,M.; Agapow,P.-M.; Platt,S.; Myers,R.; Underwood,A.; Rambaut,A.; Green,J.; Pybus,O.; Kellam,P.; Zambon,M.
EPI323790	PB1	Ireland	2009-May-26	EPI_ISL_93070	A/Ireland/2/2009		Import from public-domain	Baillie,G.J.; Galiano,M.; Chiam,R.; Gall,A.; Palser,A.; Watson,S.; Lennard,N.; Moule,S.; Ormond,D.; Quail,M.; Agapow,P.-M.; Platt,S.; Myers,R.; Underwood,A.; Rambaut,A.; Green,J.; Pybus,O.; Kellam,P.; Zambon,M.
EPI323558	HA	United Kingdom	2009-Jun-03	EPI_ISL_93069	A/England/401/2009		Import from public-domain	Baillie,G.J.; Galiano,M.; Chiam,R.; Gall,A.; Palser,A.; Watson,S.; Lennard,N.; Moule,S.; Ormond,D.; Quail,M.; Agapow,P.-M.; Platt,S.; Myers,R.; Underwood,A.; Rambaut,A.; Green,J.; Pybus,O.; Kellam,P.; Zambon,M.
EPI323559	NP	United Kingdom	2009-Jun-03	EPI_ISL_93069	A/England/401/2009		Import from public-domain	Baillie,G.J.; Galiano,M.; Chiam,R.; Gall,A.; Palser,A.; Watson,S.; Lennard,N.; Moule,S.; Ormond,D.; Quail,M.; Agapow,P.-M.; Platt,S.; Myers,R.; Underwood,A.; Rambaut,A.; Green,J.; Pybus,O.; Kellam,P.; Zambon,M.
EPI323334	NS	United Kingdom	2009-Jun-03	EPI_ISL_93069	A/England/401/2009		Import from public-domain	Baillie,G.J.; Galiano,M.; Chiam,R.; Gall,A.; Palser,A.; Watson,S.; Lennard,N.; Moule,S.; Ormond,D.; Quail,M.; Agapow,P.-M.; Platt,S.; Myers,R.; Underwood,A.; Rambaut,A.; Green,J.; Pybus,O.; Kellam,P.; Zambon,M.
EPI323560	NA	United Kingdom	2009-Jun-03	EPI_ISL_93069	A/England/401/2009		Import from public-domain	Baillie,G.J.; Galiano,M.; Chiam,R.; Gall,A.; Palser,A.; Watson,S.; Lennard,N.; Moule,S.; Ormond,D.; Quail,M.; Agapow,P.-M.; Platt,S.; Myers,R.; Underwood,A.; Rambaut,A.; Green,J.; Pybus,O.; Kellam,P.; Zambon,M.
EPI323557	PA	United Kingdom	2009-Jun-03	EPI_ISL_93069	A/England/401/2009		Import from public-domain	Baillie,G.J.; Galiano,M.; Chiam,R.; Gall,A.; Palser,A.; Watson,S.; Lennard,N.; Moule,S.; Ormond,D.; Quail,M.; Agapow,P.-M.; Platt,S.; Myers,R.; Underwood,A.; Rambaut,A.; Green,J.; Pybus,O.; Kellam,P.; Zambon,M.
EPI323411	MP	United Kingdom	2009-Jun-03	EPI_ISL_93069	A/England/401/2009		Import from public-domain	Baillie,G.J.; Galiano,M.; Chiam,R.; Gall,A.; Palser,A.; Watson,S.; Lennard,N.; Moule,S.; Ormond,D.; Quail,M.; Agapow,P.-M.; Platt,S.; Myers,R.; Underwood,A.; Rambaut,A.; Green,J.; Pybus,O.; Kellam,P.; Zambon,M.
EPI323787	PB2	United Kingdom	2009-Jun-03	EPI_ISL_93069	A/England/401/2009		Import from public-domain	Baillie,G.J.; Galiano,M.; Chiam,R.; Gall,A.; Palser,A.; Watson,S.; Lennard,N.; Moule,S.; Ormond,D.; Quail,M.; Agapow,P.-M.; Platt,S.; Myers,R.; Underwood,A.; Rambaut,A.; Green,J.; Pybus,O.; Kellam,P.; Zambon,M.
EPI323788	PB1	United Kingdom	2009-Jun-03	EPI_ISL_93069	A/England/401/2009		Import from public-domain	Baillie,G.J.; Galiano,M.; Chiam,R.; Gall,A.; Palser,A.; Watson,S.; Lennard,N.; Moule,S.; Ormond,D.; Quail,M.; Agapow,P.-M.; Platt,S.; Myers,R.; Underwood,A.; Rambaut,A.; Green,J.; Pybus,O.; Kellam,P.; Zambon,M.
EPI323333	NS	United Kingdom	2009-Jun-03	EPI_ISL_93068	A/England/399/2009		Import from public-domain	Baillie,G.J.; Galiano,M.; Chiam,R.; Gall,A.; Palser,A.; Watson,S.; Lennard,N.; Moule,S.; Ormond,D.; Quail,M.; Agapow,P.-M.; Platt,S.; Myers,R.; Underwood,A.; Rambaut,A.; Green,J.; Pybus,O.; Kellam,P.; Zambon,M.
EPI323553	PA	United Kingdom	2009-Jun-03	EPI_ISL_93068	A/England/399/2009		Import from public-domain	Baillie,G.J.; Galiano,M.; Chiam,R.; Gall,A.; Palser,A.; Watson,S.; Lennard,N.; Moule,S.; Ormond,D.; Quail,M.; Agapow,P.-M.; Platt,S.; Myers,R.; Underwood,A.; Rambaut,A.; Green,J.; Pybus,O.; Kellam,P.; Zambon,M.
EPI323410	MP	United Kingdom	2009-Jun-03	EPI_ISL_93068	A/England/399/2009		Import from public-domain	Baillie,G.J.; Galiano,M.; Chiam,R.; Gall,A.; Palser,A.; Watson,S.; Lennard,N.; Moule,S.; Ormond,D.; Quail,M.; Agapow,P.-M.; Platt,S.; Myers,R.; Underwood,A.; Rambaut,A.; Green,J.; Pybus,O.; Kellam,P.; Zambon,M.
EPI323785	PB2	United Kingdom	2009-Jun-03	EPI_ISL_93068	A/England/399/2009		Import from public-domain	Baillie,G.J.; Galiano,M.; Chiam,R.; Gall,A.; Palser,A.; Watson,S.; Lennard,N.; Moule,S.; Ormond,D.; Quail,M.; Agapow,P.-M.; Platt,S.; Myers,R.; Underwood,A.; Rambaut,A.; Green,J.; Pybus,O.; Kellam,P.; Zambon,M.
EPI323786	PB1	United Kingdom	2009-Jun-03	EPI_ISL_93068	A/England/399/2009		Import from public-domain	Baillie,G.J.; Galiano,M.; Chiam,R.; Gall,A.; Palser,A.; Watson,S.; Lennard,N.; Moule,S.; Ormond,D.; Quail,M.; Agapow,P.-M.; Platt,S.; Myers,R.; Underwood,A.; Rambaut,A.; Green,J.; Pybus,O.; Kellam,P.; Zambon,M.
EPI323554	HA	United Kingdom	2009-Jun-03	EPI_ISL_93068	A/England/399/2009		Import from public-domain	Baillie,G.J.; Galiano,M.; Chiam,R.; Gall,A.; Palser,A.; Watson,S.; Lennard,N.; Moule,S.; Ormond,D.; Quail,M.; Agapow,P.-M.; Platt,S.; Myers,R.; Underwood,A.; Rambaut,A.; Green,J.; Pybus,O.; Kellam,P.; Zambon,M.
EPI323555	NP	United Kingdom	2009-Jun-03	EPI_ISL_93068	A/England/399/2009		Import from public-domain	Baillie,G.J.; Galiano,M.; Chiam,R.; Gall,A.; Palser,A.; Watson,S.; Lennard,N.; Moule,S.; Ormond,D.; Quail,M.; Agapow,P.-M.; Platt,S.; Myers,R.; Underwood,A.; Rambaut,A.; Green,J.; Pybus,O.; Kellam,P.; Zambon,M.
EPI323556	NA	United Kingdom	2009-Jun-03	EPI_ISL_93068	A/England/399/2009		Import from public-domain	Baillie,G.J.; Galiano,M.; Chiam,R.; Gall,A.; Palser,A.; Watson,S.; Lennard,N.; Moule,S.; Ormond,D.; Quail,M.; Agapow,P.-M.; Platt,S.; Myers,R.; Underwood,A.; Rambaut,A.; Green,J.; Pybus,O.; Kellam,P.; Zambon,M.
EPI323332	NS	United Kingdom	2009-Jun-02	EPI_ISL_93067	A/England/393/2009		Import from public-domain	Baillie,G.J.; Galiano,M.; Chiam,R.; Gall,A.; Palser,A.; Watson,S.; Lennard,N.; Moule,S.; Ormond,D.; Quail,M.; Agapow,P.-M.; Platt,S.; Myers,R.; Underwood,A.; Rambaut,A.; Green,J.; Pybus,O.; Kellam,P.; Zambon,M.
EPI323549	PA	United Kingdom	2009-Jun-02	EPI_ISL_93067	A/England/393/2009		Import from public-domain	Baillie,G.J.; Galiano,M.; Chiam,R.; Gall,A.; Palser,A.; Watson,S.; Lennard,N.; Moule,S.; Ormond,D.; Quail,M.; Agapow,P.-M.; Platt,S.; Myers,R.; Underwood,A.; Rambaut,A.; Green,J.; Pybus,O.; Kellam,P.; Zambon,M.
EPI323409	MP	United Kingdom	2009-Jun-02	EPI_ISL_93067	A/England/393/2009		Import from public-domain	Baillie,G.J.; Galiano,M.; Chiam,R.; Gall,A.; Palser,A.; Watson,S.; Lennard,N.; Moule,S.; Ormond,D.; Quail,M.; Agapow,P.-M.; Platt,S.; Myers,R.; Underwood,A.; Rambaut,A.; Green,J.; Pybus,O.; Kellam,P.; Zambon,M.
EPI323783	PB2	United Kingdom	2009-Jun-02	EPI_ISL_93067	A/England/393/2009		Import from public-domain	Baillie,G.J.; Galiano,M.; Chiam,R.; Gall,A.; Palser,A.; Watson,S.; Lennard,N.; Moule,S.; Ormond,D.; Quail,M.; Agapow,P.-M.; Platt,S.; Myers,R.; Underwood,A.; Rambaut,A.; Green,J.; Pybus,O.; Kellam,P.; Zambon,M.
EPI323784	PB1	United Kingdom	2009-Jun-02	EPI_ISL_93067	A/England/393/2009		Import from public-domain	Baillie,G.J.; Galiano,M.; Chiam,R.; Gall,A.; Palser,A.; Watson,S.; Lennard,N.; Moule,S.; Ormond,D.; Quail,M.; Agapow,P.-M.; Platt,S.; Myers,R.; Underwood,A.; Rambaut,A.; Green,J.; Pybus,O.; Kellam,P.; Zambon,M.
EPI323550	HA	United Kingdom	2009-Jun-02	EPI_ISL_93067	A/England/393/2009		Import from public-domain	Baillie,G.J.; Galiano,M.; Chiam,R.; Gall,A.; Palser,A.; Watson,S.; Lennard,N.; Moule,S.; Ormond,D.; Quail,M.; Agapow,P.-M.; Platt,S.; Myers,R.; Underwood,A.; Rambaut,A.; Green,J.; Pybus,O.; Kellam,P.; Zambon,M.
EPI323551	NP	United Kingdom	2009-Jun-02	EPI_ISL_93067	A/England/393/2009		Import from public-domain	Baillie,G.J.; Galiano,M.; Chiam,R.; Gall,A.; Palser,A.; Watson,S.; Lennard,N.; Moule,S.; Ormond,D.; Quail,M.; Agapow,P.-M.; Platt,S.; Myers,R.; Underwood,A.; Rambaut,A.; Green,J.; Pybus,O.; Kellam,P.; Zambon,M.
EPI323552	NA	United Kingdom	2009-Jun-02	EPI_ISL_93067	A/England/393/2009		Import from public-domain	Baillie,G.J.; Galiano,M.; Chiam,R.; Gall,A.; Palser,A.; Watson,S.; Lennard,N.; Moule,S.; Ormond,D.; Quail,M.; Agapow,P.-M.; Platt,S.; Myers,R.; Underwood,A.; Rambaut,A.; Green,J.; Pybus,O.; Kellam,P.; Zambon,M.
EPI323331	NS	United Kingdom	2009-Jun-02	EPI_ISL_93066	A/England/391/2009		Import from public-domain	Baillie,G.J.; Galiano,M.; Chiam,R.; Gall,A.; Palser,A.; Watson,S.; Lennard,N.; Moule,S.; Ormond,D.; Quail,M.; Agapow,P.-M.; Platt,S.; Myers,R.; Underwood,A.; Rambaut,A.; Green,J.; Pybus,O.; Kellam,P.; Zambon,M.
EPI323545	PA	United Kingdom	2009-Jun-02	EPI_ISL_93066	A/England/391/2009		Import from public-domain	Baillie,G.J.; Galiano,M.; Chiam,R.; Gall,A.; Palser,A.; Watson,S.; Lennard,N.; Moule,S.; Ormond,D.; Quail,M.; Agapow,P.-M.; Platt,S.; Myers,R.; Underwood,A.; Rambaut,A.; Green,J.; Pybus,O.; Kellam,P.; Zambon,M.
EPI323408	MP	United Kingdom	2009-Jun-02	EPI_ISL_93066	A/England/391/2009		Import from public-domain	Baillie,G.J.; Galiano,M.; Chiam,R.; Gall,A.; Palser,A.; Watson,S.; Lennard,N.; Moule,S.; Ormond,D.; Quail,M.; Agapow,P.-M.; Platt,S.; Myers,R.; Underwood,A.; Rambaut,A.; Green,J.; Pybus,O.; Kellam,P.; Zambon,M.
EPI323781	PB2	United Kingdom	2009-Jun-02	EPI_ISL_93066	A/England/391/2009		Import from public-domain	Baillie,G.J.; Galiano,M.; Chiam,R.; Gall,A.; Palser,A.; Watson,S.; Lennard,N.; Moule,S.; Ormond,D.; Quail,M.; Agapow,P.-M.; Platt,S.; Myers,R.; Underwood,A.; Rambaut,A.; Green,J.; Pybus,O.; Kellam,P.; Zambon,M.
EPI323782	PB1	United Kingdom	2009-Jun-02	EPI_ISL_93066	A/England/391/2009		Import from public-domain	Baillie,G.J.; Galiano,M.; Chiam,R.; Gall,A.; Palser,A.; Watson,S.; Lennard,N.; Moule,S.; Ormond,D.; Quail,M.; Agapow,P.-M.; Platt,S.; Myers,R.; Underwood,A.; Rambaut,A.; Green,J.; Pybus,O.; Kellam,P.; Zambon,M.
EPI323546	HA	United Kingdom	2009-Jun-02	EPI_ISL_93066	A/England/391/2009		Import from public-domain	Baillie,G.J.; Galiano,M.; Chiam,R.; Gall,A.; Palser,A.; Watson,S.; Lennard,N.; Moule,S.; Ormond,D.; Quail,M.; Agapow,P.-M.; Platt,S.; Myers,R.; Underwood,A.; Rambaut,A.; Green,J.; Pybus,O.; Kellam,P.; Zambon,M.
EPI323547	NP	United Kingdom	2009-Jun-02	EPI_ISL_93066	A/England/391/2009		Import from public-domain	Baillie,G.J.; Galiano,M.; Chiam,R.; Gall,A.; Palser,A.; Watson,S.; Lennard,N.; Moule,S.; Ormond,D.; Quail,M.; Agapow,P.-M.; Platt,S.; Myers,R.; Underwood,A.; Rambaut,A.; Green,J.; Pybus,O.; Kellam,P.; Zambon,M.
EPI323548	NA	United Kingdom	2009-Jun-02	EPI_ISL_93066	A/England/391/2009		Import from public-domain	Baillie,G.J.; Galiano,M.; Chiam,R.; Gall,A.; Palser,A.; Watson,S.; Lennard,N.; Moule,S.; Ormond,D.; Quail,M.; Agapow,P.-M.; Platt,S.; Myers,R.; Underwood,A.; Rambaut,A.; Green,J.; Pybus,O.; Kellam,P.; Zambon,M.
EPI323330	NS	United Kingdom	2009-Jun-01	EPI_ISL_93065	A/England/383/2009		Import from public-domain	Baillie,G.J.; Galiano,M.; Chiam,R.; Gall,A.; Palser,A.; Watson,S.; Lennard,N.; Moule,S.; Ormond,D.; Quail,M.; Agapow,P.-M.; Platt,S.; Myers,R.; Underwood,A.; Rambaut,A.; Green,J.; Pybus,O.; Kellam,P.; Zambon,M.
EPI323541	PA	United Kingdom	2009-Jun-01	EPI_ISL_93065	A/England/383/2009		Import from public-domain	Baillie,G.J.; Galiano,M.; Chiam,R.; Gall,A.; Palser,A.; Watson,S.; Lennard,N.; Moule,S.; Ormond,D.; Quail,M.; Agapow,P.-M.; Platt,S.; Myers,R.; Underwood,A.; Rambaut,A.; Green,J.; Pybus,O.; Kellam,P.; Zambon,M.
EPI323407	MP	United Kingdom	2009-Jun-01	EPI_ISL_93065	A/England/383/2009		Import from public-domain	Baillie,G.J.; Galiano,M.; Chiam,R.; Gall,A.; Palser,A.; Watson,S.; Lennard,N.; Moule,S.; Ormond,D.; Quail,M.; Agapow,P.-M.; Platt,S.; Myers,R.; Underwood,A.; Rambaut,A.; Green,J.; Pybus,O.; Kellam,P.; Zambon,M.
EPI323542	HA	United Kingdom	2009-Jun-01	EPI_ISL_93065	A/England/383/2009		Import from public-domain	Baillie,G.J.; Galiano,M.; Chiam,R.; Gall,A.; Palser,A.; Watson,S.; Lennard,N.; Moule,S.; Ormond,D.; Quail,M.; Agapow,P.-M.; Platt,S.; Myers,R.; Underwood,A.; Rambaut,A.; Green,J.; Pybus,O.; Kellam,P.; Zambon,M.
EPI323543	NP	United Kingdom	2009-Jun-01	EPI_ISL_93065	A/England/383/2009		Import from public-domain	Baillie,G.J.; Galiano,M.; Chiam,R.; Gall,A.; Palser,A.; Watson,S.; Lennard,N.; Moule,S.; Ormond,D.; Quail,M.; Agapow,P.-M.; Platt,S.; Myers,R.; Underwood,A.; Rambaut,A.; Green,J.; Pybus,O.; Kellam,P.; Zambon,M.
EPI323779	PB2	United Kingdom	2009-Jun-01	EPI_ISL_93065	A/England/383/2009		Import from public-domain	Baillie,G.J.; Galiano,M.; Chiam,R.; Gall,A.; Palser,A.; Watson,S.; Lennard,N.; Moule,S.; Ormond,D.; Quail,M.; Agapow,P.-M.; Platt,S.; Myers,R.; Underwood,A.; Rambaut,A.; Green,J.; Pybus,O.; Kellam,P.; Zambon,M.
EPI323780	PB1	United Kingdom	2009-Jun-01	EPI_ISL_93065	A/England/383/2009		Import from public-domain	Baillie,G.J.; Galiano,M.; Chiam,R.; Gall,A.; Palser,A.; Watson,S.; Lennard,N.; Moule,S.; Ormond,D.; Quail,M.; Agapow,P.-M.; Platt,S.; Myers,R.; Underwood,A.; Rambaut,A.; Green,J.; Pybus,O.; Kellam,P.; Zambon,M.
EPI323544	NA	United Kingdom	2009-Jun-01	EPI_ISL_93065	A/England/383/2009		Import from public-domain	Baillie,G.J.; Galiano,M.; Chiam,R.; Gall,A.; Palser,A.; Watson,S.; Lennard,N.; Moule,S.; Ormond,D.; Quail,M.; Agapow,P.-M.; Platt,S.; Myers,R.; Underwood,A.; Rambaut,A.; Green,J.; Pybus,O.; Kellam,P.; Zambon,M.
EPI323329	NS	United Kingdom	2009-Jun-02	EPI_ISL_93064	A/England/380/2009		Import from public-domain	Baillie,G.J.; Galiano,M.; Chiam,R.; Gall,A.; Palser,A.; Watson,S.; Lennard,N.; Moule,S.; Ormond,D.; Quail,M.; Agapow,P.-M.; Platt,S.; Myers,R.; Underwood,A.; Rambaut,A.; Green,J.; Pybus,O.; Kellam,P.; Zambon,M.
EPI323537	PA	United Kingdom	2009-Jun-02	EPI_ISL_93064	A/England/380/2009		Import from public-domain	Baillie,G.J.; Galiano,M.; Chiam,R.; Gall,A.; Palser,A.; Watson,S.; Lennard,N.; Moule,S.; Ormond,D.; Quail,M.; Agapow,P.-M.; Platt,S.; Myers,R.; Underwood,A.; Rambaut,A.; Green,J.; Pybus,O.; Kellam,P.; Zambon,M.
EPI323406	MP	United Kingdom	2009-Jun-02	EPI_ISL_93064	A/England/380/2009		Import from public-domain	Baillie,G.J.; Galiano,M.; Chiam,R.; Gall,A.; Palser,A.; Watson,S.; Lennard,N.; Moule,S.; Ormond,D.; Quail,M.; Agapow,P.-M.; Platt,S.; Myers,R.; Underwood,A.; Rambaut,A.; Green,J.; Pybus,O.; Kellam,P.; Zambon,M.
EPI323538	HA	United Kingdom	2009-Jun-02	EPI_ISL_93064	A/England/380/2009		Import from public-domain	Baillie,G.J.; Galiano,M.; Chiam,R.; Gall,A.; Palser,A.; Watson,S.; Lennard,N.; Moule,S.; Ormond,D.; Quail,M.; Agapow,P.-M.; Platt,S.; Myers,R.; Underwood,A.; Rambaut,A.; Green,J.; Pybus,O.; Kellam,P.; Zambon,M.
EPI323539	NP	United Kingdom	2009-Jun-02	EPI_ISL_93064	A/England/380/2009		Import from public-domain	Baillie,G.J.; Galiano,M.; Chiam,R.; Gall,A.; Palser,A.; Watson,S.; Lennard,N.; Moule,S.; Ormond,D.; Quail,M.; Agapow,P.-M.; Platt,S.; Myers,R.; Underwood,A.; Rambaut,A.; Green,J.; Pybus,O.; Kellam,P.; Zambon,M.
EPI323540	NA	United Kingdom	2009-Jun-02	EPI_ISL_93064	A/England/380/2009		Import from public-domain	Baillie,G.J.; Galiano,M.; Chiam,R.; Gall,A.; Palser,A.; Watson,S.; Lennard,N.; Moule,S.; Ormond,D.; Quail,M.; Agapow,P.-M.; Platt,S.; Myers,R.; Underwood,A.; Rambaut,A.; Green,J.; Pybus,O.; Kellam,P.; Zambon,M.
EPI323777	PB2	United Kingdom	2009-Jun-02	EPI_ISL_93064	A/England/380/2009		Import from public-domain	Baillie,G.J.; Galiano,M.; Chiam,R.; Gall,A.; Palser,A.; Watson,S.; Lennard,N.; Moule,S.; Ormond,D.; Quail,M.; Agapow,P.-M.; Platt,S.; Myers,R.; Underwood,A.; Rambaut,A.; Green,J.; Pybus,O.; Kellam,P.; Zambon,M.
EPI323778	PB1	United Kingdom	2009-Jun-02	EPI_ISL_93064	A/England/380/2009		Import from public-domain	Baillie,G.J.; Galiano,M.; Chiam,R.; Gall,A.; Palser,A.; Watson,S.; Lennard,N.; Moule,S.; Ormond,D.; Quail,M.; Agapow,P.-M.; Platt,S.; Myers,R.; Underwood,A.; Rambaut,A.; Green,J.; Pybus,O.; Kellam,P.; Zambon,M.
EPI323328	NS	United Kingdom	2009-Jun-02	EPI_ISL_93063	A/England/377/2009		Import from public-domain	Baillie,G.J.; Galiano,M.; Chiam,R.; Gall,A.; Palser,A.; Watson,S.; Lennard,N.; Moule,S.; Ormond,D.; Quail,M.; Agapow,P.-M.; Platt,S.; Myers,R.; Underwood,A.; Rambaut,A.; Green,J.; Pybus,O.; Kellam,P.; Zambon,M.
EPI323533	PA	United Kingdom	2009-Jun-02	EPI_ISL_93063	A/England/377/2009		Import from public-domain	Baillie,G.J.; Galiano,M.; Chiam,R.; Gall,A.; Palser,A.; Watson,S.; Lennard,N.; Moule,S.; Ormond,D.; Quail,M.; Agapow,P.-M.; Platt,S.; Myers,R.; Underwood,A.; Rambaut,A.; Green,J.; Pybus,O.; Kellam,P.; Zambon,M.
EPI323405	MP	United Kingdom	2009-Jun-02	EPI_ISL_93063	A/England/377/2009		Import from public-domain	Baillie,G.J.; Galiano,M.; Chiam,R.; Gall,A.; Palser,A.; Watson,S.; Lennard,N.; Moule,S.; Ormond,D.; Quail,M.; Agapow,P.-M.; Platt,S.; Myers,R.; Underwood,A.; Rambaut,A.; Green,J.; Pybus,O.; Kellam,P.; Zambon,M.
EPI323534	HA	United Kingdom	2009-Jun-02	EPI_ISL_93063	A/England/377/2009		Import from public-domain	Baillie,G.J.; Galiano,M.; Chiam,R.; Gall,A.; Palser,A.; Watson,S.; Lennard,N.; Moule,S.; Ormond,D.; Quail,M.; Agapow,P.-M.; Platt,S.; Myers,R.; Underwood,A.; Rambaut,A.; Green,J.; Pybus,O.; Kellam,P.; Zambon,M.
EPI323535	NP	United Kingdom	2009-Jun-02	EPI_ISL_93063	A/England/377/2009		Import from public-domain	Baillie,G.J.; Galiano,M.; Chiam,R.; Gall,A.; Palser,A.; Watson,S.; Lennard,N.; Moule,S.; Ormond,D.; Quail,M.; Agapow,P.-M.; Platt,S.; Myers,R.; Underwood,A.; Rambaut,A.; Green,J.; Pybus,O.; Kellam,P.; Zambon,M.
EPI323536	NA	United Kingdom	2009-Jun-02	EPI_ISL_93063	A/England/377/2009		Import from public-domain	Baillie,G.J.; Galiano,M.; Chiam,R.; Gall,A.; Palser,A.; Watson,S.; Lennard,N.; Moule,S.; Ormond,D.; Quail,M.; Agapow,P.-M.; Platt,S.; Myers,R.; Underwood,A.; Rambaut,A.; Green,J.; Pybus,O.; Kellam,P.; Zambon,M.
EPI323775	PB2	United Kingdom	2009-Jun-02	EPI_ISL_93063	A/England/377/2009		Import from public-domain	Baillie,G.J.; Galiano,M.; Chiam,R.; Gall,A.; Palser,A.; Watson,S.; Lennard,N.; Moule,S.; Ormond,D.; Quail,M.; Agapow,P.-M.; Platt,S.; Myers,R.; Underwood,A.; Rambaut,A.; Green,J.; Pybus,O.; Kellam,P.; Zambon,M.
EPI323776	PB1	United Kingdom	2009-Jun-02	EPI_ISL_93063	A/England/377/2009		Import from public-domain	Baillie,G.J.; Galiano,M.; Chiam,R.; Gall,A.; Palser,A.; Watson,S.; Lennard,N.; Moule,S.; Ormond,D.; Quail,M.; Agapow,P.-M.; Platt,S.; Myers,R.; Underwood,A.; Rambaut,A.; Green,J.; Pybus,O.; Kellam,P.; Zambon,M.
EPI323529	PA	United Kingdom	2009-Jun-01	EPI_ISL_93062	A/England/374/2009		Import from public-domain	Baillie,G.J.; Galiano,M.; Chiam,R.; Gall,A.; Palser,A.; Watson,S.; Lennard,N.; Moule,S.; Ormond,D.; Quail,M.; Agapow,P.-M.; Platt,S.; Myers,R.; Underwood,A.; Rambaut,A.; Green,J.; Pybus,O.; Kellam,P.; Zambon,M.
EPI323530	HA	United Kingdom	2009-Jun-01	EPI_ISL_93062	A/England/374/2009		Import from public-domain	Baillie,G.J.; Galiano,M.; Chiam,R.; Gall,A.; Palser,A.; Watson,S.; Lennard,N.; Moule,S.; Ormond,D.; Quail,M.; Agapow,P.-M.; Platt,S.; Myers,R.; Underwood,A.; Rambaut,A.; Green,J.; Pybus,O.; Kellam,P.; Zambon,M.
EPI323531	NP	United Kingdom	2009-Jun-01	EPI_ISL_93062	A/England/374/2009		Import from public-domain	Baillie,G.J.; Galiano,M.; Chiam,R.; Gall,A.; Palser,A.; Watson,S.; Lennard,N.; Moule,S.; Ormond,D.; Quail,M.; Agapow,P.-M.; Platt,S.; Myers,R.; Underwood,A.; Rambaut,A.; Green,J.; Pybus,O.; Kellam,P.; Zambon,M.
EPI323532	NA	United Kingdom	2009-Jun-01	EPI_ISL_93062	A/England/374/2009		Import from public-domain	Baillie,G.J.; Galiano,M.; Chiam,R.; Gall,A.; Palser,A.; Watson,S.; Lennard,N.; Moule,S.; Ormond,D.; Quail,M.; Agapow,P.-M.; Platt,S.; Myers,R.; Underwood,A.; Rambaut,A.; Green,J.; Pybus,O.; Kellam,P.; Zambon,M.
EPI323404	MP	United Kingdom	2009-Jun-01	EPI_ISL_93062	A/England/374/2009		Import from public-domain	Baillie,G.J.; Galiano,M.; Chiam,R.; Gall,A.; Palser,A.; Watson,S.; Lennard,N.; Moule,S.; Ormond,D.; Quail,M.; Agapow,P.-M.; Platt,S.; Myers,R.; Underwood,A.; Rambaut,A.; Green,J.; Pybus,O.; Kellam,P.; Zambon,M.
EPI323773	PB2	United Kingdom	2009-Jun-01	EPI_ISL_93062	A/England/374/2009		Import from public-domain	Baillie,G.J.; Galiano,M.; Chiam,R.; Gall,A.; Palser,A.; Watson,S.; Lennard,N.; Moule,S.; Ormond,D.; Quail,M.; Agapow,P.-M.; Platt,S.; Myers,R.; Underwood,A.; Rambaut,A.; Green,J.; Pybus,O.; Kellam,P.; Zambon,M.
EPI323774	PB1	United Kingdom	2009-Jun-01	EPI_ISL_93062	A/England/374/2009		Import from public-domain	Baillie,G.J.; Galiano,M.; Chiam,R.; Gall,A.; Palser,A.; Watson,S.; Lennard,N.; Moule,S.; Ormond,D.; Quail,M.; Agapow,P.-M.; Platt,S.; Myers,R.; Underwood,A.; Rambaut,A.; Green,J.; Pybus,O.; Kellam,P.; Zambon,M.
EPI323327	NS	United Kingdom	2009-Jun-01	EPI_ISL_93062	A/England/374/2009		Import from public-domain	Baillie,G.J.; Galiano,M.; Chiam,R.; Gall,A.; Palser,A.; Watson,S.; Lennard,N.; Moule,S.; Ormond,D.; Quail,M.; Agapow,P.-M.; Platt,S.; Myers,R.; Underwood,A.; Rambaut,A.; Green,J.; Pybus,O.; Kellam,P.; Zambon,M.
EPI323525	PA	United Kingdom	2009-May-31	EPI_ISL_93061	A/England/366/2009		Import from public-domain	Baillie,G.J.; Galiano,M.; Chiam,R.; Gall,A.; Palser,A.; Watson,S.; Lennard,N.; Moule,S.; Ormond,D.; Quail,M.; Agapow,P.-M.; Platt,S.; Myers,R.; Underwood,A.; Rambaut,A.; Green,J.; Pybus,O.; Kellam,P.; Zambon,M.
EPI323526	HA	United Kingdom	2009-May-31	EPI_ISL_93061	A/England/366/2009		Import from public-domain	Baillie,G.J.; Galiano,M.; Chiam,R.; Gall,A.; Palser,A.; Watson,S.; Lennard,N.; Moule,S.; Ormond,D.; Quail,M.; Agapow,P.-M.; Platt,S.; Myers,R.; Underwood,A.; Rambaut,A.; Green,J.; Pybus,O.; Kellam,P.; Zambon,M.
EPI323527	NP	United Kingdom	2009-May-31	EPI_ISL_93061	A/England/366/2009		Import from public-domain	Baillie,G.J.; Galiano,M.; Chiam,R.; Gall,A.; Palser,A.; Watson,S.; Lennard,N.; Moule,S.; Ormond,D.; Quail,M.; Agapow,P.-M.; Platt,S.; Myers,R.; Underwood,A.; Rambaut,A.; Green,J.; Pybus,O.; Kellam,P.; Zambon,M.
EPI323528	NA	United Kingdom	2009-May-31	EPI_ISL_93061	A/England/366/2009		Import from public-domain	Baillie,G.J.; Galiano,M.; Chiam,R.; Gall,A.; Palser,A.; Watson,S.; Lennard,N.; Moule,S.; Ormond,D.; Quail,M.; Agapow,P.-M.; Platt,S.; Myers,R.; Underwood,A.; Rambaut,A.; Green,J.; Pybus,O.; Kellam,P.; Zambon,M.
EPI323403	MP	United Kingdom	2009-May-31	EPI_ISL_93061	A/England/366/2009		Import from public-domain	Baillie,G.J.; Galiano,M.; Chiam,R.; Gall,A.; Palser,A.; Watson,S.; Lennard,N.; Moule,S.; Ormond,D.; Quail,M.; Agapow,P.-M.; Platt,S.; Myers,R.; Underwood,A.; Rambaut,A.; Green,J.; Pybus,O.; Kellam,P.; Zambon,M.
EPI323771	PB2	United Kingdom	2009-May-31	EPI_ISL_93061	A/England/366/2009		Import from public-domain	Baillie,G.J.; Galiano,M.; Chiam,R.; Gall,A.; Palser,A.; Watson,S.; Lennard,N.; Moule,S.; Ormond,D.; Quail,M.; Agapow,P.-M.; Platt,S.; Myers,R.; Underwood,A.; Rambaut,A.; Green,J.; Pybus,O.; Kellam,P.; Zambon,M.
EPI323772	PB1	United Kingdom	2009-May-31	EPI_ISL_93061	A/England/366/2009		Import from public-domain	Baillie,G.J.; Galiano,M.; Chiam,R.; Gall,A.; Palser,A.; Watson,S.; Lennard,N.; Moule,S.; Ormond,D.; Quail,M.; Agapow,P.-M.; Platt,S.; Myers,R.; Underwood,A.; Rambaut,A.; Green,J.; Pybus,O.; Kellam,P.; Zambon,M.
EPI323326	NS	United Kingdom	2009-May-31	EPI_ISL_93061	A/England/366/2009		Import from public-domain	Baillie,G.J.; Galiano,M.; Chiam,R.; Gall,A.; Palser,A.; Watson,S.; Lennard,N.; Moule,S.; Ormond,D.; Quail,M.; Agapow,P.-M.; Platt,S.; Myers,R.; Underwood,A.; Rambaut,A.; Green,J.; Pybus,O.; Kellam,P.; Zambon,M.
EPI323521	PA	United Kingdom	2009-May-31	EPI_ISL_93060	A/England/365/2009		Import from public-domain	Baillie,G.J.; Galiano,M.; Chiam,R.; Gall,A.; Palser,A.; Watson,S.; Lennard,N.; Moule,S.; Ormond,D.; Quail,M.; Agapow,P.-M.; Platt,S.; Myers,R.; Underwood,A.; Rambaut,A.; Green,J.; Pybus,O.; Kellam,P.; Zambon,M.
EPI323522	HA	United Kingdom	2009-May-31	EPI_ISL_93060	A/England/365/2009		Import from public-domain	Baillie,G.J.; Galiano,M.; Chiam,R.; Gall,A.; Palser,A.; Watson,S.; Lennard,N.; Moule,S.; Ormond,D.; Quail,M.; Agapow,P.-M.; Platt,S.; Myers,R.; Underwood,A.; Rambaut,A.; Green,J.; Pybus,O.; Kellam,P.; Zambon,M.
EPI323523	NP	United Kingdom	2009-May-31	EPI_ISL_93060	A/England/365/2009		Import from public-domain	Baillie,G.J.; Galiano,M.; Chiam,R.; Gall,A.; Palser,A.; Watson,S.; Lennard,N.; Moule,S.; Ormond,D.; Quail,M.; Agapow,P.-M.; Platt,S.; Myers,R.; Underwood,A.; Rambaut,A.; Green,J.; Pybus,O.; Kellam,P.; Zambon,M.
EPI323524	NA	United Kingdom	2009-May-31	EPI_ISL_93060	A/England/365/2009		Import from public-domain	Baillie,G.J.; Galiano,M.; Chiam,R.; Gall,A.; Palser,A.; Watson,S.; Lennard,N.; Moule,S.; Ormond,D.; Quail,M.; Agapow,P.-M.; Platt,S.; Myers,R.; Underwood,A.; Rambaut,A.; Green,J.; Pybus,O.; Kellam,P.; Zambon,M.
EPI323402	MP	United Kingdom	2009-May-31	EPI_ISL_93060	A/England/365/2009		Import from public-domain	Baillie,G.J.; Galiano,M.; Chiam,R.; Gall,A.; Palser,A.; Watson,S.; Lennard,N.; Moule,S.; Ormond,D.; Quail,M.; Agapow,P.-M.; Platt,S.; Myers,R.; Underwood,A.; Rambaut,A.; Green,J.; Pybus,O.; Kellam,P.; Zambon,M.
EPI323769	PB2	United Kingdom	2009-May-31	EPI_ISL_93060	A/England/365/2009		Import from public-domain	Baillie,G.J.; Galiano,M.; Chiam,R.; Gall,A.; Palser,A.; Watson,S.; Lennard,N.; Moule,S.; Ormond,D.; Quail,M.; Agapow,P.-M.; Platt,S.; Myers,R.; Underwood,A.; Rambaut,A.; Green,J.; Pybus,O.; Kellam,P.; Zambon,M.
EPI323770	PB1	United Kingdom	2009-May-31	EPI_ISL_93060	A/England/365/2009		Import from public-domain	Baillie,G.J.; Galiano,M.; Chiam,R.; Gall,A.; Palser,A.; Watson,S.; Lennard,N.; Moule,S.; Ormond,D.; Quail,M.; Agapow,P.-M.; Platt,S.; Myers,R.; Underwood,A.; Rambaut,A.; Green,J.; Pybus,O.; Kellam,P.; Zambon,M.
EPI323325	NS	United Kingdom	2009-May-31	EPI_ISL_93060	A/England/365/2009		Import from public-domain	Baillie,G.J.; Galiano,M.; Chiam,R.; Gall,A.; Palser,A.; Watson,S.; Lennard,N.; Moule,S.; Ormond,D.; Quail,M.; Agapow,P.-M.; Platt,S.; Myers,R.; Underwood,A.; Rambaut,A.; Green,J.; Pybus,O.; Kellam,P.; Zambon,M.
EPI323517	PA	United Kingdom	2009-May-31	EPI_ISL_93059	A/England/364/2009		Import from public-domain	Baillie,G.J.; Galiano,M.; Chiam,R.; Gall,A.; Palser,A.; Watson,S.; Lennard,N.; Moule,S.; Ormond,D.; Quail,M.; Agapow,P.-M.; Platt,S.; Myers,R.; Underwood,A.; Rambaut,A.; Green,J.; Pybus,O.; Kellam,P.; Zambon,M.
EPI323518	HA	United Kingdom	2009-May-31	EPI_ISL_93059	A/England/364/2009		Import from public-domain	Baillie,G.J.; Galiano,M.; Chiam,R.; Gall,A.; Palser,A.; Watson,S.; Lennard,N.; Moule,S.; Ormond,D.; Quail,M.; Agapow,P.-M.; Platt,S.; Myers,R.; Underwood,A.; Rambaut,A.; Green,J.; Pybus,O.; Kellam,P.; Zambon,M.
EPI323519	NP	United Kingdom	2009-May-31	EPI_ISL_93059	A/England/364/2009		Import from public-domain	Baillie,G.J.; Galiano,M.; Chiam,R.; Gall,A.; Palser,A.; Watson,S.; Lennard,N.; Moule,S.; Ormond,D.; Quail,M.; Agapow,P.-M.; Platt,S.; Myers,R.; Underwood,A.; Rambaut,A.; Green,J.; Pybus,O.; Kellam,P.; Zambon,M.
EPI323520	NA	United Kingdom	2009-May-31	EPI_ISL_93059	A/England/364/2009		Import from public-domain	Baillie,G.J.; Galiano,M.; Chiam,R.; Gall,A.; Palser,A.; Watson,S.; Lennard,N.; Moule,S.; Ormond,D.; Quail,M.; Agapow,P.-M.; Platt,S.; Myers,R.; Underwood,A.; Rambaut,A.; Green,J.; Pybus,O.; Kellam,P.; Zambon,M.
EPI323401	MP	United Kingdom	2009-May-31	EPI_ISL_93059	A/England/364/2009		Import from public-domain	Baillie,G.J.; Galiano,M.; Chiam,R.; Gall,A.; Palser,A.; Watson,S.; Lennard,N.; Moule,S.; Ormond,D.; Quail,M.; Agapow,P.-M.; Platt,S.; Myers,R.; Underwood,A.; Rambaut,A.; Green,J.; Pybus,O.; Kellam,P.; Zambon,M.
EPI323767	PB2	United Kingdom	2009-May-31	EPI_ISL_93059	A/England/364/2009		Import from public-domain	Baillie,G.J.; Galiano,M.; Chiam,R.; Gall,A.; Palser,A.; Watson,S.; Lennard,N.; Moule,S.; Ormond,D.; Quail,M.; Agapow,P.-M.; Platt,S.; Myers,R.; Underwood,A.; Rambaut,A.; Green,J.; Pybus,O.; Kellam,P.; Zambon,M.
EPI323768	PB1	United Kingdom	2009-May-31	EPI_ISL_93059	A/England/364/2009		Import from public-domain	Baillie,G.J.; Galiano,M.; Chiam,R.; Gall,A.; Palser,A.; Watson,S.; Lennard,N.; Moule,S.; Ormond,D.; Quail,M.; Agapow,P.-M.; Platt,S.; Myers,R.; Underwood,A.; Rambaut,A.; Green,J.; Pybus,O.; Kellam,P.; Zambon,M.
EPI323324	NS	United Kingdom	2009-May-31	EPI_ISL_93059	A/England/364/2009		Import from public-domain	Baillie,G.J.; Galiano,M.; Chiam,R.; Gall,A.; Palser,A.; Watson,S.; Lennard,N.; Moule,S.; Ormond,D.; Quail,M.; Agapow,P.-M.; Platt,S.; Myers,R.; Underwood,A.; Rambaut,A.; Green,J.; Pybus,O.; Kellam,P.; Zambon,M.
EPI323515	NP	United Kingdom	2009-May-31	EPI_ISL_93058	A/Scotland/8/2009		Import from public-domain	Baillie,G.J.; Galiano,M.; Chiam,R.; Gall,A.; Palser,A.; Watson,S.; Lennard,N.; Moule,S.; Ormond,D.; Quail,M.; Agapow,P.-M.; Platt,S.; Myers,R.; Underwood,A.; Rambaut,A.; Green,J.; Pybus,O.; Kellam,P.; Zambon,M.
EPI323516	NA	United Kingdom	2009-May-31	EPI_ISL_93058	A/Scotland/8/2009		Import from public-domain	Baillie,G.J.; Galiano,M.; Chiam,R.; Gall,A.; Palser,A.; Watson,S.; Lennard,N.; Moule,S.; Ormond,D.; Quail,M.; Agapow,P.-M.; Platt,S.; Myers,R.; Underwood,A.; Rambaut,A.; Green,J.; Pybus,O.; Kellam,P.; Zambon,M.
EPI323513	PA	United Kingdom	2009-May-31	EPI_ISL_93058	A/Scotland/8/2009		Import from public-domain	Baillie,G.J.; Galiano,M.; Chiam,R.; Gall,A.; Palser,A.; Watson,S.; Lennard,N.; Moule,S.; Ormond,D.; Quail,M.; Agapow,P.-M.; Platt,S.; Myers,R.; Underwood,A.; Rambaut,A.; Green,J.; Pybus,O.; Kellam,P.; Zambon,M.
EPI323400	MP	United Kingdom	2009-May-31	EPI_ISL_93058	A/Scotland/8/2009		Import from public-domain	Baillie,G.J.; Galiano,M.; Chiam,R.; Gall,A.; Palser,A.; Watson,S.; Lennard,N.; Moule,S.; Ormond,D.; Quail,M.; Agapow,P.-M.; Platt,S.; Myers,R.; Underwood,A.; Rambaut,A.; Green,J.; Pybus,O.; Kellam,P.; Zambon,M.
EPI323765	PB2	United Kingdom	2009-May-31	EPI_ISL_93058	A/Scotland/8/2009		Import from public-domain	Baillie,G.J.; Galiano,M.; Chiam,R.; Gall,A.; Palser,A.; Watson,S.; Lennard,N.; Moule,S.; Ormond,D.; Quail,M.; Agapow,P.-M.; Platt,S.; Myers,R.; Underwood,A.; Rambaut,A.; Green,J.; Pybus,O.; Kellam,P.; Zambon,M.
EPI323766	PB1	United Kingdom	2009-May-31	EPI_ISL_93058	A/Scotland/8/2009		Import from public-domain	Baillie,G.J.; Galiano,M.; Chiam,R.; Gall,A.; Palser,A.; Watson,S.; Lennard,N.; Moule,S.; Ormond,D.; Quail,M.; Agapow,P.-M.; Platt,S.; Myers,R.; Underwood,A.; Rambaut,A.; Green,J.; Pybus,O.; Kellam,P.; Zambon,M.
EPI323323	NS	United Kingdom	2009-May-31	EPI_ISL_93058	A/Scotland/8/2009		Import from public-domain	Baillie,G.J.; Galiano,M.; Chiam,R.; Gall,A.; Palser,A.; Watson,S.; Lennard,N.; Moule,S.; Ormond,D.; Quail,M.; Agapow,P.-M.; Platt,S.; Myers,R.; Underwood,A.; Rambaut,A.; Green,J.; Pybus,O.; Kellam,P.; Zambon,M.
EPI323514	HA	United Kingdom	2009-May-31	EPI_ISL_93058	A/Scotland/8/2009		Import from public-domain	Baillie,G.J.; Galiano,M.; Chiam,R.; Gall,A.; Palser,A.; Watson,S.; Lennard,N.; Moule,S.; Ormond,D.; Quail,M.; Agapow,P.-M.; Platt,S.; Myers,R.; Underwood,A.; Rambaut,A.; Green,J.; Pybus,O.; Kellam,P.; Zambon,M.
EPI323509	PA	United Kingdom	2009-Jun-01	EPI_ISL_93057	A/England/360/2009		Import from public-domain	Baillie,G.J.; Galiano,M.; Chiam,R.; Gall,A.; Palser,A.; Watson,S.; Lennard,N.; Moule,S.; Ormond,D.; Quail,M.; Agapow,P.-M.; Platt,S.; Myers,R.; Underwood,A.; Rambaut,A.; Green,J.; Pybus,O.; Kellam,P.; Zambon,M.
EPI323399	MP	United Kingdom	2009-Jun-01	EPI_ISL_93057	A/England/360/2009		Import from public-domain	Baillie,G.J.; Galiano,M.; Chiam,R.; Gall,A.; Palser,A.; Watson,S.; Lennard,N.; Moule,S.; Ormond,D.; Quail,M.; Agapow,P.-M.; Platt,S.; Myers,R.; Underwood,A.; Rambaut,A.; Green,J.; Pybus,O.; Kellam,P.; Zambon,M.
EPI323763	PB2	United Kingdom	2009-Jun-01	EPI_ISL_93057	A/England/360/2009		Import from public-domain	Baillie,G.J.; Galiano,M.; Chiam,R.; Gall,A.; Palser,A.; Watson,S.; Lennard,N.; Moule,S.; Ormond,D.; Quail,M.; Agapow,P.-M.; Platt,S.; Myers,R.; Underwood,A.; Rambaut,A.; Green,J.; Pybus,O.; Kellam,P.; Zambon,M.
EPI323764	PB1	United Kingdom	2009-Jun-01	EPI_ISL_93057	A/England/360/2009		Import from public-domain	Baillie,G.J.; Galiano,M.; Chiam,R.; Gall,A.; Palser,A.; Watson,S.; Lennard,N.; Moule,S.; Ormond,D.; Quail,M.; Agapow,P.-M.; Platt,S.; Myers,R.; Underwood,A.; Rambaut,A.; Green,J.; Pybus,O.; Kellam,P.; Zambon,M.
EPI323322	NS	United Kingdom	2009-Jun-01	EPI_ISL_93057	A/England/360/2009		Import from public-domain	Baillie,G.J.; Galiano,M.; Chiam,R.; Gall,A.; Palser,A.; Watson,S.; Lennard,N.; Moule,S.; Ormond,D.; Quail,M.; Agapow,P.-M.; Platt,S.; Myers,R.; Underwood,A.; Rambaut,A.; Green,J.; Pybus,O.; Kellam,P.; Zambon,M.
EPI323510	HA	United Kingdom	2009-Jun-01	EPI_ISL_93057	A/England/360/2009		Import from public-domain	Baillie,G.J.; Galiano,M.; Chiam,R.; Gall,A.; Palser,A.; Watson,S.; Lennard,N.; Moule,S.; Ormond,D.; Quail,M.; Agapow,P.-M.; Platt,S.; Myers,R.; Underwood,A.; Rambaut,A.; Green,J.; Pybus,O.; Kellam,P.; Zambon,M.
EPI323511	NP	United Kingdom	2009-Jun-01	EPI_ISL_93057	A/England/360/2009		Import from public-domain	Baillie,G.J.; Galiano,M.; Chiam,R.; Gall,A.; Palser,A.; Watson,S.; Lennard,N.; Moule,S.; Ormond,D.; Quail,M.; Agapow,P.-M.; Platt,S.; Myers,R.; Underwood,A.; Rambaut,A.; Green,J.; Pybus,O.; Kellam,P.; Zambon,M.
EPI323512	NA	United Kingdom	2009-Jun-01	EPI_ISL_93057	A/England/360/2009		Import from public-domain	Baillie,G.J.; Galiano,M.; Chiam,R.; Gall,A.; Palser,A.; Watson,S.; Lennard,N.; Moule,S.; Ormond,D.; Quail,M.; Agapow,P.-M.; Platt,S.; Myers,R.; Underwood,A.; Rambaut,A.; Green,J.; Pybus,O.; Kellam,P.; Zambon,M.
EPI323505	PA	United Kingdom	2009-May-31	EPI_ISL_93056	A/England/351/2009		Import from public-domain	Baillie,G.J.; Galiano,M.; Chiam,R.; Gall,A.; Palser,A.; Watson,S.; Lennard,N.; Moule,S.; Ormond,D.; Quail,M.; Agapow,P.-M.; Platt,S.; Myers,R.; Underwood,A.; Rambaut,A.; Green,J.; Pybus,O.; Kellam,P.; Zambon,M.
EPI323398	MP	United Kingdom	2009-May-31	EPI_ISL_93056	A/England/351/2009		Import from public-domain	Baillie,G.J.; Galiano,M.; Chiam,R.; Gall,A.; Palser,A.; Watson,S.; Lennard,N.; Moule,S.; Ormond,D.; Quail,M.; Agapow,P.-M.; Platt,S.; Myers,R.; Underwood,A.; Rambaut,A.; Green,J.; Pybus,O.; Kellam,P.; Zambon,M.
EPI323761	PB2	United Kingdom	2009-May-31	EPI_ISL_93056	A/England/351/2009		Import from public-domain	Baillie,G.J.; Galiano,M.; Chiam,R.; Gall,A.; Palser,A.; Watson,S.; Lennard,N.; Moule,S.; Ormond,D.; Quail,M.; Agapow,P.-M.; Platt,S.; Myers,R.; Underwood,A.; Rambaut,A.; Green,J.; Pybus,O.; Kellam,P.; Zambon,M.
EPI323762	PB1	United Kingdom	2009-May-31	EPI_ISL_93056	A/England/351/2009		Import from public-domain	Baillie,G.J.; Galiano,M.; Chiam,R.; Gall,A.; Palser,A.; Watson,S.; Lennard,N.; Moule,S.; Ormond,D.; Quail,M.; Agapow,P.-M.; Platt,S.; Myers,R.; Underwood,A.; Rambaut,A.; Green,J.; Pybus,O.; Kellam,P.; Zambon,M.
EPI323506	HA	United Kingdom	2009-May-31	EPI_ISL_93056	A/England/351/2009		Import from public-domain	Baillie,G.J.; Galiano,M.; Chiam,R.; Gall,A.; Palser,A.; Watson,S.; Lennard,N.; Moule,S.; Ormond,D.; Quail,M.; Agapow,P.-M.; Platt,S.; Myers,R.; Underwood,A.; Rambaut,A.; Green,J.; Pybus,O.; Kellam,P.; Zambon,M.
EPI323507	NP	United Kingdom	2009-May-31	EPI_ISL_93056	A/England/351/2009		Import from public-domain	Baillie,G.J.; Galiano,M.; Chiam,R.; Gall,A.; Palser,A.; Watson,S.; Lennard,N.; Moule,S.; Ormond,D.; Quail,M.; Agapow,P.-M.; Platt,S.; Myers,R.; Underwood,A.; Rambaut,A.; Green,J.; Pybus,O.; Kellam,P.; Zambon,M.
EPI323508	NA	United Kingdom	2009-May-31	EPI_ISL_93056	A/England/351/2009		Import from public-domain	Baillie,G.J.; Galiano,M.; Chiam,R.; Gall,A.; Palser,A.; Watson,S.; Lennard,N.; Moule,S.; Ormond,D.; Quail,M.; Agapow,P.-M.; Platt,S.; Myers,R.; Underwood,A.; Rambaut,A.; Green,J.; Pybus,O.; Kellam,P.; Zambon,M.
EPI323321	NS	United Kingdom	2009-May-31	EPI_ISL_93056	A/England/351/2009		Import from public-domain	Baillie,G.J.; Galiano,M.; Chiam,R.; Gall,A.; Palser,A.; Watson,S.; Lennard,N.; Moule,S.; Ormond,D.; Quail,M.; Agapow,P.-M.; Platt,S.; Myers,R.; Underwood,A.; Rambaut,A.; Green,J.; Pybus,O.; Kellam,P.; Zambon,M.
EPI323501	PA	United Kingdom	2009-May-27	EPI_ISL_93055	A/England/350/2009		Import from public-domain	Baillie,G.J.; Galiano,M.; Chiam,R.; Gall,A.; Palser,A.; Watson,S.; Lennard,N.; Moule,S.; Ormond,D.; Quail,M.; Agapow,P.-M.; Platt,S.; Myers,R.; Underwood,A.; Rambaut,A.; Green,J.; Pybus,O.; Kellam,P.; Zambon,M.
EPI323397	MP	United Kingdom	2009-May-27	EPI_ISL_93055	A/England/350/2009		Import from public-domain	Baillie,G.J.; Galiano,M.; Chiam,R.; Gall,A.; Palser,A.; Watson,S.; Lennard,N.; Moule,S.; Ormond,D.; Quail,M.; Agapow,P.-M.; Platt,S.; Myers,R.; Underwood,A.; Rambaut,A.; Green,J.; Pybus,O.; Kellam,P.; Zambon,M.
EPI323759	PB2	United Kingdom	2009-May-27	EPI_ISL_93055	A/England/350/2009		Import from public-domain	Baillie,G.J.; Galiano,M.; Chiam,R.; Gall,A.; Palser,A.; Watson,S.; Lennard,N.; Moule,S.; Ormond,D.; Quail,M.; Agapow,P.-M.; Platt,S.; Myers,R.; Underwood,A.; Rambaut,A.; Green,J.; Pybus,O.; Kellam,P.; Zambon,M.
EPI323760	PB1	United Kingdom	2009-May-27	EPI_ISL_93055	A/England/350/2009		Import from public-domain	Baillie,G.J.; Galiano,M.; Chiam,R.; Gall,A.; Palser,A.; Watson,S.; Lennard,N.; Moule,S.; Ormond,D.; Quail,M.; Agapow,P.-M.; Platt,S.; Myers,R.; Underwood,A.; Rambaut,A.; Green,J.; Pybus,O.; Kellam,P.; Zambon,M.
EPI323502	HA	United Kingdom	2009-May-27	EPI_ISL_93055	A/England/350/2009		Import from public-domain	Baillie,G.J.; Galiano,M.; Chiam,R.; Gall,A.; Palser,A.; Watson,S.; Lennard,N.; Moule,S.; Ormond,D.; Quail,M.; Agapow,P.-M.; Platt,S.; Myers,R.; Underwood,A.; Rambaut,A.; Green,J.; Pybus,O.; Kellam,P.; Zambon,M.
EPI323503	NP	United Kingdom	2009-May-27	EPI_ISL_93055	A/England/350/2009		Import from public-domain	Baillie,G.J.; Galiano,M.; Chiam,R.; Gall,A.; Palser,A.; Watson,S.; Lennard,N.; Moule,S.; Ormond,D.; Quail,M.; Agapow,P.-M.; Platt,S.; Myers,R.; Underwood,A.; Rambaut,A.; Green,J.; Pybus,O.; Kellam,P.; Zambon,M.
EPI323504	NA	United Kingdom	2009-May-27	EPI_ISL_93055	A/England/350/2009		Import from public-domain	Baillie,G.J.; Galiano,M.; Chiam,R.; Gall,A.; Palser,A.; Watson,S.; Lennard,N.; Moule,S.; Ormond,D.; Quail,M.; Agapow,P.-M.; Platt,S.; Myers,R.; Underwood,A.; Rambaut,A.; Green,J.; Pybus,O.; Kellam,P.; Zambon,M.
EPI323320	NS	United Kingdom	2009-May-27	EPI_ISL_93055	A/England/350/2009		Import from public-domain	Baillie,G.J.; Galiano,M.; Chiam,R.; Gall,A.; Palser,A.; Watson,S.; Lennard,N.; Moule,S.; Ormond,D.; Quail,M.; Agapow,P.-M.; Platt,S.; Myers,R.; Underwood,A.; Rambaut,A.; Green,J.; Pybus,O.; Kellam,P.; Zambon,M.
EPI323497	PA	United Kingdom	2009-May-30	EPI_ISL_93054	A/England/349/2009		Import from public-domain	Baillie,G.J.; Galiano,M.; Chiam,R.; Gall,A.; Palser,A.; Watson,S.; Lennard,N.; Moule,S.; Ormond,D.; Quail,M.; Agapow,P.-M.; Platt,S.; Myers,R.; Underwood,A.; Rambaut,A.; Green,J.; Pybus,O.; Kellam,P.; Zambon,M.
EPI323396	MP	United Kingdom	2009-May-30	EPI_ISL_93054	A/England/349/2009		Import from public-domain	Baillie,G.J.; Galiano,M.; Chiam,R.; Gall,A.; Palser,A.; Watson,S.; Lennard,N.; Moule,S.; Ormond,D.; Quail,M.; Agapow,P.-M.; Platt,S.; Myers,R.; Underwood,A.; Rambaut,A.; Green,J.; Pybus,O.; Kellam,P.; Zambon,M.
EPI323757	PB2	United Kingdom	2009-May-30	EPI_ISL_93054	A/England/349/2009		Import from public-domain	Baillie,G.J.; Galiano,M.; Chiam,R.; Gall,A.; Palser,A.; Watson,S.; Lennard,N.; Moule,S.; Ormond,D.; Quail,M.; Agapow,P.-M.; Platt,S.; Myers,R.; Underwood,A.; Rambaut,A.; Green,J.; Pybus,O.; Kellam,P.; Zambon,M.
EPI323758	PB1	United Kingdom	2009-May-30	EPI_ISL_93054	A/England/349/2009		Import from public-domain	Baillie,G.J.; Galiano,M.; Chiam,R.; Gall,A.; Palser,A.; Watson,S.; Lennard,N.; Moule,S.; Ormond,D.; Quail,M.; Agapow,P.-M.; Platt,S.; Myers,R.; Underwood,A.; Rambaut,A.; Green,J.; Pybus,O.; Kellam,P.; Zambon,M.
EPI323498	HA	United Kingdom	2009-May-30	EPI_ISL_93054	A/England/349/2009		Import from public-domain	Baillie,G.J.; Galiano,M.; Chiam,R.; Gall,A.; Palser,A.; Watson,S.; Lennard,N.; Moule,S.; Ormond,D.; Quail,M.; Agapow,P.-M.; Platt,S.; Myers,R.; Underwood,A.; Rambaut,A.; Green,J.; Pybus,O.; Kellam,P.; Zambon,M.
EPI323499	NP	United Kingdom	2009-May-30	EPI_ISL_93054	A/England/349/2009		Import from public-domain	Baillie,G.J.; Galiano,M.; Chiam,R.; Gall,A.; Palser,A.; Watson,S.; Lennard,N.; Moule,S.; Ormond,D.; Quail,M.; Agapow,P.-M.; Platt,S.; Myers,R.; Underwood,A.; Rambaut,A.; Green,J.; Pybus,O.; Kellam,P.; Zambon,M.
EPI323500	NA	United Kingdom	2009-May-30	EPI_ISL_93054	A/England/349/2009		Import from public-domain	Baillie,G.J.; Galiano,M.; Chiam,R.; Gall,A.; Palser,A.; Watson,S.; Lennard,N.; Moule,S.; Ormond,D.; Quail,M.; Agapow,P.-M.; Platt,S.; Myers,R.; Underwood,A.; Rambaut,A.; Green,J.; Pybus,O.; Kellam,P.; Zambon,M.
EPI323319	NS	United Kingdom	2009-May-30	EPI_ISL_93054	A/England/349/2009		Import from public-domain	Baillie,G.J.; Galiano,M.; Chiam,R.; Gall,A.; Palser,A.; Watson,S.; Lennard,N.; Moule,S.; Ormond,D.; Quail,M.; Agapow,P.-M.; Platt,S.; Myers,R.; Underwood,A.; Rambaut,A.; Green,J.; Pybus,O.; Kellam,P.; Zambon,M.
EPI323493	PA	United Kingdom	2009-May-30	EPI_ISL_93053	A/England/348/2009		Import from public-domain	Baillie,G.J.; Galiano,M.; Chiam,R.; Gall,A.; Palser,A.; Watson,S.; Lennard,N.; Moule,S.; Ormond,D.; Quail,M.; Agapow,P.-M.; Platt,S.; Myers,R.; Underwood,A.; Rambaut,A.; Green,J.; Pybus,O.; Kellam,P.; Zambon,M.
EPI323395	MP	United Kingdom	2009-May-30	EPI_ISL_93053	A/England/348/2009		Import from public-domain	Baillie,G.J.; Galiano,M.; Chiam,R.; Gall,A.; Palser,A.; Watson,S.; Lennard,N.; Moule,S.; Ormond,D.; Quail,M.; Agapow,P.-M.; Platt,S.; Myers,R.; Underwood,A.; Rambaut,A.; Green,J.; Pybus,O.; Kellam,P.; Zambon,M.
EPI323755	PB2	United Kingdom	2009-May-30	EPI_ISL_93053	A/England/348/2009		Import from public-domain	Baillie,G.J.; Galiano,M.; Chiam,R.; Gall,A.; Palser,A.; Watson,S.; Lennard,N.; Moule,S.; Ormond,D.; Quail,M.; Agapow,P.-M.; Platt,S.; Myers,R.; Underwood,A.; Rambaut,A.; Green,J.; Pybus,O.; Kellam,P.; Zambon,M.
EPI323756	PB1	United Kingdom	2009-May-30	EPI_ISL_93053	A/England/348/2009		Import from public-domain	Baillie,G.J.; Galiano,M.; Chiam,R.; Gall,A.; Palser,A.; Watson,S.; Lennard,N.; Moule,S.; Ormond,D.; Quail,M.; Agapow,P.-M.; Platt,S.; Myers,R.; Underwood,A.; Rambaut,A.; Green,J.; Pybus,O.; Kellam,P.; Zambon,M.
EPI323494	HA	United Kingdom	2009-May-30	EPI_ISL_93053	A/England/348/2009		Import from public-domain	Baillie,G.J.; Galiano,M.; Chiam,R.; Gall,A.; Palser,A.; Watson,S.; Lennard,N.; Moule,S.; Ormond,D.; Quail,M.; Agapow,P.-M.; Platt,S.; Myers,R.; Underwood,A.; Rambaut,A.; Green,J.; Pybus,O.; Kellam,P.; Zambon,M.
EPI323495	NP	United Kingdom	2009-May-30	EPI_ISL_93053	A/England/348/2009		Import from public-domain	Baillie,G.J.; Galiano,M.; Chiam,R.; Gall,A.; Palser,A.; Watson,S.; Lennard,N.; Moule,S.; Ormond,D.; Quail,M.; Agapow,P.-M.; Platt,S.; Myers,R.; Underwood,A.; Rambaut,A.; Green,J.; Pybus,O.; Kellam,P.; Zambon,M.
EPI323496	NA	United Kingdom	2009-May-30	EPI_ISL_93053	A/England/348/2009		Import from public-domain	Baillie,G.J.; Galiano,M.; Chiam,R.; Gall,A.; Palser,A.; Watson,S.; Lennard,N.; Moule,S.; Ormond,D.; Quail,M.; Agapow,P.-M.; Platt,S.; Myers,R.; Underwood,A.; Rambaut,A.; Green,J.; Pybus,O.; Kellam,P.; Zambon,M.
EPI323318	NS	United Kingdom	2009-May-30	EPI_ISL_93053	A/England/348/2009		Import from public-domain	Baillie,G.J.; Galiano,M.; Chiam,R.; Gall,A.; Palser,A.; Watson,S.; Lennard,N.; Moule,S.; Ormond,D.; Quail,M.; Agapow,P.-M.; Platt,S.; Myers,R.; Underwood,A.; Rambaut,A.; Green,J.; Pybus,O.; Kellam,P.; Zambon,M.
EPI323489	PA	United Kingdom	2009-May-30	EPI_ISL_93052	A/England/347/2009		Import from public-domain	Baillie,G.J.; Galiano,M.; Chiam,R.; Gall,A.; Palser,A.; Watson,S.; Lennard,N.; Moule,S.; Ormond,D.; Quail,M.; Agapow,P.-M.; Platt,S.; Myers,R.; Underwood,A.; Rambaut,A.; Green,J.; Pybus,O.; Kellam,P.; Zambon,M.
EPI323394	MP	United Kingdom	2009-May-30	EPI_ISL_93052	A/England/347/2009		Import from public-domain	Baillie,G.J.; Galiano,M.; Chiam,R.; Gall,A.; Palser,A.; Watson,S.; Lennard,N.; Moule,S.; Ormond,D.; Quail,M.; Agapow,P.-M.; Platt,S.; Myers,R.; Underwood,A.; Rambaut,A.; Green,J.; Pybus,O.; Kellam,P.; Zambon,M.
EPI323490	HA	United Kingdom	2009-May-30	EPI_ISL_93052	A/England/347/2009		Import from public-domain	Baillie,G.J.; Galiano,M.; Chiam,R.; Gall,A.; Palser,A.; Watson,S.; Lennard,N.; Moule,S.; Ormond,D.; Quail,M.; Agapow,P.-M.; Platt,S.; Myers,R.; Underwood,A.; Rambaut,A.; Green,J.; Pybus,O.; Kellam,P.; Zambon,M.
EPI323491	NP	United Kingdom	2009-May-30	EPI_ISL_93052	A/England/347/2009		Import from public-domain	Baillie,G.J.; Galiano,M.; Chiam,R.; Gall,A.; Palser,A.; Watson,S.; Lennard,N.; Moule,S.; Ormond,D.; Quail,M.; Agapow,P.-M.; Platt,S.; Myers,R.; Underwood,A.; Rambaut,A.; Green,J.; Pybus,O.; Kellam,P.; Zambon,M.
EPI323492	NA	United Kingdom	2009-May-30	EPI_ISL_93052	A/England/347/2009		Import from public-domain	Baillie,G.J.; Galiano,M.; Chiam,R.; Gall,A.; Palser,A.; Watson,S.; Lennard,N.; Moule,S.; Ormond,D.; Quail,M.; Agapow,P.-M.; Platt,S.; Myers,R.; Underwood,A.; Rambaut,A.; Green,J.; Pybus,O.; Kellam,P.; Zambon,M.
EPI323753	PB2	United Kingdom	2009-May-30	EPI_ISL_93052	A/England/347/2009		Import from public-domain	Baillie,G.J.; Galiano,M.; Chiam,R.; Gall,A.; Palser,A.; Watson,S.; Lennard,N.; Moule,S.; Ormond,D.; Quail,M.; Agapow,P.-M.; Platt,S.; Myers,R.; Underwood,A.; Rambaut,A.; Green,J.; Pybus,O.; Kellam,P.; Zambon,M.
EPI323754	PB1	United Kingdom	2009-May-30	EPI_ISL_93052	A/England/347/2009		Import from public-domain	Baillie,G.J.; Galiano,M.; Chiam,R.; Gall,A.; Palser,A.; Watson,S.; Lennard,N.; Moule,S.; Ormond,D.; Quail,M.; Agapow,P.-M.; Platt,S.; Myers,R.; Underwood,A.; Rambaut,A.; Green,J.; Pybus,O.; Kellam,P.; Zambon,M.
EPI323317	NS	United Kingdom	2009-May-30	EPI_ISL_93052	A/England/347/2009		Import from public-domain	Baillie,G.J.; Galiano,M.; Chiam,R.; Gall,A.; Palser,A.; Watson,S.; Lennard,N.; Moule,S.; Ormond,D.; Quail,M.; Agapow,P.-M.; Platt,S.; Myers,R.; Underwood,A.; Rambaut,A.; Green,J.; Pybus,O.; Kellam,P.; Zambon,M.
EPI323485	PA	United Kingdom	2009-May-30	EPI_ISL_93051	A/England/346/2009		Import from public-domain	Baillie,G.J.; Galiano,M.; Chiam,R.; Gall,A.; Palser,A.; Watson,S.; Lennard,N.; Moule,S.; Ormond,D.; Quail,M.; Agapow,P.-M.; Platt,S.; Myers,R.; Underwood,A.; Rambaut,A.; Green,J.; Pybus,O.; Kellam,P.; Zambon,M.
EPI323393	MP	United Kingdom	2009-May-30	EPI_ISL_93051	A/England/346/2009		Import from public-domain	Baillie,G.J.; Galiano,M.; Chiam,R.; Gall,A.; Palser,A.; Watson,S.; Lennard,N.; Moule,S.; Ormond,D.; Quail,M.; Agapow,P.-M.; Platt,S.; Myers,R.; Underwood,A.; Rambaut,A.; Green,J.; Pybus,O.; Kellam,P.; Zambon,M.
EPI323486	HA	United Kingdom	2009-May-30	EPI_ISL_93051	A/England/346/2009		Import from public-domain	Baillie,G.J.; Galiano,M.; Chiam,R.; Gall,A.; Palser,A.; Watson,S.; Lennard,N.; Moule,S.; Ormond,D.; Quail,M.; Agapow,P.-M.; Platt,S.; Myers,R.; Underwood,A.; Rambaut,A.; Green,J.; Pybus,O.; Kellam,P.; Zambon,M.
EPI323487	NP	United Kingdom	2009-May-30	EPI_ISL_93051	A/England/346/2009		Import from public-domain	Baillie,G.J.; Galiano,M.; Chiam,R.; Gall,A.; Palser,A.; Watson,S.; Lennard,N.; Moule,S.; Ormond,D.; Quail,M.; Agapow,P.-M.; Platt,S.; Myers,R.; Underwood,A.; Rambaut,A.; Green,J.; Pybus,O.; Kellam,P.; Zambon,M.
EPI323488	NA	United Kingdom	2009-May-30	EPI_ISL_93051	A/England/346/2009		Import from public-domain	Baillie,G.J.; Galiano,M.; Chiam,R.; Gall,A.; Palser,A.; Watson,S.; Lennard,N.; Moule,S.; Ormond,D.; Quail,M.; Agapow,P.-M.; Platt,S.; Myers,R.; Underwood,A.; Rambaut,A.; Green,J.; Pybus,O.; Kellam,P.; Zambon,M.
EPI323751	PB2	United Kingdom	2009-May-30	EPI_ISL_93051	A/England/346/2009		Import from public-domain	Baillie,G.J.; Galiano,M.; Chiam,R.; Gall,A.; Palser,A.; Watson,S.; Lennard,N.; Moule,S.; Ormond,D.; Quail,M.; Agapow,P.-M.; Platt,S.; Myers,R.; Underwood,A.; Rambaut,A.; Green,J.; Pybus,O.; Kellam,P.; Zambon,M.
EPI323752	PB1	United Kingdom	2009-May-30	EPI_ISL_93051	A/England/346/2009		Import from public-domain	Baillie,G.J.; Galiano,M.; Chiam,R.; Gall,A.; Palser,A.; Watson,S.; Lennard,N.; Moule,S.; Ormond,D.; Quail,M.; Agapow,P.-M.; Platt,S.; Myers,R.; Underwood,A.; Rambaut,A.; Green,J.; Pybus,O.; Kellam,P.; Zambon,M.
EPI323316	NS	United Kingdom	2009-May-30	EPI_ISL_93051	A/England/346/2009		Import from public-domain	Baillie,G.J.; Galiano,M.; Chiam,R.; Gall,A.; Palser,A.; Watson,S.; Lennard,N.; Moule,S.; Ormond,D.; Quail,M.; Agapow,P.-M.; Platt,S.; Myers,R.; Underwood,A.; Rambaut,A.; Green,J.; Pybus,O.; Kellam,P.; Zambon,M.
EPI323481	PA	United Kingdom	2009-May-30	EPI_ISL_93050	A/England/345/2009		Import from public-domain	Baillie,G.J.; Galiano,M.; Chiam,R.; Gall,A.; Palser,A.; Watson,S.; Lennard,N.; Moule,S.; Ormond,D.; Quail,M.; Agapow,P.-M.; Platt,S.; Myers,R.; Underwood,A.; Rambaut,A.; Green,J.; Pybus,O.; Kellam,P.; Zambon,M.
EPI323392	MP	United Kingdom	2009-May-30	EPI_ISL_93050	A/England/345/2009		Import from public-domain	Baillie,G.J.; Galiano,M.; Chiam,R.; Gall,A.; Palser,A.; Watson,S.; Lennard,N.; Moule,S.; Ormond,D.; Quail,M.; Agapow,P.-M.; Platt,S.; Myers,R.; Underwood,A.; Rambaut,A.; Green,J.; Pybus,O.; Kellam,P.; Zambon,M.
EPI323482	HA	United Kingdom	2009-May-30	EPI_ISL_93050	A/England/345/2009		Import from public-domain	Baillie,G.J.; Galiano,M.; Chiam,R.; Gall,A.; Palser,A.; Watson,S.; Lennard,N.; Moule,S.; Ormond,D.; Quail,M.; Agapow,P.-M.; Platt,S.; Myers,R.; Underwood,A.; Rambaut,A.; Green,J.; Pybus,O.; Kellam,P.; Zambon,M.
EPI323483	NP	United Kingdom	2009-May-30	EPI_ISL_93050	A/England/345/2009		Import from public-domain	Baillie,G.J.; Galiano,M.; Chiam,R.; Gall,A.; Palser,A.; Watson,S.; Lennard,N.; Moule,S.; Ormond,D.; Quail,M.; Agapow,P.-M.; Platt,S.; Myers,R.; Underwood,A.; Rambaut,A.; Green,J.; Pybus,O.; Kellam,P.; Zambon,M.
EPI323484	NA	United Kingdom	2009-May-30	EPI_ISL_93050	A/England/345/2009		Import from public-domain	Baillie,G.J.; Galiano,M.; Chiam,R.; Gall,A.; Palser,A.; Watson,S.; Lennard,N.; Moule,S.; Ormond,D.; Quail,M.; Agapow,P.-M.; Platt,S.; Myers,R.; Underwood,A.; Rambaut,A.; Green,J.; Pybus,O.; Kellam,P.; Zambon,M.
EPI323749	PB2	United Kingdom	2009-May-30	EPI_ISL_93050	A/England/345/2009		Import from public-domain	Baillie,G.J.; Galiano,M.; Chiam,R.; Gall,A.; Palser,A.; Watson,S.; Lennard,N.; Moule,S.; Ormond,D.; Quail,M.; Agapow,P.-M.; Platt,S.; Myers,R.; Underwood,A.; Rambaut,A.; Green,J.; Pybus,O.; Kellam,P.; Zambon,M.
EPI323750	PB1	United Kingdom	2009-May-30	EPI_ISL_93050	A/England/345/2009		Import from public-domain	Baillie,G.J.; Galiano,M.; Chiam,R.; Gall,A.; Palser,A.; Watson,S.; Lennard,N.; Moule,S.; Ormond,D.; Quail,M.; Agapow,P.-M.; Platt,S.; Myers,R.; Underwood,A.; Rambaut,A.; Green,J.; Pybus,O.; Kellam,P.; Zambon,M.
EPI323315	NS	United Kingdom	2009-May-30	EPI_ISL_93050	A/England/345/2009		Import from public-domain	Baillie,G.J.; Galiano,M.; Chiam,R.; Gall,A.; Palser,A.; Watson,S.; Lennard,N.; Moule,S.; Ormond,D.; Quail,M.; Agapow,P.-M.; Platt,S.; Myers,R.; Underwood,A.; Rambaut,A.; Green,J.; Pybus,O.; Kellam,P.; Zambon,M.
EPI323477	PA	United Kingdom	2009-May-30	EPI_ISL_93049	A/England/343/2009		Import from public-domain	Baillie,G.J.; Galiano,M.; Chiam,R.; Gall,A.; Palser,A.; Watson,S.; Lennard,N.; Moule,S.; Ormond,D.; Quail,M.; Agapow,P.-M.; Platt,S.; Myers,R.; Underwood,A.; Rambaut,A.; Green,J.; Pybus,O.; Kellam,P.; Zambon,M.
EPI323478	HA	United Kingdom	2009-May-30	EPI_ISL_93049	A/England/343/2009		Import from public-domain	Baillie,G.J.; Galiano,M.; Chiam,R.; Gall,A.; Palser,A.; Watson,S.; Lennard,N.; Moule,S.; Ormond,D.; Quail,M.; Agapow,P.-M.; Platt,S.; Myers,R.; Underwood,A.; Rambaut,A.; Green,J.; Pybus,O.; Kellam,P.; Zambon,M.
EPI323479	NP	United Kingdom	2009-May-30	EPI_ISL_93049	A/England/343/2009		Import from public-domain	Baillie,G.J.; Galiano,M.; Chiam,R.; Gall,A.; Palser,A.; Watson,S.; Lennard,N.; Moule,S.; Ormond,D.; Quail,M.; Agapow,P.-M.; Platt,S.; Myers,R.; Underwood,A.; Rambaut,A.; Green,J.; Pybus,O.; Kellam,P.; Zambon,M.
EPI323391	MP	United Kingdom	2009-May-30	EPI_ISL_93049	A/England/343/2009		Import from public-domain	Baillie,G.J.; Galiano,M.; Chiam,R.; Gall,A.; Palser,A.; Watson,S.; Lennard,N.; Moule,S.; Ormond,D.; Quail,M.; Agapow,P.-M.; Platt,S.; Myers,R.; Underwood,A.; Rambaut,A.; Green,J.; Pybus,O.; Kellam,P.; Zambon,M.
EPI323480	NA	United Kingdom	2009-May-30	EPI_ISL_93049	A/England/343/2009		Import from public-domain	Baillie,G.J.; Galiano,M.; Chiam,R.; Gall,A.; Palser,A.; Watson,S.; Lennard,N.; Moule,S.; Ormond,D.; Quail,M.; Agapow,P.-M.; Platt,S.; Myers,R.; Underwood,A.; Rambaut,A.; Green,J.; Pybus,O.; Kellam,P.; Zambon,M.
EPI323747	PB2	United Kingdom	2009-May-30	EPI_ISL_93049	A/England/343/2009		Import from public-domain	Baillie,G.J.; Galiano,M.; Chiam,R.; Gall,A.; Palser,A.; Watson,S.; Lennard,N.; Moule,S.; Ormond,D.; Quail,M.; Agapow,P.-M.; Platt,S.; Myers,R.; Underwood,A.; Rambaut,A.; Green,J.; Pybus,O.; Kellam,P.; Zambon,M.
EPI323748	PB1	United Kingdom	2009-May-30	EPI_ISL_93049	A/England/343/2009		Import from public-domain	Baillie,G.J.; Galiano,M.; Chiam,R.; Gall,A.; Palser,A.; Watson,S.; Lennard,N.; Moule,S.; Ormond,D.; Quail,M.; Agapow,P.-M.; Platt,S.; Myers,R.; Underwood,A.; Rambaut,A.; Green,J.; Pybus,O.; Kellam,P.; Zambon,M.
EPI323314	NS	United Kingdom	2009-May-30	EPI_ISL_93049	A/England/343/2009		Import from public-domain	Baillie,G.J.; Galiano,M.; Chiam,R.; Gall,A.; Palser,A.; Watson,S.; Lennard,N.; Moule,S.; Ormond,D.; Quail,M.; Agapow,P.-M.; Platt,S.; Myers,R.; Underwood,A.; Rambaut,A.; Green,J.; Pybus,O.; Kellam,P.; Zambon,M.
EPI323473	PA	United Kingdom	2009-May-29	EPI_ISL_93048	A/England/342/2009		Import from public-domain	Baillie,G.J.; Galiano,M.; Chiam,R.; Gall,A.; Palser,A.; Watson,S.; Lennard,N.; Moule,S.; Ormond,D.; Quail,M.; Agapow,P.-M.; Platt,S.; Myers,R.; Underwood,A.; Rambaut,A.; Green,J.; Pybus,O.; Kellam,P.; Zambon,M.
EPI323474	HA	United Kingdom	2009-May-29	EPI_ISL_93048	A/England/342/2009		Import from public-domain	Baillie,G.J.; Galiano,M.; Chiam,R.; Gall,A.; Palser,A.; Watson,S.; Lennard,N.; Moule,S.; Ormond,D.; Quail,M.; Agapow,P.-M.; Platt,S.; Myers,R.; Underwood,A.; Rambaut,A.; Green,J.; Pybus,O.; Kellam,P.; Zambon,M.
EPI323475	NP	United Kingdom	2009-May-29	EPI_ISL_93048	A/England/342/2009		Import from public-domain	Baillie,G.J.; Galiano,M.; Chiam,R.; Gall,A.; Palser,A.; Watson,S.; Lennard,N.; Moule,S.; Ormond,D.; Quail,M.; Agapow,P.-M.; Platt,S.; Myers,R.; Underwood,A.; Rambaut,A.; Green,J.; Pybus,O.; Kellam,P.; Zambon,M.
EPI323476	NA	United Kingdom	2009-May-29	EPI_ISL_93048	A/England/342/2009		Import from public-domain	Baillie,G.J.; Galiano,M.; Chiam,R.; Gall,A.; Palser,A.; Watson,S.; Lennard,N.; Moule,S.; Ormond,D.; Quail,M.; Agapow,P.-M.; Platt,S.; Myers,R.; Underwood,A.; Rambaut,A.; Green,J.; Pybus,O.; Kellam,P.; Zambon,M.
EPI323390	MP	United Kingdom	2009-May-29	EPI_ISL_93048	A/England/342/2009		Import from public-domain	Baillie,G.J.; Galiano,M.; Chiam,R.; Gall,A.; Palser,A.; Watson,S.; Lennard,N.; Moule,S.; Ormond,D.; Quail,M.; Agapow,P.-M.; Platt,S.; Myers,R.; Underwood,A.; Rambaut,A.; Green,J.; Pybus,O.; Kellam,P.; Zambon,M.
EPI323745	PB2	United Kingdom	2009-May-29	EPI_ISL_93048	A/England/342/2009		Import from public-domain	Baillie,G.J.; Galiano,M.; Chiam,R.; Gall,A.; Palser,A.; Watson,S.; Lennard,N.; Moule,S.; Ormond,D.; Quail,M.; Agapow,P.-M.; Platt,S.; Myers,R.; Underwood,A.; Rambaut,A.; Green,J.; Pybus,O.; Kellam,P.; Zambon,M.
EPI323746	PB1	United Kingdom	2009-May-29	EPI_ISL_93048	A/England/342/2009		Import from public-domain	Baillie,G.J.; Galiano,M.; Chiam,R.; Gall,A.; Palser,A.; Watson,S.; Lennard,N.; Moule,S.; Ormond,D.; Quail,M.; Agapow,P.-M.; Platt,S.; Myers,R.; Underwood,A.; Rambaut,A.; Green,J.; Pybus,O.; Kellam,P.; Zambon,M.
EPI323313	NS	United Kingdom	2009-May-29	EPI_ISL_93048	A/England/342/2009		Import from public-domain	Baillie,G.J.; Galiano,M.; Chiam,R.; Gall,A.; Palser,A.; Watson,S.; Lennard,N.; Moule,S.; Ormond,D.; Quail,M.; Agapow,P.-M.; Platt,S.; Myers,R.; Underwood,A.; Rambaut,A.; Green,J.; Pybus,O.; Kellam,P.; Zambon,M.
EPI323469	PA	United Kingdom	2009-May-30	EPI_ISL_93047	A/England/341/2009		Import from public-domain	Baillie,G.J.; Galiano,M.; Chiam,R.; Gall,A.; Palser,A.; Watson,S.; Lennard,N.; Moule,S.; Ormond,D.; Quail,M.; Agapow,P.-M.; Platt,S.; Myers,R.; Underwood,A.; Rambaut,A.; Green,J.; Pybus,O.; Kellam,P.; Zambon,M.
EPI323472	NA	United Kingdom	2009-May-30	EPI_ISL_93047	A/England/341/2009		Import from public-domain	Baillie,G.J.; Galiano,M.; Chiam,R.; Gall,A.; Palser,A.; Watson,S.; Lennard,N.; Moule,S.; Ormond,D.; Quail,M.; Agapow,P.-M.; Platt,S.; Myers,R.; Underwood,A.; Rambaut,A.; Green,J.; Pybus,O.; Kellam,P.; Zambon,M.
EPI323389	MP	United Kingdom	2009-May-30	EPI_ISL_93047	A/England/341/2009		Import from public-domain	Baillie,G.J.; Galiano,M.; Chiam,R.; Gall,A.; Palser,A.; Watson,S.; Lennard,N.; Moule,S.; Ormond,D.; Quail,M.; Agapow,P.-M.; Platt,S.; Myers,R.; Underwood,A.; Rambaut,A.; Green,J.; Pybus,O.; Kellam,P.; Zambon,M.
EPI323743	PB2	United Kingdom	2009-May-30	EPI_ISL_93047	A/England/341/2009		Import from public-domain	Baillie,G.J.; Galiano,M.; Chiam,R.; Gall,A.; Palser,A.; Watson,S.; Lennard,N.; Moule,S.; Ormond,D.; Quail,M.; Agapow,P.-M.; Platt,S.; Myers,R.; Underwood,A.; Rambaut,A.; Green,J.; Pybus,O.; Kellam,P.; Zambon,M.
EPI323744	PB1	United Kingdom	2009-May-30	EPI_ISL_93047	A/England/341/2009		Import from public-domain	Baillie,G.J.; Galiano,M.; Chiam,R.; Gall,A.; Palser,A.; Watson,S.; Lennard,N.; Moule,S.; Ormond,D.; Quail,M.; Agapow,P.-M.; Platt,S.; Myers,R.; Underwood,A.; Rambaut,A.; Green,J.; Pybus,O.; Kellam,P.; Zambon,M.
EPI323312	NS	United Kingdom	2009-May-30	EPI_ISL_93047	A/England/341/2009		Import from public-domain	Baillie,G.J.; Galiano,M.; Chiam,R.; Gall,A.; Palser,A.; Watson,S.; Lennard,N.; Moule,S.; Ormond,D.; Quail,M.; Agapow,P.-M.; Platt,S.; Myers,R.; Underwood,A.; Rambaut,A.; Green,J.; Pybus,O.; Kellam,P.; Zambon,M.
EPI323470	HA	United Kingdom	2009-May-30	EPI_ISL_93047	A/England/341/2009		Import from public-domain	Baillie,G.J.; Galiano,M.; Chiam,R.; Gall,A.; Palser,A.; Watson,S.; Lennard,N.; Moule,S.; Ormond,D.; Quail,M.; Agapow,P.-M.; Platt,S.; Myers,R.; Underwood,A.; Rambaut,A.; Green,J.; Pybus,O.; Kellam,P.; Zambon,M.
EPI323471	NP	United Kingdom	2009-May-30	EPI_ISL_93047	A/England/341/2009		Import from public-domain	Baillie,G.J.; Galiano,M.; Chiam,R.; Gall,A.; Palser,A.; Watson,S.; Lennard,N.; Moule,S.; Ormond,D.; Quail,M.; Agapow,P.-M.; Platt,S.; Myers,R.; Underwood,A.; Rambaut,A.; Green,J.; Pybus,O.; Kellam,P.; Zambon,M.
EPI323465	PA	United Kingdom	2009-May-30	EPI_ISL_93046	A/England/337/2009		Import from public-domain	Baillie,G.J.; Galiano,M.; Chiam,R.; Gall,A.; Palser,A.; Watson,S.; Lennard,N.; Moule,S.; Ormond,D.; Quail,M.; Agapow,P.-M.; Platt,S.; Myers,R.; Underwood,A.; Rambaut,A.; Green,J.; Pybus,O.; Kellam,P.; Zambon,M.
EPI323388	MP	United Kingdom	2009-May-30	EPI_ISL_93046	A/England/337/2009		Import from public-domain	Baillie,G.J.; Galiano,M.; Chiam,R.; Gall,A.; Palser,A.; Watson,S.; Lennard,N.; Moule,S.; Ormond,D.; Quail,M.; Agapow,P.-M.; Platt,S.; Myers,R.; Underwood,A.; Rambaut,A.; Green,J.; Pybus,O.; Kellam,P.; Zambon,M.
EPI323741	PB2	United Kingdom	2009-May-30	EPI_ISL_93046	A/England/337/2009		Import from public-domain	Baillie,G.J.; Galiano,M.; Chiam,R.; Gall,A.; Palser,A.; Watson,S.; Lennard,N.; Moule,S.; Ormond,D.; Quail,M.; Agapow,P.-M.; Platt,S.; Myers,R.; Underwood,A.; Rambaut,A.; Green,J.; Pybus,O.; Kellam,P.; Zambon,M.
EPI323742	PB1	United Kingdom	2009-May-30	EPI_ISL_93046	A/England/337/2009		Import from public-domain	Baillie,G.J.; Galiano,M.; Chiam,R.; Gall,A.; Palser,A.; Watson,S.; Lennard,N.; Moule,S.; Ormond,D.; Quail,M.; Agapow,P.-M.; Platt,S.; Myers,R.; Underwood,A.; Rambaut,A.; Green,J.; Pybus,O.; Kellam,P.; Zambon,M.
EPI323311	NS	United Kingdom	2009-May-30	EPI_ISL_93046	A/England/337/2009		Import from public-domain	Baillie,G.J.; Galiano,M.; Chiam,R.; Gall,A.; Palser,A.; Watson,S.; Lennard,N.; Moule,S.; Ormond,D.; Quail,M.; Agapow,P.-M.; Platt,S.; Myers,R.; Underwood,A.; Rambaut,A.; Green,J.; Pybus,O.; Kellam,P.; Zambon,M.
EPI323466	HA	United Kingdom	2009-May-30	EPI_ISL_93046	A/England/337/2009		Import from public-domain	Baillie,G.J.; Galiano,M.; Chiam,R.; Gall,A.; Palser,A.; Watson,S.; Lennard,N.; Moule,S.; Ormond,D.; Quail,M.; Agapow,P.-M.; Platt,S.; Myers,R.; Underwood,A.; Rambaut,A.; Green,J.; Pybus,O.; Kellam,P.; Zambon,M.
EPI323467	NP	United Kingdom	2009-May-30	EPI_ISL_93046	A/England/337/2009		Import from public-domain	Baillie,G.J.; Galiano,M.; Chiam,R.; Gall,A.; Palser,A.; Watson,S.; Lennard,N.; Moule,S.; Ormond,D.; Quail,M.; Agapow,P.-M.; Platt,S.; Myers,R.; Underwood,A.; Rambaut,A.; Green,J.; Pybus,O.; Kellam,P.; Zambon,M.
EPI323468	NA	United Kingdom	2009-May-30	EPI_ISL_93046	A/England/337/2009		Import from public-domain	Baillie,G.J.; Galiano,M.; Chiam,R.; Gall,A.; Palser,A.; Watson,S.; Lennard,N.; Moule,S.; Ormond,D.; Quail,M.; Agapow,P.-M.; Platt,S.; Myers,R.; Underwood,A.; Rambaut,A.; Green,J.; Pybus,O.; Kellam,P.; Zambon,M.
EPI323387	MP	United Kingdom	2009-May-28	EPI_ISL_93045	A/England/328/2009		Import from public-domain	Baillie,G.J.; Galiano,M.; Chiam,R.; Gall,A.; Palser,A.; Watson,S.; Lennard,N.; Moule,S.; Ormond,D.; Quail,M.; Agapow,P.-M.; Platt,S.; Myers,R.; Underwood,A.; Rambaut,A.; Green,J.; Pybus,O.; Kellam,P.; Zambon,M.
EPI323739	PB2	United Kingdom	2009-May-28	EPI_ISL_93045	A/England/328/2009		Import from public-domain	Baillie,G.J.; Galiano,M.; Chiam,R.; Gall,A.; Palser,A.; Watson,S.; Lennard,N.; Moule,S.; Ormond,D.; Quail,M.; Agapow,P.-M.; Platt,S.; Myers,R.; Underwood,A.; Rambaut,A.; Green,J.; Pybus,O.; Kellam,P.; Zambon,M.
EPI323740	PB1	United Kingdom	2009-May-28	EPI_ISL_93045	A/England/328/2009		Import from public-domain	Baillie,G.J.; Galiano,M.; Chiam,R.; Gall,A.; Palser,A.; Watson,S.; Lennard,N.; Moule,S.; Ormond,D.; Quail,M.; Agapow,P.-M.; Platt,S.; Myers,R.; Underwood,A.; Rambaut,A.; Green,J.; Pybus,O.; Kellam,P.; Zambon,M.
EPI323310	NS	United Kingdom	2009-May-28	EPI_ISL_93045	A/England/328/2009		Import from public-domain	Baillie,G.J.; Galiano,M.; Chiam,R.; Gall,A.; Palser,A.; Watson,S.; Lennard,N.; Moule,S.; Ormond,D.; Quail,M.; Agapow,P.-M.; Platt,S.; Myers,R.; Underwood,A.; Rambaut,A.; Green,J.; Pybus,O.; Kellam,P.; Zambon,M.
EPI323462	HA	United Kingdom	2009-May-28	EPI_ISL_93045	A/England/328/2009		Import from public-domain	Baillie,G.J.; Galiano,M.; Chiam,R.; Gall,A.; Palser,A.; Watson,S.; Lennard,N.; Moule,S.; Ormond,D.; Quail,M.; Agapow,P.-M.; Platt,S.; Myers,R.; Underwood,A.; Rambaut,A.; Green,J.; Pybus,O.; Kellam,P.; Zambon,M.
EPI323463	NP	United Kingdom	2009-May-28	EPI_ISL_93045	A/England/328/2009		Import from public-domain	Baillie,G.J.; Galiano,M.; Chiam,R.; Gall,A.; Palser,A.; Watson,S.; Lennard,N.; Moule,S.; Ormond,D.; Quail,M.; Agapow,P.-M.; Platt,S.; Myers,R.; Underwood,A.; Rambaut,A.; Green,J.; Pybus,O.; Kellam,P.; Zambon,M.
EPI323464	NA	United Kingdom	2009-May-28	EPI_ISL_93045	A/England/328/2009		Import from public-domain	Baillie,G.J.; Galiano,M.; Chiam,R.; Gall,A.; Palser,A.; Watson,S.; Lennard,N.; Moule,S.; Ormond,D.; Quail,M.; Agapow,P.-M.; Platt,S.; Myers,R.; Underwood,A.; Rambaut,A.; Green,J.; Pybus,O.; Kellam,P.; Zambon,M.
EPI323461	PA	United Kingdom	2009-May-28	EPI_ISL_93045	A/England/328/2009		Import from public-domain	Baillie,G.J.; Galiano,M.; Chiam,R.; Gall,A.; Palser,A.; Watson,S.; Lennard,N.; Moule,S.; Ormond,D.; Quail,M.; Agapow,P.-M.; Platt,S.; Myers,R.; Underwood,A.; Rambaut,A.; Green,J.; Pybus,O.; Kellam,P.; Zambon,M.
EPI323386	MP	United Kingdom	2009-May-26	EPI_ISL_93044	A/England/313/2009		Import from public-domain	Baillie,G.J.; Galiano,M.; Chiam,R.; Gall,A.; Palser,A.; Watson,S.; Lennard,N.; Moule,S.; Ormond,D.; Quail,M.; Agapow,P.-M.; Platt,S.; Myers,R.; Underwood,A.; Rambaut,A.; Green,J.; Pybus,O.; Kellam,P.; Zambon,M.
EPI323737	PB2	United Kingdom	2009-May-26	EPI_ISL_93044	A/England/313/2009		Import from public-domain	Baillie,G.J.; Galiano,M.; Chiam,R.; Gall,A.; Palser,A.; Watson,S.; Lennard,N.; Moule,S.; Ormond,D.; Quail,M.; Agapow,P.-M.; Platt,S.; Myers,R.; Underwood,A.; Rambaut,A.; Green,J.; Pybus,O.; Kellam,P.; Zambon,M.
EPI323738	PB1	United Kingdom	2009-May-26	EPI_ISL_93044	A/England/313/2009		Import from public-domain	Baillie,G.J.; Galiano,M.; Chiam,R.; Gall,A.; Palser,A.; Watson,S.; Lennard,N.; Moule,S.; Ormond,D.; Quail,M.; Agapow,P.-M.; Platt,S.; Myers,R.; Underwood,A.; Rambaut,A.; Green,J.; Pybus,O.; Kellam,P.; Zambon,M.
EPI323458	HA	United Kingdom	2009-May-26	EPI_ISL_93044	A/England/313/2009		Import from public-domain	Baillie,G.J.; Galiano,M.; Chiam,R.; Gall,A.; Palser,A.; Watson,S.; Lennard,N.; Moule,S.; Ormond,D.; Quail,M.; Agapow,P.-M.; Platt,S.; Myers,R.; Underwood,A.; Rambaut,A.; Green,J.; Pybus,O.; Kellam,P.; Zambon,M.
EPI323309	NS	United Kingdom	2009-May-26	EPI_ISL_93044	A/England/313/2009		Import from public-domain	Baillie,G.J.; Galiano,M.; Chiam,R.; Gall,A.; Palser,A.; Watson,S.; Lennard,N.; Moule,S.; Ormond,D.; Quail,M.; Agapow,P.-M.; Platt,S.; Myers,R.; Underwood,A.; Rambaut,A.; Green,J.; Pybus,O.; Kellam,P.; Zambon,M.
EPI323459	NP	United Kingdom	2009-May-26	EPI_ISL_93044	A/England/313/2009		Import from public-domain	Baillie,G.J.; Galiano,M.; Chiam,R.; Gall,A.; Palser,A.; Watson,S.; Lennard,N.; Moule,S.; Ormond,D.; Quail,M.; Agapow,P.-M.; Platt,S.; Myers,R.; Underwood,A.; Rambaut,A.; Green,J.; Pybus,O.; Kellam,P.; Zambon,M.
EPI323460	NA	United Kingdom	2009-May-26	EPI_ISL_93044	A/England/313/2009		Import from public-domain	Baillie,G.J.; Galiano,M.; Chiam,R.; Gall,A.; Palser,A.; Watson,S.; Lennard,N.; Moule,S.; Ormond,D.; Quail,M.; Agapow,P.-M.; Platt,S.; Myers,R.; Underwood,A.; Rambaut,A.; Green,J.; Pybus,O.; Kellam,P.; Zambon,M.
EPI323457	PA	United Kingdom	2009-May-26	EPI_ISL_93044	A/England/313/2009		Import from public-domain	Baillie,G.J.; Galiano,M.; Chiam,R.; Gall,A.; Palser,A.; Watson,S.; Lennard,N.; Moule,S.; Ormond,D.; Quail,M.; Agapow,P.-M.; Platt,S.; Myers,R.; Underwood,A.; Rambaut,A.; Green,J.; Pybus,O.; Kellam,P.; Zambon,M.
EPI323385	MP	Ireland	2009-May-24	EPI_ISL_93043	A/Ireland/1/2009		Import from public-domain	Baillie,G.J.; Galiano,M.; Chiam,R.; Gall,A.; Palser,A.; Watson,S.; Lennard,N.; Moule,S.; Ormond,D.; Quail,M.; Agapow,P.-M.; Platt,S.; Myers,R.; Underwood,A.; Rambaut,A.; Green,J.; Pybus,O.; Kellam,P.; Zambon,M.
EPI323735	PB2	Ireland	2009-May-24	EPI_ISL_93043	A/Ireland/1/2009		Import from public-domain	Baillie,G.J.; Galiano,M.; Chiam,R.; Gall,A.; Palser,A.; Watson,S.; Lennard,N.; Moule,S.; Ormond,D.; Quail,M.; Agapow,P.-M.; Platt,S.; Myers,R.; Underwood,A.; Rambaut,A.; Green,J.; Pybus,O.; Kellam,P.; Zambon,M.
EPI323736	PB1	Ireland	2009-May-24	EPI_ISL_93043	A/Ireland/1/2009		Import from public-domain	Baillie,G.J.; Galiano,M.; Chiam,R.; Gall,A.; Palser,A.; Watson,S.; Lennard,N.; Moule,S.; Ormond,D.; Quail,M.; Agapow,P.-M.; Platt,S.; Myers,R.; Underwood,A.; Rambaut,A.; Green,J.; Pybus,O.; Kellam,P.; Zambon,M.
EPI323454	HA	Ireland	2009-May-24	EPI_ISL_93043	A/Ireland/1/2009		Import from public-domain	Baillie,G.J.; Galiano,M.; Chiam,R.; Gall,A.; Palser,A.; Watson,S.; Lennard,N.; Moule,S.; Ormond,D.; Quail,M.; Agapow,P.-M.; Platt,S.; Myers,R.; Underwood,A.; Rambaut,A.; Green,J.; Pybus,O.; Kellam,P.; Zambon,M.
EPI323455	NP	Ireland	2009-May-24	EPI_ISL_93043	A/Ireland/1/2009		Import from public-domain	Baillie,G.J.; Galiano,M.; Chiam,R.; Gall,A.; Palser,A.; Watson,S.; Lennard,N.; Moule,S.; Ormond,D.; Quail,M.; Agapow,P.-M.; Platt,S.; Myers,R.; Underwood,A.; Rambaut,A.; Green,J.; Pybus,O.; Kellam,P.; Zambon,M.
EPI323456	NA	Ireland	2009-May-24	EPI_ISL_93043	A/Ireland/1/2009		Import from public-domain	Baillie,G.J.; Galiano,M.; Chiam,R.; Gall,A.; Palser,A.; Watson,S.; Lennard,N.; Moule,S.; Ormond,D.; Quail,M.; Agapow,P.-M.; Platt,S.; Myers,R.; Underwood,A.; Rambaut,A.; Green,J.; Pybus,O.; Kellam,P.; Zambon,M.
EPI323308	NS	Ireland	2009-May-24	EPI_ISL_93043	A/Ireland/1/2009		Import from public-domain	Baillie,G.J.; Galiano,M.; Chiam,R.; Gall,A.; Palser,A.; Watson,S.; Lennard,N.; Moule,S.; Ormond,D.; Quail,M.; Agapow,P.-M.; Platt,S.; Myers,R.; Underwood,A.; Rambaut,A.; Green,J.; Pybus,O.; Kellam,P.; Zambon,M.
EPI323453	PA	Ireland	2009-May-24	EPI_ISL_93043	A/Ireland/1/2009		Import from public-domain	Baillie,G.J.; Galiano,M.; Chiam,R.; Gall,A.; Palser,A.; Watson,S.; Lennard,N.; Moule,S.; Ormond,D.; Quail,M.; Agapow,P.-M.; Platt,S.; Myers,R.; Underwood,A.; Rambaut,A.; Green,J.; Pybus,O.; Kellam,P.; Zambon,M.
EPI323384	MP	United Kingdom	2009-May-26	EPI_ISL_93042	A/England/303/2009		Import from public-domain	Baillie,G.J.; Galiano,M.; Chiam,R.; Gall,A.; Palser,A.; Watson,S.; Lennard,N.; Moule,S.; Ormond,D.; Quail,M.; Agapow,P.-M.; Platt,S.; Myers,R.; Underwood,A.; Rambaut,A.; Green,J.; Pybus,O.; Kellam,P.; Zambon,M.
EPI323733	PB2	United Kingdom	2009-May-26	EPI_ISL_93042	A/England/303/2009		Import from public-domain	Baillie,G.J.; Galiano,M.; Chiam,R.; Gall,A.; Palser,A.; Watson,S.; Lennard,N.; Moule,S.; Ormond,D.; Quail,M.; Agapow,P.-M.; Platt,S.; Myers,R.; Underwood,A.; Rambaut,A.; Green,J.; Pybus,O.; Kellam,P.; Zambon,M.
EPI323734	PB1	United Kingdom	2009-May-26	EPI_ISL_93042	A/England/303/2009		Import from public-domain	Baillie,G.J.; Galiano,M.; Chiam,R.; Gall,A.; Palser,A.; Watson,S.; Lennard,N.; Moule,S.; Ormond,D.; Quail,M.; Agapow,P.-M.; Platt,S.; Myers,R.; Underwood,A.; Rambaut,A.; Green,J.; Pybus,O.; Kellam,P.; Zambon,M.
EPI323450	HA	United Kingdom	2009-May-26	EPI_ISL_93042	A/England/303/2009		Import from public-domain	Baillie,G.J.; Galiano,M.; Chiam,R.; Gall,A.; Palser,A.; Watson,S.; Lennard,N.; Moule,S.; Ormond,D.; Quail,M.; Agapow,P.-M.; Platt,S.; Myers,R.; Underwood,A.; Rambaut,A.; Green,J.; Pybus,O.; Kellam,P.; Zambon,M.
EPI323451	NP	United Kingdom	2009-May-26	EPI_ISL_93042	A/England/303/2009		Import from public-domain	Baillie,G.J.; Galiano,M.; Chiam,R.; Gall,A.; Palser,A.; Watson,S.; Lennard,N.; Moule,S.; Ormond,D.; Quail,M.; Agapow,P.-M.; Platt,S.; Myers,R.; Underwood,A.; Rambaut,A.; Green,J.; Pybus,O.; Kellam,P.; Zambon,M.
EPI323452	NA	United Kingdom	2009-May-26	EPI_ISL_93042	A/England/303/2009		Import from public-domain	Baillie,G.J.; Galiano,M.; Chiam,R.; Gall,A.; Palser,A.; Watson,S.; Lennard,N.; Moule,S.; Ormond,D.; Quail,M.; Agapow,P.-M.; Platt,S.; Myers,R.; Underwood,A.; Rambaut,A.; Green,J.; Pybus,O.; Kellam,P.; Zambon,M.
EPI323307	NS	United Kingdom	2009-May-26	EPI_ISL_93042	A/England/303/2009		Import from public-domain	Baillie,G.J.; Galiano,M.; Chiam,R.; Gall,A.; Palser,A.; Watson,S.; Lennard,N.; Moule,S.; Ormond,D.; Quail,M.; Agapow,P.-M.; Platt,S.; Myers,R.; Underwood,A.; Rambaut,A.; Green,J.; Pybus,O.; Kellam,P.; Zambon,M.
EPI323449	PA	United Kingdom	2009-May-26	EPI_ISL_93042	A/England/303/2009		Import from public-domain	Baillie,G.J.; Galiano,M.; Chiam,R.; Gall,A.; Palser,A.; Watson,S.; Lennard,N.; Moule,S.; Ormond,D.; Quail,M.; Agapow,P.-M.; Platt,S.; Myers,R.; Underwood,A.; Rambaut,A.; Green,J.; Pybus,O.; Kellam,P.; Zambon,M.
EPI323383	MP	United Kingdom	2009-May-05	EPI_ISL_93041	A/England/249/2009		Import from public-domain	Baillie,G.J.; Galiano,M.; Chiam,R.; Gall,A.; Palser,A.; Watson,S.; Lennard,N.; Moule,S.; Ormond,D.; Quail,M.; Agapow,P.-M.; Platt,S.; Myers,R.; Underwood,A.; Rambaut,A.; Green,J.; Pybus,O.; Kellam,P.; Zambon,M.
EPI323731	PB2	United Kingdom	2009-May-05	EPI_ISL_93041	A/England/249/2009		Import from public-domain	Baillie,G.J.; Galiano,M.; Chiam,R.; Gall,A.; Palser,A.; Watson,S.; Lennard,N.; Moule,S.; Ormond,D.; Quail,M.; Agapow,P.-M.; Platt,S.; Myers,R.; Underwood,A.; Rambaut,A.; Green,J.; Pybus,O.; Kellam,P.; Zambon,M.
EPI323732	PB1	United Kingdom	2009-May-05	EPI_ISL_93041	A/England/249/2009		Import from public-domain	Baillie,G.J.; Galiano,M.; Chiam,R.; Gall,A.; Palser,A.; Watson,S.; Lennard,N.; Moule,S.; Ormond,D.; Quail,M.; Agapow,P.-M.; Platt,S.; Myers,R.; Underwood,A.; Rambaut,A.; Green,J.; Pybus,O.; Kellam,P.; Zambon,M.
EPI323446	HA	United Kingdom	2009-May-05	EPI_ISL_93041	A/England/249/2009		Import from public-domain	Baillie,G.J.; Galiano,M.; Chiam,R.; Gall,A.; Palser,A.; Watson,S.; Lennard,N.; Moule,S.; Ormond,D.; Quail,M.; Agapow,P.-M.; Platt,S.; Myers,R.; Underwood,A.; Rambaut,A.; Green,J.; Pybus,O.; Kellam,P.; Zambon,M.
EPI323447	NP	United Kingdom	2009-May-05	EPI_ISL_93041	A/England/249/2009		Import from public-domain	Baillie,G.J.; Galiano,M.; Chiam,R.; Gall,A.; Palser,A.; Watson,S.; Lennard,N.; Moule,S.; Ormond,D.; Quail,M.; Agapow,P.-M.; Platt,S.; Myers,R.; Underwood,A.; Rambaut,A.; Green,J.; Pybus,O.; Kellam,P.; Zambon,M.
EPI323448	NA	United Kingdom	2009-May-05	EPI_ISL_93041	A/England/249/2009		Import from public-domain	Baillie,G.J.; Galiano,M.; Chiam,R.; Gall,A.; Palser,A.; Watson,S.; Lennard,N.; Moule,S.; Ormond,D.; Quail,M.; Agapow,P.-M.; Platt,S.; Myers,R.; Underwood,A.; Rambaut,A.; Green,J.; Pybus,O.; Kellam,P.; Zambon,M.
EPI323306	NS	United Kingdom	2009-May-05	EPI_ISL_93041	A/England/249/2009		Import from public-domain	Baillie,G.J.; Galiano,M.; Chiam,R.; Gall,A.; Palser,A.; Watson,S.; Lennard,N.; Moule,S.; Ormond,D.; Quail,M.; Agapow,P.-M.; Platt,S.; Myers,R.; Underwood,A.; Rambaut,A.; Green,J.; Pybus,O.; Kellam,P.; Zambon,M.
EPI323445	PA	United Kingdom	2009-May-05	EPI_ISL_93041	A/England/249/2009		Import from public-domain	Baillie,G.J.; Galiano,M.; Chiam,R.; Gall,A.; Palser,A.; Watson,S.; Lennard,N.; Moule,S.; Ormond,D.; Quail,M.; Agapow,P.-M.; Platt,S.; Myers,R.; Underwood,A.; Rambaut,A.; Green,J.; Pybus,O.; Kellam,P.; Zambon,M.
EPI323382	MP	United Kingdom	2009-May-02	EPI_ISL_93040	A/England/221/2009		Import from public-domain	Baillie,G.J.; Galiano,M.; Chiam,R.; Gall,A.; Palser,A.; Watson,S.; Lennard,N.; Moule,S.; Ormond,D.; Quail,M.; Agapow,P.-M.; Platt,S.; Myers,R.; Underwood,A.; Rambaut,A.; Green,J.; Pybus,O.; Kellam,P.; Zambon,M.
EPI323442	HA	United Kingdom	2009-May-02	EPI_ISL_93040	A/England/221/2009		Import from public-domain	Baillie,G.J.; Galiano,M.; Chiam,R.; Gall,A.; Palser,A.; Watson,S.; Lennard,N.; Moule,S.; Ormond,D.; Quail,M.; Agapow,P.-M.; Platt,S.; Myers,R.; Underwood,A.; Rambaut,A.; Green,J.; Pybus,O.; Kellam,P.; Zambon,M.
EPI323729	PB2	United Kingdom	2009-May-02	EPI_ISL_93040	A/England/221/2009		Import from public-domain	Baillie,G.J.; Galiano,M.; Chiam,R.; Gall,A.; Palser,A.; Watson,S.; Lennard,N.; Moule,S.; Ormond,D.; Quail,M.; Agapow,P.-M.; Platt,S.; Myers,R.; Underwood,A.; Rambaut,A.; Green,J.; Pybus,O.; Kellam,P.; Zambon,M.
EPI323730	PB1	United Kingdom	2009-May-02	EPI_ISL_93040	A/England/221/2009		Import from public-domain	Baillie,G.J.; Galiano,M.; Chiam,R.; Gall,A.; Palser,A.; Watson,S.; Lennard,N.; Moule,S.; Ormond,D.; Quail,M.; Agapow,P.-M.; Platt,S.; Myers,R.; Underwood,A.; Rambaut,A.; Green,J.; Pybus,O.; Kellam,P.; Zambon,M.
EPI323443	NP	United Kingdom	2009-May-02	EPI_ISL_93040	A/England/221/2009		Import from public-domain	Baillie,G.J.; Galiano,M.; Chiam,R.; Gall,A.; Palser,A.; Watson,S.; Lennard,N.; Moule,S.; Ormond,D.; Quail,M.; Agapow,P.-M.; Platt,S.; Myers,R.; Underwood,A.; Rambaut,A.; Green,J.; Pybus,O.; Kellam,P.; Zambon,M.
EPI323444	NA	United Kingdom	2009-May-02	EPI_ISL_93040	A/England/221/2009		Import from public-domain	Baillie,G.J.; Galiano,M.; Chiam,R.; Gall,A.; Palser,A.; Watson,S.; Lennard,N.; Moule,S.; Ormond,D.; Quail,M.; Agapow,P.-M.; Platt,S.; Myers,R.; Underwood,A.; Rambaut,A.; Green,J.; Pybus,O.; Kellam,P.; Zambon,M.
EPI323305	NS	United Kingdom	2009-May-02	EPI_ISL_93040	A/England/221/2009		Import from public-domain	Baillie,G.J.; Galiano,M.; Chiam,R.; Gall,A.; Palser,A.; Watson,S.; Lennard,N.; Moule,S.; Ormond,D.; Quail,M.; Agapow,P.-M.; Platt,S.; Myers,R.; Underwood,A.; Rambaut,A.; Green,J.; Pybus,O.; Kellam,P.; Zambon,M.
EPI323441	PA	United Kingdom	2009-May-02	EPI_ISL_93040	A/England/221/2009		Import from public-domain	Baillie,G.J.; Galiano,M.; Chiam,R.; Gall,A.; Palser,A.; Watson,S.; Lennard,N.; Moule,S.; Ormond,D.; Quail,M.; Agapow,P.-M.; Platt,S.; Myers,R.; Underwood,A.; Rambaut,A.; Green,J.; Pybus,O.; Kellam,P.; Zambon,M.
EPI323438	HA	United Kingdom	2009-Apr-30	EPI_ISL_93039	A/England/217/2009		Import from public-domain	Baillie,G.J.; Galiano,M.; Chiam,R.; Gall,A.; Palser,A.; Watson,S.; Lennard,N.; Moule,S.; Ormond,D.; Quail,M.; Agapow,P.-M.; Platt,S.; Myers,R.; Underwood,A.; Rambaut,A.; Green,J.; Pybus,O.; Kellam,P.; Zambon,M.
EPI323439	NP	United Kingdom	2009-Apr-30	EPI_ISL_93039	A/England/217/2009		Import from public-domain	Baillie,G.J.; Galiano,M.; Chiam,R.; Gall,A.; Palser,A.; Watson,S.; Lennard,N.; Moule,S.; Ormond,D.; Quail,M.; Agapow,P.-M.; Platt,S.; Myers,R.; Underwood,A.; Rambaut,A.; Green,J.; Pybus,O.; Kellam,P.; Zambon,M.
EPI323440	NA	United Kingdom	2009-Apr-30	EPI_ISL_93039	A/England/217/2009		Import from public-domain	Baillie,G.J.; Galiano,M.; Chiam,R.; Gall,A.; Palser,A.; Watson,S.; Lennard,N.; Moule,S.; Ormond,D.; Quail,M.; Agapow,P.-M.; Platt,S.; Myers,R.; Underwood,A.; Rambaut,A.; Green,J.; Pybus,O.; Kellam,P.; Zambon,M.
EPI323727	PB2	United Kingdom	2009-Apr-30	EPI_ISL_93039	A/England/217/2009		Import from public-domain	Baillie,G.J.; Galiano,M.; Chiam,R.; Gall,A.; Palser,A.; Watson,S.; Lennard,N.; Moule,S.; Ormond,D.; Quail,M.; Agapow,P.-M.; Platt,S.; Myers,R.; Underwood,A.; Rambaut,A.; Green,J.; Pybus,O.; Kellam,P.; Zambon,M.
EPI323728	PB1	United Kingdom	2009-Apr-30	EPI_ISL_93039	A/England/217/2009		Import from public-domain	Baillie,G.J.; Galiano,M.; Chiam,R.; Gall,A.; Palser,A.; Watson,S.; Lennard,N.; Moule,S.; Ormond,D.; Quail,M.; Agapow,P.-M.; Platt,S.; Myers,R.; Underwood,A.; Rambaut,A.; Green,J.; Pybus,O.; Kellam,P.; Zambon,M.
EPI323304	NS	United Kingdom	2009-Apr-30	EPI_ISL_93039	A/England/217/2009		Import from public-domain	Baillie,G.J.; Galiano,M.; Chiam,R.; Gall,A.; Palser,A.; Watson,S.; Lennard,N.; Moule,S.; Ormond,D.; Quail,M.; Agapow,P.-M.; Platt,S.; Myers,R.; Underwood,A.; Rambaut,A.; Green,J.; Pybus,O.; Kellam,P.; Zambon,M.
EPI323381	MP	United Kingdom	2009-Apr-30	EPI_ISL_93039	A/England/217/2009		Import from public-domain	Baillie,G.J.; Galiano,M.; Chiam,R.; Gall,A.; Palser,A.; Watson,S.; Lennard,N.; Moule,S.; Ormond,D.; Quail,M.; Agapow,P.-M.; Platt,S.; Myers,R.; Underwood,A.; Rambaut,A.; Green,J.; Pybus,O.; Kellam,P.; Zambon,M.
EPI323437	PA	United Kingdom	2009-Apr-30	EPI_ISL_93039	A/England/217/2009		Import from public-domain	Baillie,G.J.; Galiano,M.; Chiam,R.; Gall,A.; Palser,A.; Watson,S.; Lennard,N.; Moule,S.; Ormond,D.; Quail,M.; Agapow,P.-M.; Platt,S.; Myers,R.; Underwood,A.; Rambaut,A.; Green,J.; Pybus,O.; Kellam,P.; Zambon,M.
EPI323434	HA	United Kingdom	2009-Apr-29	EPI_ISL_93038	A/England/213/2009		Import from public-domain	Baillie,G.J.; Galiano,M.; Chiam,R.; Gall,A.; Palser,A.; Watson,S.; Lennard,N.; Moule,S.; Ormond,D.; Quail,M.; Agapow,P.-M.; Platt,S.; Myers,R.; Underwood,A.; Rambaut,A.; Green,J.; Pybus,O.; Kellam,P.; Zambon,M.
EPI323435	NP	United Kingdom	2009-Apr-29	EPI_ISL_93038	A/England/213/2009		Import from public-domain	Baillie,G.J.; Galiano,M.; Chiam,R.; Gall,A.; Palser,A.; Watson,S.; Lennard,N.; Moule,S.; Ormond,D.; Quail,M.; Agapow,P.-M.; Platt,S.; Myers,R.; Underwood,A.; Rambaut,A.; Green,J.; Pybus,O.; Kellam,P.; Zambon,M.
EPI323436	NA	United Kingdom	2009-Apr-29	EPI_ISL_93038	A/England/213/2009		Import from public-domain	Baillie,G.J.; Galiano,M.; Chiam,R.; Gall,A.; Palser,A.; Watson,S.; Lennard,N.; Moule,S.; Ormond,D.; Quail,M.; Agapow,P.-M.; Platt,S.; Myers,R.; Underwood,A.; Rambaut,A.; Green,J.; Pybus,O.; Kellam,P.; Zambon,M.
EPI323725	PB2	United Kingdom	2009-Apr-29	EPI_ISL_93038	A/England/213/2009		Import from public-domain	Baillie,G.J.; Galiano,M.; Chiam,R.; Gall,A.; Palser,A.; Watson,S.; Lennard,N.; Moule,S.; Ormond,D.; Quail,M.; Agapow,P.-M.; Platt,S.; Myers,R.; Underwood,A.; Rambaut,A.; Green,J.; Pybus,O.; Kellam,P.; Zambon,M.
EPI323726	PB1	United Kingdom	2009-Apr-29	EPI_ISL_93038	A/England/213/2009		Import from public-domain	Baillie,G.J.; Galiano,M.; Chiam,R.; Gall,A.; Palser,A.; Watson,S.; Lennard,N.; Moule,S.; Ormond,D.; Quail,M.; Agapow,P.-M.; Platt,S.; Myers,R.; Underwood,A.; Rambaut,A.; Green,J.; Pybus,O.; Kellam,P.; Zambon,M.
EPI323303	NS	United Kingdom	2009-Apr-29	EPI_ISL_93038	A/England/213/2009		Import from public-domain	Baillie,G.J.; Galiano,M.; Chiam,R.; Gall,A.; Palser,A.; Watson,S.; Lennard,N.; Moule,S.; Ormond,D.; Quail,M.; Agapow,P.-M.; Platt,S.; Myers,R.; Underwood,A.; Rambaut,A.; Green,J.; Pybus,O.; Kellam,P.; Zambon,M.
EPI323380	MP	United Kingdom	2009-Apr-29	EPI_ISL_93038	A/England/213/2009		Import from public-domain	Baillie,G.J.; Galiano,M.; Chiam,R.; Gall,A.; Palser,A.; Watson,S.; Lennard,N.; Moule,S.; Ormond,D.; Quail,M.; Agapow,P.-M.; Platt,S.; Myers,R.; Underwood,A.; Rambaut,A.; Green,J.; Pybus,O.; Kellam,P.; Zambon,M.
EPI323433	PA	United Kingdom	2009-Apr-29	EPI_ISL_93038	A/England/213/2009		Import from public-domain	Baillie,G.J.; Galiano,M.; Chiam,R.; Gall,A.; Palser,A.; Watson,S.; Lennard,N.; Moule,S.; Ormond,D.; Quail,M.; Agapow,P.-M.; Platt,S.; Myers,R.; Underwood,A.; Rambaut,A.; Green,J.; Pybus,O.; Kellam,P.; Zambon,M.
EPI323430	HA	United Kingdom	2009-Jun-05	EPI_ISL_93037	A/England/456/2009		Import from public-domain	Baillie,G.J.; Galiano,M.; Chiam,R.; Gall,A.; Palser,A.; Watson,S.; Lennard,N.; Moule,S.; Ormond,D.; Quail,M.; Agapow,P.-M.; Platt,S.; Myers,R.; Underwood,A.; Rambaut,A.; Green,J.; Pybus,O.; Kellam,P.; Zambon,M.
EPI323431	NP	United Kingdom	2009-Jun-05	EPI_ISL_93037	A/England/456/2009		Import from public-domain	Baillie,G.J.; Galiano,M.; Chiam,R.; Gall,A.; Palser,A.; Watson,S.; Lennard,N.; Moule,S.; Ormond,D.; Quail,M.; Agapow,P.-M.; Platt,S.; Myers,R.; Underwood,A.; Rambaut,A.; Green,J.; Pybus,O.; Kellam,P.; Zambon,M.
EPI323432	NA	United Kingdom	2009-Jun-05	EPI_ISL_93037	A/England/456/2009		Import from public-domain	Baillie,G.J.; Galiano,M.; Chiam,R.; Gall,A.; Palser,A.; Watson,S.; Lennard,N.; Moule,S.; Ormond,D.; Quail,M.; Agapow,P.-M.; Platt,S.; Myers,R.; Underwood,A.; Rambaut,A.; Green,J.; Pybus,O.; Kellam,P.; Zambon,M.
EPI323723	PB2	United Kingdom	2009-Jun-05	EPI_ISL_93037	A/England/456/2009		Import from public-domain	Baillie,G.J.; Galiano,M.; Chiam,R.; Gall,A.; Palser,A.; Watson,S.; Lennard,N.; Moule,S.; Ormond,D.; Quail,M.; Agapow,P.-M.; Platt,S.; Myers,R.; Underwood,A.; Rambaut,A.; Green,J.; Pybus,O.; Kellam,P.; Zambon,M.
EPI323724	PB1	United Kingdom	2009-Jun-05	EPI_ISL_93037	A/England/456/2009		Import from public-domain	Baillie,G.J.; Galiano,M.; Chiam,R.; Gall,A.; Palser,A.; Watson,S.; Lennard,N.; Moule,S.; Ormond,D.; Quail,M.; Agapow,P.-M.; Platt,S.; Myers,R.; Underwood,A.; Rambaut,A.; Green,J.; Pybus,O.; Kellam,P.; Zambon,M.
EPI323302	NS	United Kingdom	2009-Jun-05	EPI_ISL_93037	A/England/456/2009		Import from public-domain	Baillie,G.J.; Galiano,M.; Chiam,R.; Gall,A.; Palser,A.; Watson,S.; Lennard,N.; Moule,S.; Ormond,D.; Quail,M.; Agapow,P.-M.; Platt,S.; Myers,R.; Underwood,A.; Rambaut,A.; Green,J.; Pybus,O.; Kellam,P.; Zambon,M.
EPI323379	MP	United Kingdom	2009-Jun-05	EPI_ISL_93037	A/England/456/2009		Import from public-domain	Baillie,G.J.; Galiano,M.; Chiam,R.; Gall,A.; Palser,A.; Watson,S.; Lennard,N.; Moule,S.; Ormond,D.; Quail,M.; Agapow,P.-M.; Platt,S.; Myers,R.; Underwood,A.; Rambaut,A.; Green,J.; Pybus,O.; Kellam,P.; Zambon,M.
EPI323429	PA	United Kingdom	2009-Jun-05	EPI_ISL_93037	A/England/456/2009		Import from public-domain	Baillie,G.J.; Galiano,M.; Chiam,R.; Gall,A.; Palser,A.; Watson,S.; Lennard,N.; Moule,S.; Ormond,D.; Quail,M.; Agapow,P.-M.; Platt,S.; Myers,R.; Underwood,A.; Rambaut,A.; Green,J.; Pybus,O.; Kellam,P.; Zambon,M.
EPI320439	PB2	China	2009-Nov-11	EPI_ISL_91049	A/Changchun/01/2009		Import from public-domain	Zhu,X.; Yu,Z.; Gao,Y.; Xia,X.
EPI320440	PB1	China	2009-Nov-11	EPI_ISL_91049	A/Changchun/01/2009		Import from public-domain	Zhu,X.; Yu,Z.; Gao,Y.; Xia,X.
EPI320441	PA	China	2009-Nov-11	EPI_ISL_91049	A/Changchun/01/2009		Import from public-domain	Zhu,X.; Yu,Z.; Gao,Y.; Xia,X.
EPI320442	HA	China	2009-Nov-11	EPI_ISL_91049	A/Changchun/01/2009		Import from public-domain	Zhu,X.; Yu,Z.; Gao,Y.; Xia,X.
EPI320443	NP	China	2009-Nov-11	EPI_ISL_91049	A/Changchun/01/2009		Import from public-domain	Zhu,X.; Yu,Z.; Gao,Y.; Xia,X.
EPI320444	NA	China	2009-Nov-11	EPI_ISL_91049	A/Changchun/01/2009		Import from public-domain	Zhu,X.; Yu,Z.; Gao,Y.; Xia,X.
EPI320445	MP	China	2009-Nov-11	EPI_ISL_91049	A/Changchun/01/2009		Import from public-domain	Zhu,X.; Yu,Z.; Gao,Y.; Xia,X.
EPI320446	NS	China	2009-Nov-11	EPI_ISL_91049	A/Changchun/01/2009		Import from public-domain	Zhu,X.; Yu,Z.; Gao,Y.; Xia,X.
EPI297071	PB2	China	2009-Nov-10	EPI_ISL_84667	A/Jiangsu/S62/2009		Import from public-domain	Luo,P.; Qi,X.; Cui,L.; Jiao,Y.; Tang,F.; Wang,H.
EPI297072	PA	China	2009-Nov-10	EPI_ISL_84667	A/Jiangsu/S62/2009		Import from public-domain	Luo,P.; Qi,X.; Cui,L.; Jiao,Y.; Tang,F.; Wang,H.
EPI297073	PB1	China	2009-Nov-10	EPI_ISL_84667	A/Jiangsu/S62/2009		Import from public-domain	Luo,P.; Qi,X.; Cui,L.; Jiao,Y.; Tang,F.; Wang,H.
EPI297068	HA	China	2009-Nov-10	EPI_ISL_84667	A/Jiangsu/S62/2009		Import from public-domain	Luo,P.; Qi,X.; Cui,L.; Jiao,Y.; Tang,F.; Wang,H.
EPI297069	NP	China	2009-Nov-10	EPI_ISL_84667	A/Jiangsu/S62/2009		Import from public-domain	Luo,P.; Qi,X.; Cui,L.; Jiao,Y.; Tang,F.; Wang,H.
EPI297070	NA	China	2009-Nov-10	EPI_ISL_84667	A/Jiangsu/S62/2009		Import from public-domain	Luo,P.; Qi,X.; Cui,L.; Jiao,Y.; Tang,F.; Wang,H.
EPI297074	MP	China	2009-Nov-10	EPI_ISL_84667	A/Jiangsu/S62/2009		Import from public-domain	Luo,P.; Qi,X.; Cui,L.; Jiao,Y.; Tang,F.; Wang,H.
EPI297075	NS	China	2009-Nov-10	EPI_ISL_84667	A/Jiangsu/S62/2009		Import from public-domain	Luo,P.; Qi,X.; Cui,L.; Jiao,Y.; Tang,F.; Wang,H.
EPI300955	NP	China	2009-Nov-10	EPI_ISL_84666	A/Jiangsu/S61/2009		Import from public-domain	Luo,P.; Qi,X.; Cui,L.; Tang,F.; Wang,H.
EPI300956	NA	China	2009-Nov-10	EPI_ISL_84666	A/Jiangsu/S61/2009		Import from public-domain	Luo,P.; Qi,X.; Cui,L.; Tang,F.; Wang,H.
EPI300957	PB2	China	2009-Nov-10	EPI_ISL_84666	A/Jiangsu/S61/2009		Import from public-domain	Luo,P.; Qi,X.; Cui,L.; Tang,F.; Wang,H.
EPI300958	PA	China	2009-Nov-10	EPI_ISL_84666	A/Jiangsu/S61/2009		Import from public-domain	Luo,P.; Qi,X.; Cui,L.; Tang,F.; Wang,H.
EPI300959	PB1	China	2009-Nov-10	EPI_ISL_84666	A/Jiangsu/S61/2009		Import from public-domain	Luo,P.; Qi,X.; Cui,L.; Tang,F.; Wang,H.
EPI300960	MP	China	2009-Nov-10	EPI_ISL_84666	A/Jiangsu/S61/2009		Import from public-domain	Luo,P.; Qi,X.; Cui,L.; Tang,F.; Wang,H.
EPI300961	NS	China	2009-Nov-10	EPI_ISL_84666	A/Jiangsu/S61/2009		Import from public-domain	Luo,P.; Qi,X.; Cui,L.; Tang,F.; Wang,H.
EPI297067	HA	China	2009-Nov-10	EPI_ISL_84666	A/Jiangsu/S61/2009		Import from public-domain	Luo,P.; Qi,X.; Cui,L.; Tang,F.; Wang,H.
EPI294683	NP	United Kingdom	2010-Aug-01	EPI_ISL_83909	A/England/3220137/2010	Microbiology Services Colindale, Public Health England	Microbiology Services Colindale, Public Health England	Galiano,M.
EPI294684	NS	United Kingdom	2010-Aug-01	EPI_ISL_83909	A/England/3220137/2010	Microbiology Services Colindale, Public Health England	Microbiology Services Colindale, Public Health England	Galiano,M.
EPI294685	MP	United Kingdom	2010-Aug-01	EPI_ISL_83909	A/England/3220137/2010	Microbiology Services Colindale, Public Health England	Microbiology Services Colindale, Public Health England	Galiano,M.
EPI294686	PA	United Kingdom	2010-Aug-01	EPI_ISL_83909	A/England/3220137/2010	Microbiology Services Colindale, Public Health England	Microbiology Services Colindale, Public Health England	Galiano,M.
EPI294687	PB2	United Kingdom	2010-Aug-01	EPI_ISL_83909	A/England/3220137/2010	Microbiology Services Colindale, Public Health England	Microbiology Services Colindale, Public Health England	Galiano,M.
EPI294688	PB1	United Kingdom	2010-Aug-01	EPI_ISL_83909	A/England/3220137/2010	Microbiology Services Colindale, Public Health England	Microbiology Services Colindale, Public Health England	Galiano,M.
EPI294689	NA	United Kingdom	2010-Aug-01	EPI_ISL_83909	A/England/3220137/2010	Microbiology Services Colindale, Public Health England	Microbiology Services Colindale, Public Health England	Galiano,M.
EPI294690	HA	United Kingdom	2010-Aug-01	EPI_ISL_83909	A/England/3220137/2010	Microbiology Services Colindale, Public Health England	Microbiology Services Colindale, Public Health England	Galiano,M.
EPI294244	NP	Papua New Guinea	2010-May-10	EPI_ISL_83836	A/VANIMO/3/2010	Papua New Guinea Institute of Medical Research	WHO Collaborating Centre for Reference and Research on Influenza	Deng,Y-M; Iannello,P; Caldwell,N; Leang,S-K; Komadina,N.
EPI294245	NS	Papua New Guinea	2010-May-10	EPI_ISL_83836	A/VANIMO/3/2010	Papua New Guinea Institute of Medical Research	WHO Collaborating Centre for Reference and Research on Influenza	Deng,Y-M; Iannello,P; Caldwell,N; Leang,S-K; Komadina,N.
EPI294246	MP	Papua New Guinea	2010-May-10	EPI_ISL_83836	A/VANIMO/3/2010	Papua New Guinea Institute of Medical Research	WHO Collaborating Centre for Reference and Research on Influenza	Deng,Y-M; Iannello,P; Caldwell,N; Leang,S-K; Komadina,N.
EPI294247	PA	Papua New Guinea	2010-May-10	EPI_ISL_83836	A/VANIMO/3/2010	Papua New Guinea Institute of Medical Research	WHO Collaborating Centre for Reference and Research on Influenza	Deng,Y-M; Iannello,P; Caldwell,N; Leang,S-K; Komadina,N.
EPI294250	NA	Papua New Guinea	2010-May-10	EPI_ISL_83836	A/VANIMO/3/2010	Papua New Guinea Institute of Medical Research	WHO Collaborating Centre for Reference and Research on Influenza	Deng,Y-M; Iannello,P; Caldwell,N; Leang,S-K; Komadina,N.
EPI294251	HA	Papua New Guinea	2010-May-10	EPI_ISL_83836	A/VANIMO/3/2010	Papua New Guinea Institute of Medical Research	WHO Collaborating Centre for Reference and Research on Influenza	Deng,Y-M; Iannello,P; Caldwell,N; Leang,S-K; Komadina,N.
EPI294248	PB2	Papua New Guinea	2010-May-10	EPI_ISL_83836	A/VANIMO/3/2010	Papua New Guinea Institute of Medical Research	WHO Collaborating Centre for Reference and Research on Influenza	Deng,Y-M; Iannello,P; Caldwell,N; Leang,S-K; Komadina,N.
EPI294249	PB1	Papua New Guinea	2010-May-10	EPI_ISL_83836	A/VANIMO/3/2010	Papua New Guinea Institute of Medical Research	WHO Collaborating Centre for Reference and Research on Influenza	Deng,Y-M; Iannello,P; Caldwell,N; Leang,S-K; Komadina,N.
EPI292863	NP	Australia	2009-Aug-28	EPI_ISL_83562	A/Brisbane/2015/2009	Queensland Health Forensic and Scientific Services	WHO Collaborating Centre for Reference and Research on Influenza	Deng,Y-M.; Iannello,P.; Komadina,N.
EPI292864	NS	Australia	2009-Aug-28	EPI_ISL_83562	A/Brisbane/2015/2009	Queensland Health Forensic and Scientific Services	WHO Collaborating Centre for Reference and Research on Influenza	Deng,Y-M.; Iannello,P.; Komadina,N.
EPI292865	MP	Australia	2009-Aug-28	EPI_ISL_83562	A/Brisbane/2015/2009	Queensland Health Forensic and Scientific Services	WHO Collaborating Centre for Reference and Research on Influenza	Deng,Y-M.; Iannello,P.; Komadina,N.
EPI292866	PA	Australia	2009-Aug-28	EPI_ISL_83562	A/Brisbane/2015/2009	Queensland Health Forensic and Scientific Services	WHO Collaborating Centre for Reference and Research on Influenza	Deng,Y-M.; Iannello,P.; Komadina,N.
EPI292867	PB2	Australia	2009-Aug-28	EPI_ISL_83562	A/Brisbane/2015/2009	Queensland Health Forensic and Scientific Services	WHO Collaborating Centre for Reference and Research on Influenza	Deng,Y-M.; Iannello,P.; Komadina,N.
EPI292868	PB1	Australia	2009-Aug-28	EPI_ISL_83562	A/Brisbane/2015/2009	Queensland Health Forensic and Scientific Services	WHO Collaborating Centre for Reference and Research on Influenza	Deng,Y-M.; Iannello,P.; Komadina,N.
EPI292869	NA	Australia	2009-Aug-28	EPI_ISL_83562	A/Brisbane/2015/2009	Queensland Health Forensic and Scientific Services	WHO Collaborating Centre for Reference and Research on Influenza	Deng,Y-M.; Iannello,P.; Komadina,N.
EPI292870	HA	Australia	2009-Aug-28	EPI_ISL_83562	A/Brisbane/2015/2009	Queensland Health Forensic and Scientific Services	WHO Collaborating Centre for Reference and Research on Influenza	Deng,Y-M.; Iannello,P.; Komadina,N.
EPI183011	HA	Japan	2009-Jun-07	EPI_ISL_83266	A/Fukuoka-C/1/2009		Import from public-domain	Ujike,M.; Obuchi,M.; Tashiro,M.; Horikawa,H.; Kato,Y.; Oguchi,A.; Fujita,N.; Odagiri,T.
EPI183012	NA	Japan	2009-Jun-07	EPI_ISL_83266	A/Fukuoka-C/1/2009		Import from public-domain	Ujike,M.; Obuchi,M.; Tashiro,M.; Horikawa,H.; Kato,Y.; Oguchi,A.; Fujita,N.; Odagiri,T.
EPI183660	MP	Japan	2009-Jun-07	EPI_ISL_83266	A/Fukuoka-C/1/2009		Import from public-domain	Ujike,M.; Obuchi,M.; Tashiro,M.; Horikawa,H.; Kato,Y.; Oguchi,A.; Fujita,N.; Odagiri,T.
EPI183661	NP	Japan	2009-Jun-07	EPI_ISL_83266	A/Fukuoka-C/1/2009		Import from public-domain	Ujike,M.; Obuchi,M.; Tashiro,M.; Horikawa,H.; Kato,Y.; Oguchi,A.; Fujita,N.; Odagiri,T.
EPI183662	NS	Japan	2009-Jun-07	EPI_ISL_83266	A/Fukuoka-C/1/2009		Import from public-domain	Ujike,M.; Obuchi,M.; Tashiro,M.; Horikawa,H.; Kato,Y.; Oguchi,A.; Fujita,N.; Odagiri,T.
EPI183663	PA	Japan	2009-Jun-07	EPI_ISL_83266	A/Fukuoka-C/1/2009		Import from public-domain	Ujike,M.; Obuchi,M.; Tashiro,M.; Horikawa,H.; Kato,Y.; Oguchi,A.; Fujita,N.; Odagiri,T.
EPI183664	PB1	Japan	2009-Jun-07	EPI_ISL_83266	A/Fukuoka-C/1/2009		Import from public-domain	Ujike,M.; Obuchi,M.; Tashiro,M.; Horikawa,H.; Kato,Y.; Oguchi,A.; Fujita,N.; Odagiri,T.
EPI183665	PB2	Japan	2009-Jun-07	EPI_ISL_83266	A/Fukuoka-C/1/2009		Import from public-domain	Ujike,M.; Obuchi,M.; Tashiro,M.; Horikawa,H.; Kato,Y.; Oguchi,A.; Fujita,N.; Odagiri,T.
EPI270687	HA	United States	2010-Feb-09	EPI_ISL_76746	A/California/VRDL9/2010		Import from public-domain	The NIAID Influenza Genome Sequencing Consortium
EPI270688	MP	United States	2010-Feb-09	EPI_ISL_76746	A/California/VRDL9/2010		Import from public-domain	The NIAID Influenza Genome Sequencing Consortium
EPI270689	NA	United States	2010-Feb-09	EPI_ISL_76746	A/California/VRDL9/2010		Import from public-domain	The NIAID Influenza Genome Sequencing Consortium
EPI270690	NP	United States	2010-Feb-09	EPI_ISL_76746	A/California/VRDL9/2010		Import from public-domain	The NIAID Influenza Genome Sequencing Consortium
EPI270691	NS	United States	2010-Feb-09	EPI_ISL_76746	A/California/VRDL9/2010		Import from public-domain	The NIAID Influenza Genome Sequencing Consortium
EPI270692	PA	United States	2010-Feb-09	EPI_ISL_76746	A/California/VRDL9/2010		Import from public-domain	The NIAID Influenza Genome Sequencing Consortium
EPI270693	PB1	United States	2010-Feb-09	EPI_ISL_76746	A/California/VRDL9/2010		Import from public-domain	The NIAID Influenza Genome Sequencing Consortium
EPI270694	PB2	United States	2010-Feb-09	EPI_ISL_76746	A/California/VRDL9/2010		Import from public-domain	The NIAID Influenza Genome Sequencing Consortium
EPI270679	HA	United States	2010-Feb-13	EPI_ISL_76745	A/California/VRDL8/2010		Import from public-domain	The NIAID Influenza Genome Sequencing Consortium
EPI270680	MP	United States	2010-Feb-13	EPI_ISL_76745	A/California/VRDL8/2010		Import from public-domain	The NIAID Influenza Genome Sequencing Consortium
EPI270681	NA	United States	2010-Feb-13	EPI_ISL_76745	A/California/VRDL8/2010		Import from public-domain	The NIAID Influenza Genome Sequencing Consortium
EPI270682	NP	United States	2010-Feb-13	EPI_ISL_76745	A/California/VRDL8/2010		Import from public-domain	The NIAID Influenza Genome Sequencing Consortium
EPI270683	NS	United States	2010-Feb-13	EPI_ISL_76745	A/California/VRDL8/2010		Import from public-domain	The NIAID Influenza Genome Sequencing Consortium
EPI270684	PA	United States	2010-Feb-13	EPI_ISL_76745	A/California/VRDL8/2010		Import from public-domain	The NIAID Influenza Genome Sequencing Consortium
EPI270685	PB1	United States	2010-Feb-13	EPI_ISL_76745	A/California/VRDL8/2010		Import from public-domain	The NIAID Influenza Genome Sequencing Consortium
EPI270686	PB2	United States	2010-Feb-13	EPI_ISL_76745	A/California/VRDL8/2010		Import from public-domain	The NIAID Influenza Genome Sequencing Consortium
EPI270678	PB2	United States	2010-Feb-01	EPI_ISL_76744	A/California/VRDL7/2010		Import from public-domain	The NIAID Influenza Genome Sequencing Consortium
EPI270671	HA	United States	2010-Feb-01	EPI_ISL_76744	A/California/VRDL7/2010		Import from public-domain	The NIAID Influenza Genome Sequencing Consortium
EPI270672	MP	United States	2010-Feb-01	EPI_ISL_76744	A/California/VRDL7/2010		Import from public-domain	The NIAID Influenza Genome Sequencing Consortium
EPI270673	NA	United States	2010-Feb-01	EPI_ISL_76744	A/California/VRDL7/2010		Import from public-domain	The NIAID Influenza Genome Sequencing Consortium
EPI270674	NP	United States	2010-Feb-01	EPI_ISL_76744	A/California/VRDL7/2010		Import from public-domain	The NIAID Influenza Genome Sequencing Consortium
EPI270675	NS	United States	2010-Feb-01	EPI_ISL_76744	A/California/VRDL7/2010		Import from public-domain	The NIAID Influenza Genome Sequencing Consortium
EPI270676	PA	United States	2010-Feb-01	EPI_ISL_76744	A/California/VRDL7/2010		Import from public-domain	The NIAID Influenza Genome Sequencing Consortium
EPI270677	PB1	United States	2010-Feb-01	EPI_ISL_76744	A/California/VRDL7/2010		Import from public-domain	The NIAID Influenza Genome Sequencing Consortium
EPI270663	HA	United States	2010-Feb-04	EPI_ISL_76743	A/California/VRDL5/2010		Import from public-domain	The NIAID Influenza Genome Sequencing Consortium
EPI270664	MP	United States	2010-Feb-04	EPI_ISL_76743	A/California/VRDL5/2010		Import from public-domain	The NIAID Influenza Genome Sequencing Consortium
EPI270665	NA	United States	2010-Feb-04	EPI_ISL_76743	A/California/VRDL5/2010		Import from public-domain	The NIAID Influenza Genome Sequencing Consortium
EPI270666	NP	United States	2010-Feb-04	EPI_ISL_76743	A/California/VRDL5/2010		Import from public-domain	The NIAID Influenza Genome Sequencing Consortium
EPI270667	NS	United States	2010-Feb-04	EPI_ISL_76743	A/California/VRDL5/2010		Import from public-domain	The NIAID Influenza Genome Sequencing Consortium
EPI270668	PA	United States	2010-Feb-04	EPI_ISL_76743	A/California/VRDL5/2010		Import from public-domain	The NIAID Influenza Genome Sequencing Consortium
EPI270669	PB1	United States	2010-Feb-04	EPI_ISL_76743	A/California/VRDL5/2010		Import from public-domain	The NIAID Influenza Genome Sequencing Consortium
EPI270670	PB2	United States	2010-Feb-04	EPI_ISL_76743	A/California/VRDL5/2010		Import from public-domain	The NIAID Influenza Genome Sequencing Consortium
EPI270655	HA	United States	2010-Feb-08	EPI_ISL_76742	A/California/VRDL4/2010		Import from public-domain	The NIAID Influenza Genome Sequencing Consortium
EPI270656	MP	United States	2010-Feb-08	EPI_ISL_76742	A/California/VRDL4/2010		Import from public-domain	The NIAID Influenza Genome Sequencing Consortium
EPI270657	NA	United States	2010-Feb-08	EPI_ISL_76742	A/California/VRDL4/2010		Import from public-domain	The NIAID Influenza Genome Sequencing Consortium
EPI270658	NP	United States	2010-Feb-08	EPI_ISL_76742	A/California/VRDL4/2010		Import from public-domain	The NIAID Influenza Genome Sequencing Consortium
EPI270659	NS	United States	2010-Feb-08	EPI_ISL_76742	A/California/VRDL4/2010		Import from public-domain	The NIAID Influenza Genome Sequencing Consortium
EPI270660	PA	United States	2010-Feb-08	EPI_ISL_76742	A/California/VRDL4/2010		Import from public-domain	The NIAID Influenza Genome Sequencing Consortium
EPI270661	PB1	United States	2010-Feb-08	EPI_ISL_76742	A/California/VRDL4/2010		Import from public-domain	The NIAID Influenza Genome Sequencing Consortium
EPI270662	PB2	United States	2010-Feb-08	EPI_ISL_76742	A/California/VRDL4/2010		Import from public-domain	The NIAID Influenza Genome Sequencing Consortium
EPI270647	HA	United States	2010-Jan-19	EPI_ISL_76741	A/California/VRDL3/2010		Import from public-domain	The NIAID Influenza Genome Sequencing Consortium
EPI270648	MP	United States	2010-Jan-19	EPI_ISL_76741	A/California/VRDL3/2010		Import from public-domain	The NIAID Influenza Genome Sequencing Consortium
EPI270649	NA	United States	2010-Jan-19	EPI_ISL_76741	A/California/VRDL3/2010		Import from public-domain	The NIAID Influenza Genome Sequencing Consortium
EPI270650	NP	United States	2010-Jan-19	EPI_ISL_76741	A/California/VRDL3/2010		Import from public-domain	The NIAID Influenza Genome Sequencing Consortium
EPI270651	NS	United States	2010-Jan-19	EPI_ISL_76741	A/California/VRDL3/2010		Import from public-domain	The NIAID Influenza Genome Sequencing Consortium
EPI270652	PA	United States	2010-Jan-19	EPI_ISL_76741	A/California/VRDL3/2010		Import from public-domain	The NIAID Influenza Genome Sequencing Consortium
EPI270653	PB1	United States	2010-Jan-19	EPI_ISL_76741	A/California/VRDL3/2010		Import from public-domain	The NIAID Influenza Genome Sequencing Consortium
EPI270654	PB2	United States	2010-Jan-19	EPI_ISL_76741	A/California/VRDL3/2010		Import from public-domain	The NIAID Influenza Genome Sequencing Consortium
EPI270639	HA	United States	2010-Jan-11	EPI_ISL_76740	A/California/VRDL2/2010		Import from public-domain	The NIAID Influenza Genome Sequencing Consortium
EPI270640	MP	United States	2010-Jan-11	EPI_ISL_76740	A/California/VRDL2/2010		Import from public-domain	The NIAID Influenza Genome Sequencing Consortium
EPI270641	NA	United States	2010-Jan-11	EPI_ISL_76740	A/California/VRDL2/2010		Import from public-domain	The NIAID Influenza Genome Sequencing Consortium
EPI270642	NP	United States	2010-Jan-11	EPI_ISL_76740	A/California/VRDL2/2010		Import from public-domain	The NIAID Influenza Genome Sequencing Consortium
EPI270643	NS	United States	2010-Jan-11	EPI_ISL_76740	A/California/VRDL2/2010		Import from public-domain	The NIAID Influenza Genome Sequencing Consortium
EPI270644	PA	United States	2010-Jan-11	EPI_ISL_76740	A/California/VRDL2/2010		Import from public-domain	The NIAID Influenza Genome Sequencing Consortium
EPI270645	PB1	United States	2010-Jan-11	EPI_ISL_76740	A/California/VRDL2/2010		Import from public-domain	The NIAID Influenza Genome Sequencing Consortium
EPI270646	PB2	United States	2010-Jan-11	EPI_ISL_76740	A/California/VRDL2/2010		Import from public-domain	The NIAID Influenza Genome Sequencing Consortium
EPI270631	HA	United States	2010-Jan-09	EPI_ISL_76739	A/California/VRDL1/2010		Import from public-domain	The NIAID Influenza Genome Sequencing Consortium
EPI270632	MP	United States	2010-Jan-09	EPI_ISL_76739	A/California/VRDL1/2010		Import from public-domain	The NIAID Influenza Genome Sequencing Consortium
EPI270633	NA	United States	2010-Jan-09	EPI_ISL_76739	A/California/VRDL1/2010		Import from public-domain	The NIAID Influenza Genome Sequencing Consortium
EPI270634	NP	United States	2010-Jan-09	EPI_ISL_76739	A/California/VRDL1/2010		Import from public-domain	The NIAID Influenza Genome Sequencing Consortium
EPI270635	NS	United States	2010-Jan-09	EPI_ISL_76739	A/California/VRDL1/2010		Import from public-domain	The NIAID Influenza Genome Sequencing Consortium
EPI270636	PA	United States	2010-Jan-09	EPI_ISL_76739	A/California/VRDL1/2010		Import from public-domain	The NIAID Influenza Genome Sequencing Consortium
EPI270637	PB1	United States	2010-Jan-09	EPI_ISL_76739	A/California/VRDL1/2010		Import from public-domain	The NIAID Influenza Genome Sequencing Consortium
EPI270638	PB2	United States	2010-Jan-09	EPI_ISL_76739	A/California/VRDL1/2010		Import from public-domain	The NIAID Influenza Genome Sequencing Consortium
EPI270623	HA	United States	2009-Dec-30	EPI_ISL_76738	A/California/VRDL133/2009		Import from public-domain	The NIAID Influenza Genome Sequencing Consortium
EPI270624	MP	United States	2009-Dec-30	EPI_ISL_76738	A/California/VRDL133/2009		Import from public-domain	The NIAID Influenza Genome Sequencing Consortium
EPI270625	NA	United States	2009-Dec-30	EPI_ISL_76738	A/California/VRDL133/2009		Import from public-domain	The NIAID Influenza Genome Sequencing Consortium
EPI270626	NP	United States	2009-Dec-30	EPI_ISL_76738	A/California/VRDL133/2009		Import from public-domain	The NIAID Influenza Genome Sequencing Consortium
EPI270627	NS	United States	2009-Dec-30	EPI_ISL_76738	A/California/VRDL133/2009		Import from public-domain	The NIAID Influenza Genome Sequencing Consortium
EPI270628	PA	United States	2009-Dec-30	EPI_ISL_76738	A/California/VRDL133/2009		Import from public-domain	The NIAID Influenza Genome Sequencing Consortium
EPI270629	PB1	United States	2009-Dec-30	EPI_ISL_76738	A/California/VRDL133/2009		Import from public-domain	The NIAID Influenza Genome Sequencing Consortium
EPI270630	PB2	United States	2009-Dec-30	EPI_ISL_76738	A/California/VRDL133/2009		Import from public-domain	The NIAID Influenza Genome Sequencing Consortium
EPI270615	HA	United States	2009-Dec-30	EPI_ISL_76737	A/California/VRDL132/2009		Import from public-domain	The NIAID Influenza Genome Sequencing Consortium
EPI270616	MP	United States	2009-Dec-30	EPI_ISL_76737	A/California/VRDL132/2009		Import from public-domain	The NIAID Influenza Genome Sequencing Consortium
EPI270617	NA	United States	2009-Dec-30	EPI_ISL_76737	A/California/VRDL132/2009		Import from public-domain	The NIAID Influenza Genome Sequencing Consortium
EPI270618	NP	United States	2009-Dec-30	EPI_ISL_76737	A/California/VRDL132/2009		Import from public-domain	The NIAID Influenza Genome Sequencing Consortium
EPI270619	NS	United States	2009-Dec-30	EPI_ISL_76737	A/California/VRDL132/2009		Import from public-domain	The NIAID Influenza Genome Sequencing Consortium
EPI270620	PA	United States	2009-Dec-30	EPI_ISL_76737	A/California/VRDL132/2009		Import from public-domain	The NIAID Influenza Genome Sequencing Consortium
EPI270621	PB1	United States	2009-Dec-30	EPI_ISL_76737	A/California/VRDL132/2009		Import from public-domain	The NIAID Influenza Genome Sequencing Consortium
EPI270622	PB2	United States	2009-Dec-30	EPI_ISL_76737	A/California/VRDL132/2009		Import from public-domain	The NIAID Influenza Genome Sequencing Consortium
EPI270607	HA	United States	2009-Dec-30	EPI_ISL_76736	A/California/VRDL131/2009		Import from public-domain	The NIAID Influenza Genome Sequencing Consortium
EPI270608	MP	United States	2009-Dec-30	EPI_ISL_76736	A/California/VRDL131/2009		Import from public-domain	The NIAID Influenza Genome Sequencing Consortium
EPI270609	NA	United States	2009-Dec-30	EPI_ISL_76736	A/California/VRDL131/2009		Import from public-domain	The NIAID Influenza Genome Sequencing Consortium
EPI270610	NP	United States	2009-Dec-30	EPI_ISL_76736	A/California/VRDL131/2009		Import from public-domain	The NIAID Influenza Genome Sequencing Consortium
EPI270611	NS	United States	2009-Dec-30	EPI_ISL_76736	A/California/VRDL131/2009		Import from public-domain	The NIAID Influenza Genome Sequencing Consortium
EPI270612	PA	United States	2009-Dec-30	EPI_ISL_76736	A/California/VRDL131/2009		Import from public-domain	The NIAID Influenza Genome Sequencing Consortium
EPI270613	PB1	United States	2009-Dec-30	EPI_ISL_76736	A/California/VRDL131/2009		Import from public-domain	The NIAID Influenza Genome Sequencing Consortium
EPI270614	PB2	United States	2009-Dec-30	EPI_ISL_76736	A/California/VRDL131/2009		Import from public-domain	The NIAID Influenza Genome Sequencing Consortium
EPI270599	HA	United States	2009-Dec-30	EPI_ISL_76735	A/California/VRDL130/2009		Import from public-domain	The NIAID Influenza Genome Sequencing Consortium
EPI270600	MP	United States	2009-Dec-30	EPI_ISL_76735	A/California/VRDL130/2009		Import from public-domain	The NIAID Influenza Genome Sequencing Consortium
EPI270601	NA	United States	2009-Dec-30	EPI_ISL_76735	A/California/VRDL130/2009		Import from public-domain	The NIAID Influenza Genome Sequencing Consortium
EPI270602	NP	United States	2009-Dec-30	EPI_ISL_76735	A/California/VRDL130/2009		Import from public-domain	The NIAID Influenza Genome Sequencing Consortium
EPI270603	NS	United States	2009-Dec-30	EPI_ISL_76735	A/California/VRDL130/2009		Import from public-domain	The NIAID Influenza Genome Sequencing Consortium
EPI270604	PA	United States	2009-Dec-30	EPI_ISL_76735	A/California/VRDL130/2009		Import from public-domain	The NIAID Influenza Genome Sequencing Consortium
EPI270605	PB1	United States	2009-Dec-30	EPI_ISL_76735	A/California/VRDL130/2009		Import from public-domain	The NIAID Influenza Genome Sequencing Consortium
EPI270606	PB2	United States	2009-Dec-30	EPI_ISL_76735	A/California/VRDL130/2009		Import from public-domain	The NIAID Influenza Genome Sequencing Consortium
EPI270596	PA	United States	2009-Dec-30	EPI_ISL_76734	A/California/VRDL129/2009		Import from public-domain	The NIAID Influenza Genome Sequencing Consortium
EPI270597	PB1	United States	2009-Dec-30	EPI_ISL_76734	A/California/VRDL129/2009		Import from public-domain	The NIAID Influenza Genome Sequencing Consortium
EPI270598	PB2	United States	2009-Dec-30	EPI_ISL_76734	A/California/VRDL129/2009		Import from public-domain	The NIAID Influenza Genome Sequencing Consortium
EPI270591	HA	United States	2009-Dec-30	EPI_ISL_76734	A/California/VRDL129/2009		Import from public-domain	The NIAID Influenza Genome Sequencing Consortium
EPI270592	MP	United States	2009-Dec-30	EPI_ISL_76734	A/California/VRDL129/2009		Import from public-domain	The NIAID Influenza Genome Sequencing Consortium
EPI270593	NA	United States	2009-Dec-30	EPI_ISL_76734	A/California/VRDL129/2009		Import from public-domain	The NIAID Influenza Genome Sequencing Consortium
EPI270594	NP	United States	2009-Dec-30	EPI_ISL_76734	A/California/VRDL129/2009		Import from public-domain	The NIAID Influenza Genome Sequencing Consortium
EPI270595	NS	United States	2009-Dec-30	EPI_ISL_76734	A/California/VRDL129/2009		Import from public-domain	The NIAID Influenza Genome Sequencing Consortium
EPI270583	HA	United States	2009-Dec-22	EPI_ISL_76733	A/California/VRDL128/2009		Import from public-domain	The NIAID Influenza Genome Sequencing Consortium
EPI270584	MP	United States	2009-Dec-22	EPI_ISL_76733	A/California/VRDL128/2009		Import from public-domain	The NIAID Influenza Genome Sequencing Consortium
EPI270585	NA	United States	2009-Dec-22	EPI_ISL_76733	A/California/VRDL128/2009		Import from public-domain	The NIAID Influenza Genome Sequencing Consortium
EPI270586	NP	United States	2009-Dec-22	EPI_ISL_76733	A/California/VRDL128/2009		Import from public-domain	The NIAID Influenza Genome Sequencing Consortium
EPI270587	NS	United States	2009-Dec-22	EPI_ISL_76733	A/California/VRDL128/2009		Import from public-domain	The NIAID Influenza Genome Sequencing Consortium
EPI270588	PA	United States	2009-Dec-22	EPI_ISL_76733	A/California/VRDL128/2009		Import from public-domain	The NIAID Influenza Genome Sequencing Consortium
EPI270589	PB1	United States	2009-Dec-22	EPI_ISL_76733	A/California/VRDL128/2009		Import from public-domain	The NIAID Influenza Genome Sequencing Consortium
EPI270590	PB2	United States	2009-Dec-22	EPI_ISL_76733	A/California/VRDL128/2009		Import from public-domain	The NIAID Influenza Genome Sequencing Consortium
EPI270575	HA	United States	2009-Dec-22	EPI_ISL_76732	A/California/VRDL127/2009		Import from public-domain	The NIAID Influenza Genome Sequencing Consortium
EPI270576	MP	United States	2009-Dec-22	EPI_ISL_76732	A/California/VRDL127/2009		Import from public-domain	The NIAID Influenza Genome Sequencing Consortium
EPI270577	NA	United States	2009-Dec-22	EPI_ISL_76732	A/California/VRDL127/2009		Import from public-domain	The NIAID Influenza Genome Sequencing Consortium
EPI270578	NP	United States	2009-Dec-22	EPI_ISL_76732	A/California/VRDL127/2009		Import from public-domain	The NIAID Influenza Genome Sequencing Consortium
EPI270579	NS	United States	2009-Dec-22	EPI_ISL_76732	A/California/VRDL127/2009		Import from public-domain	The NIAID Influenza Genome Sequencing Consortium
EPI270580	PA	United States	2009-Dec-22	EPI_ISL_76732	A/California/VRDL127/2009		Import from public-domain	The NIAID Influenza Genome Sequencing Consortium
EPI270581	PB1	United States	2009-Dec-22	EPI_ISL_76732	A/California/VRDL127/2009		Import from public-domain	The NIAID Influenza Genome Sequencing Consortium
EPI270582	PB2	United States	2009-Dec-22	EPI_ISL_76732	A/California/VRDL127/2009		Import from public-domain	The NIAID Influenza Genome Sequencing Consortium
EPI270567	HA	United States	2009-Dec-22	EPI_ISL_76731	A/California/VRDL126/2009		Import from public-domain	The NIAID Influenza Genome Sequencing Consortium
EPI270568	MP	United States	2009-Dec-22	EPI_ISL_76731	A/California/VRDL126/2009		Import from public-domain	The NIAID Influenza Genome Sequencing Consortium
EPI270569	NA	United States	2009-Dec-22	EPI_ISL_76731	A/California/VRDL126/2009		Import from public-domain	The NIAID Influenza Genome Sequencing Consortium
EPI270570	NP	United States	2009-Dec-22	EPI_ISL_76731	A/California/VRDL126/2009		Import from public-domain	The NIAID Influenza Genome Sequencing Consortium
EPI270571	NS	United States	2009-Dec-22	EPI_ISL_76731	A/California/VRDL126/2009		Import from public-domain	The NIAID Influenza Genome Sequencing Consortium
EPI270572	PA	United States	2009-Dec-22	EPI_ISL_76731	A/California/VRDL126/2009		Import from public-domain	The NIAID Influenza Genome Sequencing Consortium
EPI270573	PB1	United States	2009-Dec-22	EPI_ISL_76731	A/California/VRDL126/2009		Import from public-domain	The NIAID Influenza Genome Sequencing Consortium
EPI270574	PB2	United States	2009-Dec-22	EPI_ISL_76731	A/California/VRDL126/2009		Import from public-domain	The NIAID Influenza Genome Sequencing Consortium
EPI270559	HA	United States	2009-Dec-22	EPI_ISL_76730	A/California/VRDL125/2009		Import from public-domain	The NIAID Influenza Genome Sequencing Consortium
EPI270560	MP	United States	2009-Dec-22	EPI_ISL_76730	A/California/VRDL125/2009		Import from public-domain	The NIAID Influenza Genome Sequencing Consortium
EPI270561	NA	United States	2009-Dec-22	EPI_ISL_76730	A/California/VRDL125/2009		Import from public-domain	The NIAID Influenza Genome Sequencing Consortium
EPI270562	NP	United States	2009-Dec-22	EPI_ISL_76730	A/California/VRDL125/2009		Import from public-domain	The NIAID Influenza Genome Sequencing Consortium
EPI270563	NS	United States	2009-Dec-22	EPI_ISL_76730	A/California/VRDL125/2009		Import from public-domain	The NIAID Influenza Genome Sequencing Consortium
EPI270564	PA	United States	2009-Dec-22	EPI_ISL_76730	A/California/VRDL125/2009		Import from public-domain	The NIAID Influenza Genome Sequencing Consortium
EPI270565	PB1	United States	2009-Dec-22	EPI_ISL_76730	A/California/VRDL125/2009		Import from public-domain	The NIAID Influenza Genome Sequencing Consortium
EPI270566	PB2	United States	2009-Dec-22	EPI_ISL_76730	A/California/VRDL125/2009		Import from public-domain	The NIAID Influenza Genome Sequencing Consortium
EPI270558	PB2	United States	2009-Dec-22	EPI_ISL_76729	A/California/VRDL124/2009		Import from public-domain	The NIAID Influenza Genome Sequencing Consortium
EPI270551	HA	United States	2009-Dec-22	EPI_ISL_76729	A/California/VRDL124/2009		Import from public-domain	The NIAID Influenza Genome Sequencing Consortium
EPI270552	MP	United States	2009-Dec-22	EPI_ISL_76729	A/California/VRDL124/2009		Import from public-domain	The NIAID Influenza Genome Sequencing Consortium
EPI270553	NA	United States	2009-Dec-22	EPI_ISL_76729	A/California/VRDL124/2009		Import from public-domain	The NIAID Influenza Genome Sequencing Consortium
EPI270554	NP	United States	2009-Dec-22	EPI_ISL_76729	A/California/VRDL124/2009		Import from public-domain	The NIAID Influenza Genome Sequencing Consortium
EPI270555	NS	United States	2009-Dec-22	EPI_ISL_76729	A/California/VRDL124/2009		Import from public-domain	The NIAID Influenza Genome Sequencing Consortium
EPI270556	PA	United States	2009-Dec-22	EPI_ISL_76729	A/California/VRDL124/2009		Import from public-domain	The NIAID Influenza Genome Sequencing Consortium
EPI270557	PB1	United States	2009-Dec-22	EPI_ISL_76729	A/California/VRDL124/2009		Import from public-domain	The NIAID Influenza Genome Sequencing Consortium
EPI270543	HA	United States	2009-Dec-15	EPI_ISL_76728	A/California/VRDL123/2009		Import from public-domain	The NIAID Influenza Genome Sequencing Consortium
EPI270544	MP	United States	2009-Dec-15	EPI_ISL_76728	A/California/VRDL123/2009		Import from public-domain	The NIAID Influenza Genome Sequencing Consortium
EPI270545	NA	United States	2009-Dec-15	EPI_ISL_76728	A/California/VRDL123/2009		Import from public-domain	The NIAID Influenza Genome Sequencing Consortium
EPI270546	NP	United States	2009-Dec-15	EPI_ISL_76728	A/California/VRDL123/2009		Import from public-domain	The NIAID Influenza Genome Sequencing Consortium
EPI270547	NS	United States	2009-Dec-15	EPI_ISL_76728	A/California/VRDL123/2009		Import from public-domain	The NIAID Influenza Genome Sequencing Consortium
EPI270548	PA	United States	2009-Dec-15	EPI_ISL_76728	A/California/VRDL123/2009		Import from public-domain	The NIAID Influenza Genome Sequencing Consortium
EPI270549	PB1	United States	2009-Dec-15	EPI_ISL_76728	A/California/VRDL123/2009		Import from public-domain	The NIAID Influenza Genome Sequencing Consortium
EPI270550	PB2	United States	2009-Dec-15	EPI_ISL_76728	A/California/VRDL123/2009		Import from public-domain	The NIAID Influenza Genome Sequencing Consortium
EPI270535	HA	United States	2009-Dec-15	EPI_ISL_76727	A/California/VRDL122/2009		Import from public-domain	The NIAID Influenza Genome Sequencing Consortium
EPI270536	MP	United States	2009-Dec-15	EPI_ISL_76727	A/California/VRDL122/2009		Import from public-domain	The NIAID Influenza Genome Sequencing Consortium
EPI270537	NA	United States	2009-Dec-15	EPI_ISL_76727	A/California/VRDL122/2009		Import from public-domain	The NIAID Influenza Genome Sequencing Consortium
EPI270538	NP	United States	2009-Dec-15	EPI_ISL_76727	A/California/VRDL122/2009		Import from public-domain	The NIAID Influenza Genome Sequencing Consortium
EPI270539	NS	United States	2009-Dec-15	EPI_ISL_76727	A/California/VRDL122/2009		Import from public-domain	The NIAID Influenza Genome Sequencing Consortium
EPI270540	PA	United States	2009-Dec-15	EPI_ISL_76727	A/California/VRDL122/2009		Import from public-domain	The NIAID Influenza Genome Sequencing Consortium
EPI270541	PB1	United States	2009-Dec-15	EPI_ISL_76727	A/California/VRDL122/2009		Import from public-domain	The NIAID Influenza Genome Sequencing Consortium
EPI270542	PB2	United States	2009-Dec-15	EPI_ISL_76727	A/California/VRDL122/2009		Import from public-domain	The NIAID Influenza Genome Sequencing Consortium
EPI270530	NP	United States	2009-Dec-15	EPI_ISL_76726	A/California/VRDL121/2009		Import from public-domain	The NIAID Influenza Genome Sequencing Consortium
EPI270531	NS	United States	2009-Dec-15	EPI_ISL_76726	A/California/VRDL121/2009		Import from public-domain	The NIAID Influenza Genome Sequencing Consortium
EPI270532	PA	United States	2009-Dec-15	EPI_ISL_76726	A/California/VRDL121/2009		Import from public-domain	The NIAID Influenza Genome Sequencing Consortium
EPI270533	PB1	United States	2009-Dec-15	EPI_ISL_76726	A/California/VRDL121/2009		Import from public-domain	The NIAID Influenza Genome Sequencing Consortium
EPI270534	PB2	United States	2009-Dec-15	EPI_ISL_76726	A/California/VRDL121/2009		Import from public-domain	The NIAID Influenza Genome Sequencing Consortium
EPI270527	HA	United States	2009-Dec-15	EPI_ISL_76726	A/California/VRDL121/2009		Import from public-domain	The NIAID Influenza Genome Sequencing Consortium
EPI270528	MP	United States	2009-Dec-15	EPI_ISL_76726	A/California/VRDL121/2009		Import from public-domain	The NIAID Influenza Genome Sequencing Consortium
EPI270529	NA	United States	2009-Dec-15	EPI_ISL_76726	A/California/VRDL121/2009		Import from public-domain	The NIAID Influenza Genome Sequencing Consortium
EPI270519	HA	United States	2009-Dec-15	EPI_ISL_76725	A/California/VRDL120/2009		Import from public-domain	The NIAID Influenza Genome Sequencing Consortium
EPI270520	MP	United States	2009-Dec-15	EPI_ISL_76725	A/California/VRDL120/2009		Import from public-domain	The NIAID Influenza Genome Sequencing Consortium
EPI270521	NA	United States	2009-Dec-15	EPI_ISL_76725	A/California/VRDL120/2009		Import from public-domain	The NIAID Influenza Genome Sequencing Consortium
EPI270522	NP	United States	2009-Dec-15	EPI_ISL_76725	A/California/VRDL120/2009		Import from public-domain	The NIAID Influenza Genome Sequencing Consortium
EPI270523	NS	United States	2009-Dec-15	EPI_ISL_76725	A/California/VRDL120/2009		Import from public-domain	The NIAID Influenza Genome Sequencing Consortium
EPI270524	PA	United States	2009-Dec-15	EPI_ISL_76725	A/California/VRDL120/2009		Import from public-domain	The NIAID Influenza Genome Sequencing Consortium
EPI270525	PB1	United States	2009-Dec-15	EPI_ISL_76725	A/California/VRDL120/2009		Import from public-domain	The NIAID Influenza Genome Sequencing Consortium
EPI270526	PB2	United States	2009-Dec-15	EPI_ISL_76725	A/California/VRDL120/2009		Import from public-domain	The NIAID Influenza Genome Sequencing Consortium
EPI270511	HA	United States	2009-Dec-15	EPI_ISL_76724	A/California/VRDL119/2009		Import from public-domain	The NIAID Influenza Genome Sequencing Consortium
EPI270512	MP	United States	2009-Dec-15	EPI_ISL_76724	A/California/VRDL119/2009		Import from public-domain	The NIAID Influenza Genome Sequencing Consortium
EPI270513	NA	United States	2009-Dec-15	EPI_ISL_76724	A/California/VRDL119/2009		Import from public-domain	The NIAID Influenza Genome Sequencing Consortium
EPI270514	NP	United States	2009-Dec-15	EPI_ISL_76724	A/California/VRDL119/2009		Import from public-domain	The NIAID Influenza Genome Sequencing Consortium
EPI270515	NS	United States	2009-Dec-15	EPI_ISL_76724	A/California/VRDL119/2009		Import from public-domain	The NIAID Influenza Genome Sequencing Consortium
EPI270516	PA	United States	2009-Dec-15	EPI_ISL_76724	A/California/VRDL119/2009		Import from public-domain	The NIAID Influenza Genome Sequencing Consortium
EPI270517	PB1	United States	2009-Dec-15	EPI_ISL_76724	A/California/VRDL119/2009		Import from public-domain	The NIAID Influenza Genome Sequencing Consortium
EPI270518	PB2	United States	2009-Dec-15	EPI_ISL_76724	A/California/VRDL119/2009		Import from public-domain	The NIAID Influenza Genome Sequencing Consortium
EPI270503	HA	United States	2009-Dec-04	EPI_ISL_76723	A/California/VRDL118/2009		Import from public-domain	The NIAID Influenza Genome Sequencing Consortium
EPI270504	MP	United States	2009-Dec-04	EPI_ISL_76723	A/California/VRDL118/2009		Import from public-domain	The NIAID Influenza Genome Sequencing Consortium
EPI270505	NA	United States	2009-Dec-04	EPI_ISL_76723	A/California/VRDL118/2009		Import from public-domain	The NIAID Influenza Genome Sequencing Consortium
EPI270506	NP	United States	2009-Dec-04	EPI_ISL_76723	A/California/VRDL118/2009		Import from public-domain	The NIAID Influenza Genome Sequencing Consortium
EPI270507	NS	United States	2009-Dec-04	EPI_ISL_76723	A/California/VRDL118/2009		Import from public-domain	The NIAID Influenza Genome Sequencing Consortium
EPI270508	PA	United States	2009-Dec-04	EPI_ISL_76723	A/California/VRDL118/2009		Import from public-domain	The NIAID Influenza Genome Sequencing Consortium
EPI270509	PB1	United States	2009-Dec-04	EPI_ISL_76723	A/California/VRDL118/2009		Import from public-domain	The NIAID Influenza Genome Sequencing Consortium
EPI270510	PB2	United States	2009-Dec-04	EPI_ISL_76723	A/California/VRDL118/2009		Import from public-domain	The NIAID Influenza Genome Sequencing Consortium
[truncated: 24,590 more rows]
