# Supplementary material for: Evidence for Strong Mutation Bias toward, and Selection against, U Content in SARS-CoV-2: Implications for Vaccine Design
Source: Mol Biol Evol. 2020 Jul 20;38(1):67–83. doi: 10.1093/molbev/msaa188 (PMC7454790; doi:10.1093/molbev/msaa188)
Supplement: msaa188_Supplementary_Data [file msaa188_supplementary_data.zip › ST6_dinucleotideChanges.xlsx]

## Sheet: Sheet 1 - ST6_dinucleotideChang
ST6_dinucleotideChanges.codons
ref	alt	count	total	freq
aa	ac	50	2775	0.018018
aa	ag	231	2775	0.0832432
aa	at	21	2775	0.00756757
aa	ca	38	2775	0.0136937
aa	cc	1	2775	0.00036036
aa	cg	0	2775	0
aa	ct	1	2775	0.00036036
aa	ga	158	2775	0.0569369
aa	gc	1	2775	0.00036036
aa	gg	0	2775	0
aa	gt	2	2775	0.000720721
aa	ta	43	2775	0.0154955
aa	tc	0	2775	0
aa	tg	2	2775	0.000720721
aa	tt	1	2775	0.00036036
ac	aa	62	1970	0.0314721
ac	ag	15	1970	0.00761421
ac	at	722	1970	0.366497
ac	ca	3	1970	0.00152284
ac	cc	14	1970	0.0071066
ac	cg	0	1970	0
ac	ct	2	1970	0.00101523
ac	ga	1	1970	0.000507614
ac	gc	121	1970	0.0614213
ac	gg	1	1970	0.000507614
ac	gt	0	1970	0
ac	ta	0	1970	0
ac	tc	24	1970	0.0121827
ac	tg	0	1970	0
ac	tt	1	1970	0.000507614
ag	aa	185	1699	0.108888
ag	ac	40	1699	0.0235433
ag	at	291	1699	0.171277
ag	ca	0	1699	0
ag	cc	2	1699	0.00117716
ag	cg	28	1699	0.0164803
ag	ct	1	1699	0.000588582
ag	ga	1	1699	0.000588582
ag	gc	1	1699	0.000588582
ag	gg	167	1699	0.0982931
ag	gt	0	1699	0
ag	ta	0	1699	0
ag	tc	2	1699	0.00117716
ag	tg	46	1699	0.0270748
ag	tt	3	1699	0.00176574
at	aa	26	2267	0.0114689
at	ac	270	2267	0.1191
at	ag	28	2267	0.0123511
at	ca	0	2267	0
at	cc	0	2267	0
at	cg	1	2267	0.000441112
at	ct	38	2267	0.0167622
at	ga	4	2267	0.00176445
at	gc	0	2267	0
at	gg	0	2267	0
at	gt	215	2267	0.094839
at	ta	2	2267	0.000882223
at	tc	1	2267	0.000441112
at	tg	2	2267	0.000882223
at	tt	45	2267	0.01985
ca	aa	61	2045	0.0298289
ca	ac	3	2045	0.00146699
ca	ag	1	2045	0.000488998
ca	at	1	2045	0.000488998
ca	cc	23	2045	0.0112469
ca	cg	129	2045	0.0630807
ca	ct	76	2045	0.0371638
ca	ga	20	2045	0.00977995
ca	gc	2	2045	0.000977995
ca	gg	0	2045	0
ca	gt	1	2045	0.000488998
ca	ta	636	2045	0.311002
ca	tc	1	2045	0.000488998
ca	tg	1	2045	0.000488998
ca	tt	0	2045	0
cc	aa	0	867	0
cc	ac	28	867	0.0322953
cc	ag	0	867	0
cc	at	0	867	0
cc	ca	42	867	0.0484429
cc	cg	10	867	0.011534
cc	ct	277	867	0.319493
cc	ga	0	867	0
cc	gc	7	867	0.00807382
cc	gg	1	867	0.0011534
cc	gt	1	867	0.0011534
cc	ta	0	867	0
cc	tc	315	867	0.363322
cc	tg	0	867	0
cc	tt	1	867	0.0011534
cg	aa	1	412	0.00242718
cg	ac	0	412	0
cg	ag	10	412	0.0242718
cg	at	0	412	0
cg	ca	98	412	0.237864
cg	cc	9	412	0.0218447
cg	ct	92	412	0.223301
cg	ga	0	412	0
cg	gc	0	412	0
cg	gg	6	412	0.0145631
cg	gt	0	412	0
cg	ta	0	412	0
cg	tc	0	412	0
cg	tg	184	412	0.446602
cg	tt	0	412	0
ct	aa	1	2036	0.000491159
ct	ac	1	2036	0.000491159
ct	ag	0	2036	0
ct	at	63	2036	0.030943
ct	ca	45	2036	0.0221022
ct	cc	140	2036	0.0687623
ct	cg	24	2036	0.0117878
ct	ga	0	2036	0
ct	gc	1	2036	0.000491159
ct	gg	0	2036	0
ct	gt	13	2036	0.00638507
ct	ta	1	2036	0.000491159
ct	tc	2	2036	0.000982318
ct	tg	2	2036	0.000982318
ct	tt	749	2036	0.367878
ga	aa	122	1571	0.0776575
ga	ac	0	1571	0
ga	ag	4	1571	0.00254615
ga	at	0	1571	0
ga	ca	42	1571	0.0267346
ga	cc	0	1571	0
ga	cg	1	1571	0.000636537
ga	ct	2	1571	0.00127307
ga	gc	28	1571	0.017823
ga	gg	113	1571	0.0719287
ga	gt	26	1571	0.01655
ga	ta	182	1571	0.11585
ga	tc	2	1571	0.00127307
ga	tg	1	1571	0.000636537
ga	tt	0	1571	0
gc	aa	1	1141	0.000876424
gc	ac	131	1141	0.114812
gc	ag	0	1141	0
gc	at	0	1141	0
gc	ca	0	1141	0
gc	cc	9	1141	0.00788782
gc	cg	0	1141	0
gc	ct	2	1141	0.00175285
gc	ga	16	1141	0.0140228
gc	gg	8	1141	0.00701139
gc	gt	384	1141	0.336547
gc	ta	0	1141	0
gc	tc	195	1141	0.170903
gc	tg	0	1141	0
gc	tt	2	1141	0.00175285
gg	aa	2	1069	0.00187091
gg	ac	1	1069	0.000935454
gg	ag	149	1069	0.139383
gg	at	1	1069	0.000935454
gg	ca	0	1069	0
gg	cc	0	1069	0
gg	cg	12	1069	0.0112254
gg	ct	0	1069	0
gg	ga	101	1069	0.0944808
gg	gc	6	1069	0.00561272
gg	gt	114	1069	0.106642
gg	ta	1	1069	0.000935454
gg	tc	0	1069	0
gg	tg	169	1069	0.158092
gg	tt	0	1069	0
gt	aa	0	1950	0
gt	ac	2	1950	0.00102564
gt	ag	0	1950	0
gt	at	179	1950	0.0917949
gt	ca	2	1950	0.00102564
gt	cc	0	1950	0
gt	cg	0	1950	0
gt	ct	34	1950	0.0174359
gt	ga	13	1950	0.00666667
gt	gc	114	1950	0.0584615
gt	gg	10	1950	0.00512821
gt	ta	1	1950	0.000512821
gt	tc	0	1950	0
gt	tg	0	1950	0
gt	tt	330	1950	0.169231
ta	aa	26	2320	0.0112069
ta	ac	4	2320	0.00172414
ta	ag	0	2320	0
ta	at	2	2320	0.000862069
ta	ca	168	2320	0.0724138
ta	cc	0	2320	0
ta	cg	0	2320	0
ta	ct	1	2320	0.000431034
ta	ga	5	2320	0.00215517
ta	gc	0	2320	0
ta	gg	0	2320	0
ta	gt	0	2320	0
ta	tc	13	2320	0.00560345
ta	tg	184	2320	0.0793103
ta	tt	37	2320	0.0159483
tc	aa	0	1382	0
tc	ac	13	1382	0.00940666
tc	ag	0	1382	0
tc	at	0	1382	0
tc	ca	2	1382	0.00144718
tc	cc	133	1382	0.0962373
tc	cg	2	1382	0.00144718
tc	ct	0	1382	0
tc	ga	0	1382	0
tc	gc	31	1382	0.0224313
tc	gg	0	1382	0
tc	gt	0	1382	0
tc	ta	39	1382	0.02822
tc	tg	15	1382	0.0108538
tc	tt	499	1382	0.361071
tg	aa	4	2551	0.00156801
tg	ac	0	2551	0
tg	ag	49	2551	0.0192082
tg	at	0	2551	0
tg	ca	0	2551	0
tg	cc	0	2551	0
tg	cg	184	2551	0.0721286
tg	ct	2	2551	0.000784006
tg	ga	1	2551	0.000392003
tg	gc	0	2551	0
tg	gg	21	2551	0.00823207
tg	gt	0	2551	0
tg	ta	193	2551	0.0756566
tg	tc	45	2551	0.0176401
tg	tt	376	2551	0.147393
tt	aa	5	3161	0.00158178
tt	ac	2	3161	0.000632711
tt	ag	1	3161	0.000316356
tt	at	41	3161	0.0129706
tt	ca	0	3161	0
tt	cc	1	3161	0.000316356
tt	cg	1	3161	0.000316356
tt	ct	192	3161	0.0607403
tt	ga	0	3161	0
tt	gc	0	3161	0
tt	gg	2	3161	0.000632711
tt	gt	42	3161	0.0132869
tt	ta	45	3161	0.014236
tt	tc	154	3161	0.0487188
tt	tg	33	3161	0.0104397
